# Supplementary material for: Lactococcus lactis Mutants Obtained From Laboratory Evolution Showed Elevated Vitamin K2 Content and Enhanced Resistance to Oxidative Stress
Source: Front Microbiol. 2021 Oct 14;12:746770. doi: 10.3389/fmicb.2021.746770 (PMC8551700; doi:10.3389/fmicb.2021.746770)
Supplement: Supplementary file 9 [file Data_Sheet_1.XLSX]

## Sheet: Ttests
LFQ intensity TA232_1	LFQ intensity TA233_2	LFQ intensity TA234_3	LFQ intensity TA235_4	LFQ intensity TA236_5	LFQ intensity TA237_6	LFQ intensity TA238_7	LFQ intensity TA239_8	LFQ intensity TA240_9	LFQ intensity TA241_10	LFQ intensity TA242_11	LFQ intensity TA243_12	LFQ intensity TA244_13	LFQ intensity TA245_14	LFQ intensity TA246_15	LFQ intensity TA247_16	LFQ intensity TA248_17	LFQ intensity TA249_18	LFQ intensity TA250_19	LFQ intensity TA251_20	LFQ intensity TA252_21	LFQ intensity TA253_22	LFQ intensity TA254_23	LFQ intensity TA255_24	LFQ intensity TA256_25	LFQ intensity TA257_26	LFQ intensity TA258_27	LFQ intensity TA259_28	LFQ intensity TA260_29	LFQ intensity TA261_30	LFQ intensity TA262_31	LFQ intensity TA263_32	LFQ intensity TA264_33	LFQ intensity TA265_34	LFQ intensity TA266_35	LFQ intensity TA267_36	Only identified by site	Reverse	Potential contaminant	FilteredRows	Student's T-test Significant MG stat_Ev1 stat	Student's T-test significant	Student's T-test Significant MG stat_Ev2 stat	Student's T-test significant_	Student's T-test Significant MG stat_Ev3 stat	Student's T-test significant__	Student's T-test Significant MG aer_Ev1 aer	Student's T-test significant___	Student's T-test Significant MG aer_Ev2 aer	Student's T-test significant____
#!{Type}E	E	E	E	E	E	E	E	E	E	E	E	E	E	E	E	E	E	E	E	E	E	E	E	E	E	E	E	E	E	E	E	E	E	E	E	C	C	C	C	C	C	C	C	C	C	C	C	C	C
#!{C:Group1}MG stat	Ev1 stat	Ev2 stat	Ev3 stat	MG aer	Ev1 aer	Ev2 aer	Ev3 aer	MG resp	Ev1 resp	Ev2 resp	Ev3 resp	MG stat	Ev1 stat	Ev2 stat	Ev3 stat	MG aer	Ev1 aer	Ev2 aer	Ev3 aer	MG resp	Ev1 resp	Ev2 resp	Ev3 resp	MG stat	Ev1 stat	Ev2 stat	Ev3 stat	MG aer	Ev1 aer	Ev2 aer	Ev3 aer	MG resp	Ev1 resp	Ev2 resp	Ev3 resp
9.18534	9.13268	9.18943	9.25161	9.12555	9.11062	9.16973	9.20909	9.10796	9.12375	9.08458	9.22536	9.17693	9.17595	9.16542	9.20577	9.16465	9.17216	9.16462	9.22657	9.12287	9.11514	9.16414	9.18898	9.19926	9.23106	9.20028	9.26401	9.21147	9.14842	9.19399	9.20025	9.11697	9.16906	9.14761	9.22853
8.58162	8.60546	8.66115	8.79577	8.64096	8.7173	8.67123	8.75828	8.52299	8.57157	8.65981	8.86173	8.65845	8.62841	8.61341	8.80905	8.64592	8.59269	8.66103	8.75307	8.5787	8.58029	8.5726	8.77971	8.50915	8.59242	8.60967	8.72735	8.65116	8.58994	8.6806	8.96902	8.56519	8.60742	8.52594	8.72545
8.82583	8.81083	8.92059	9.05069	8.84582	8.92515	8.95257	9.04844	8.72657	8.82621	8.83729	9.1177	8.90683	8.77724	8.7778	8.89663	8.84387	8.7803	8.75363	8.99872	8.79268	8.76196	8.75096	8.97514	8.81115	8.72571	8.8013	8.93077	8.81483	8.83874	8.82143	9.14164	8.75505	8.77561	8.76144	8.91319
8.38019	8.42726	8.57583	8.54888	8.5961	8.75384	8.67296	8.63607	8.48131	8.714	8.72819	8.65471	8.5148	8.46286	8.34961	8.50252	8.51755	8.58378	8.62486	8.60148	8.57627	8.71993	8.6082	8.50188	8.46349	8.32646	8.50821	8.48751	8.52585	8.62595	8.63387	8.77866	8.48899	8.58416	8.50126	8.39966
7.71931	7.67742	6.3	8.13997	6.3	6.3	6.3	7.96648	6.3	6.3	6.3	7.99993	7.62815	7.58502	6.3	8.15779	6.3	6.3	6.3	6.3	6.3	6.3	6.3	6.3	6.3	7.83391	7.68975	6.3	6.3	6.3	6.3	8.11955	6.3	6.3	6.3	7.77164
9.9636	9.99241	10.0082	10.0472	9.99101	10.0014	9.99534	9.94265	9.97585	9.97761	10.0135	10.0564	9.99818	9.98419	9.95283	10.0364	9.9748	9.95907	9.9868	9.97689	10.0204	9.98237	9.97346	10.0006	9.99326	10.0152	10.0167	10.0429	9.97596	9.99158	10.0215	10.0277	9.97789	9.98944	9.94024	10.0303
8.6557	8.74834	8.8594	8.6705	8.85452	8.87117	8.85608	8.71934	8.87675	8.84063	8.9541	8.74411	8.83119	8.74092	8.73513	8.53444	8.84726	8.80794	8.81806	8.76347	8.88891	8.83551	8.87165	8.77193	8.79997	8.6662	8.7501	8.51659	8.85607	8.92597	8.9151	8.68606	8.91575	8.86847	8.8751	8.81995
8.85335	8.85367	8.93892	8.90595	8.92288	9.00316	9.00954	8.92735	8.82585	8.89399	8.91377	8.94059	8.93327	8.82699	8.81453	8.89715	8.95301	8.87316	8.91334	8.88677	8.90509	8.94195	8.90477	8.848	8.82174	8.83553	8.86658	8.85224	8.97673	8.96282	8.97734	8.94872	8.91636	8.88128	8.88922	8.85499
8.89152	8.83821	8.89988	8.94683	8.88929	8.97739	9.00565	8.90447	8.88836	8.88925	8.87209	9.02036	8.88149	8.84765	8.87771	8.9578	8.96365	8.88612	8.86926	8.91866	8.88222	8.78262	8.91932	8.97615	8.9589	8.95224	8.82633	8.958	9.03719	8.90852	9.07918	9.08135	8.8314	8.91352	8.85554	8.87803
8.02979	6.3	8.32172	6.3	6.3	6.3	8.20063	6.3	8.24271	6.3	8.40171	6.3	8.12274	8.17748	6.3	6.3	8.01144	6.3	6.3	6.3	8.17762	8.22588	8.21688	8.12626	6.3	8.16982	6.3	6.3	6.3	6.3	6.3	6.3	8.14417	8.32695	8.17635	6.3
8.21259	8.19426	8.18173	8.45567	8.26148	8.31271	8.43438	8.42316	8.18058	8.22352	8.20314	8.42789	8.2178	8.16823	8.08146	8.43546	8.05865	8.214	8.17152	8.33411	8.22585	8.17852	6.3	8.27942	8.21157	8.21418	8.1869	8.48266	8.16465	8.26651	8.20629	8.58589	8.02131	8.23469	8.04603	8.20542
9.81526	9.81973	9.83487	9.95707	9.80953	9.80468	9.8495	9.84433	9.64531	9.75375	9.72918	10.0354	9.82096	9.81955	9.74747	9.93215	9.74906	9.76992	9.75127	9.87584	9.76602	9.77499	9.71219	9.89485	9.76155	9.82783	9.88593	9.93498	9.84024	9.77674	9.78922	9.97427	9.66276	9.6755	9.69359	9.90115
10.2141	10.2361	10.2484	10.3282	10.2256	10.2777	10.2514	10.2392	10.162	10.1755	10.1612	10.2818	10.2499	10.2293	10.2289	10.2503	10.1981	10.1221	10.1717	10.163	10.1478	10.1498	10.1565	10.2197	10.2131	10.2081	10.2395	10.3156	10.2008	10.2015	10.2279	10.3358	10.1408	10.1277	10.172	10.1596
9.08138	9.07813	9.16125	9.60673	8.74312	8.79723	8.77049	9.13107	8.57847	8.63245	8.5044	9.2267	9.0491	8.98169	9.02371	9.41764	8.88383	8.59483	8.67387	9.11126	8.5917	8.49093	8.41716	9.22136	8.98335	8.96143	9.04037	9.29802	8.60245	8.70842	8.83428	9.07951	8.50519	8.51071	8.40159	9.20069
8.7694	9.01565	8.92326	9.44613	8.62823	8.61906	8.66525	9.19426	8.30511	8.40657	7.93448	9.07849	8.81744	8.78312	8.81129	9.31404	8.76879	8.67251	8.61804	8.96668	8.24289	8.17111	8.13363	9.05816	8.84624	8.9649	8.83952	9.23414	8.61376	8.69174	8.73907	9.15348	8.29815	8.43707	7.52512	9.10802
8.84853	8.86914	8.90481	9.23228	8.58707	8.50927	8.51258	8.84333	8.28172	8.3748	8.35397	8.92361	8.80931	8.82724	8.79598	9.13181	8.71642	8.42198	8.40295	8.65704	8.38987	8.24339	8.23877	8.81562	8.7621	8.74601	8.72097	8.89222	8.55776	8.46725	8.52878	8.69767	8.50759	8.39662	8.40603	8.9222
9.37732	9.28119	9.25365	9.69973	8.9521	9.08888	9.07907	9.33494	9.21104	9.37201	9.3162	9.36171	9.44218	9.19937	9.14151	9.39924	9.35797	8.87802	9.06606	9.01301	9.11448	9.21492	9.19296	9.3251	9.37383	9.08091	9.26696	9.27873	9.05595	8.87284	9.05964	9.35436	9.22394	9.27875	9.2966	9.19637
7.9492	7.9056	7.96633	7.91934	7.90066	7.91436	7.79844	8.07719	8.04918	8.02849	7.84547	8.10582	7.78839	7.94154	8.07055	7.7419	7.95392	7.95181	7.98632	8.21961	7.96073	7.80734	8.04716	8.09262	7.91041	8.0383	7.80967	8.07788	7.86845	7.9576	7.98275	6.3	8.13088	8.07933	8.22115	8.29983
6.3	6.3	6.3	8.06882	6.3	6.3	6.3	8.30136	6.3	8.27575	8.20564	8.05919	6.3	8.12057	6.3	8.54636	6.3	6.3	6.3	8.2501	6.3	6.3	8.01034	8.26816	6.3	6.3	6.3	8.29568	6.3	6.3	8.20523	8.75797	7.76588	7.60811	8.02723	8.04104									+	MG stat_Ev3 stat
8.81144	8.78016	8.91949	8.82035	8.83539	8.93378	8.78539	8.91507	8.71291	8.69014	8.82587	9.02301	8.774	8.7316	8.73014	8.98185	8.76412	8.73652	8.71777	8.88024	8.72175	8.65847	8.74645	8.91285	8.84912	8.75686	8.80839	9.10075	8.82049	8.81502	8.82896	9.11531	8.67282	8.77456	8.57754	8.89038
7.89396	8.11945	8.24566	8.49649	8.2006	8.28919	8.28619	8.45593	8.03735	7.85197	8.23284	8.59401	8.10707	8.15128	7.97837	8.38698	8.02197	8.11203	7.85518	8.30044	7.91117	8.05019	7.97699	8.38566	8.16738	8.10044	8.28448	8.4479	8.008	8.03679	8.07591	8.59711	7.95896	8.1437	7.97631	8.43331
8.08728	8.07726	8.25186	8.22904	8.11394	8.09167	8.15418	8.27031	8.14888	8.0406	8.03547	8.20753	8.05526	8.06236	8.1209	8.1697	8.07987	8.07339	8.07613	8.26571	8.14891	8.00702	8.07368	8.20858	8.14001	8.1284	7.97779	8.12551	8.17249	8.11998	8.11939	8.19885	8.01174	8.09736	8.08884	8.24381
9.445	9.39208	9.41913	9.29347	9.48262	9.47414	9.54007	9.60454	9.49023	9.51713	9.41293	9.43553	9.40954	9.3782	9.48511	9.40384	9.60155	9.50308	9.55595	9.55855	9.47499	9.40262	9.5711	9.53143	9.52711	9.46003	9.43639	9.48724	9.57808	9.53363	9.61377	9.74883	9.50262	9.50759	9.49624	9.4558
6.3	7.70891	7.68651	7.81055	6.3	6.3	7.76749	7.81822	6.3	6.3	6.3	8.18033	6.3	6.3	6.3	7.92373	6.3	6.3	6.3	7.91117	6.3	6.3	6.3	8.00992	7.74227	6.3	6.3	6.3	6.3	6.3	6.3	7.86459	6.3	6.3	6.3	7.7482
10.4424	10.3752	10.4024	10.3709	10.5637	10.5428	10.5485	10.3154	10.6781	10.6944	10.6758	10.4955	10.4205	10.4182	10.3906	10.403	10.5683	10.6215	10.6147	10.3862	10.6858	10.6985	10.7196	10.4158	10.3887	10.4309	10.4113	10.3457	10.5599	10.5959	10.6253	10.3844	10.7056	10.6758	10.7161	10.5112
10.6676	10.626	10.5455	10.673	10.8342	10.8384	10.8663	10.5364	10.9411	10.9309	10.9368	10.6534	10.6197	10.6344	10.6268	10.6431	10.7856	10.7862	10.845	10.5653	10.9154	10.9382	10.9639	10.5952	10.5278	10.5421	10.5599	10.4375	10.7987	10.7908	10.8334	10.5514	10.8853	10.9229	10.9301	10.6119
10.73	10.7262	10.733	10.8373	10.8713	10.8867	10.8877	10.6718	10.8953	10.9756	10.9404	10.8369	10.7348	10.6927	10.6283	10.8653	10.7877	10.8277	10.8119	10.697	10.9409	10.9422	10.9174	10.7576	10.6363	10.6404	10.6533	10.662	10.7792	10.7847	10.848	10.6499	10.8983	10.8934	10.9046	10.7568
10.3212	10.355	10.2966	10.2662	10.4262	10.4146	10.4026	10.1478	10.599	10.5732	10.5543	10.2343	10.2866	10.2575	10.2661	10.2695	10.4312	10.4409	10.4327	10.1762	10.5224	10.5196	10.5976	10.2455	10.2404	10.2416	10.2393	10.1904	10.405	10.4121	10.3958	10.1187	10.5523	10.5408	10.6127	10.4023
9.44336	9.48011	9.62457	9.16702	9.61882	9.63445	9.62095	9.43465	9.65339	9.71409	9.73876	9.61276	9.56075	9.49136	9.43794	9.1004	9.58358	9.59735	9.55924	9.40647	9.71108	9.68512	9.73652	9.65888	9.45431	9.41025	9.48613	9.02922	9.58186	9.51395	9.55444	9.51741	9.67812	9.67727	9.65755	9.57375
8.13871	8.36866	8.4322	8.49947	6.3	7.92505	6.3	8.43024	7.90766	8.35468	8.33899	8.62849	8.3098	8.07207	8.28128	8.63768	6.3	6.3	6.3	8.51832	8.05892	8.02959	7.86575	8.57992	8.0658	8.1525	8.12859	8.40944	6.3	7.8436	6.3	8.49087	8.00268	8.24465	8.16149	8.53639
9.57488	9.56867	9.64307	9.51154	9.60565	9.60922	9.63878	9.53189	9.6224	9.61949	9.67646	9.55659	9.60659	9.57313	9.55215	9.55144	9.61701	9.61645	9.60757	9.58179	9.64652	9.63902	9.63998	9.54932	9.60953	9.66008	9.65983	9.59694	9.63096	9.63695	9.6737	9.47084	9.64444	9.61037	9.59673	9.5231
9.02239	8.99368	8.9232	9.11207	9.30371	9.33143	9.3664	9.60167	9.36463	9.56336	9.62664	9.58234	8.98322	8.94077	8.95822	8.91523	9.22484	9.43252	9.38693	9.59744	9.34488	9.40109	9.58026	9.84026	8.88884	8.77913	8.07335	9.19904	9.18216	9.28425	9.25212	9.28149	9.42464	9.53436	9.63442	9.91022
9.47391	9.53228	9.54575	9.56406	9.53641	9.56023	9.552	9.53233	9.45591	9.49223	9.50621	9.584	9.46157	9.45128	9.50977	9.55646	9.48697	9.47651	9.50838	9.49585	9.45246	9.50748	9.47025	9.47217	9.49208	9.49307	9.51156	9.51549	9.48224	9.54406	9.54256	9.61759	9.41385	9.49367	9.48234	9.54017
8.44199	8.53297	8.49794	8.53781	8.53214	8.60457	8.47764	8.41751	8.54743	8.57471	8.42864	8.63744	8.41063	8.54883	8.54945	8.24107	8.63615	8.60972	8.83743	8.46776	8.57714	8.46222	8.54513	8.6208	8.79724	8.64045	8.42274	8.1695	8.58356	8.50669	8.60444	8.28733	8.66521	8.70193	8.59981	8.80858
9.96919	9.94125	9.93867	9.84981	9.9586	9.9603	9.96984	9.88528	9.95249	9.9558	9.89041	9.8231	9.95823	9.95158	9.92382	9.8276	10.0026	9.97845	10.0013	9.87891	9.95073	9.9296	10.0077	9.95348	10.0494	10.0067	10.0142	9.92182	10.0219	10.0063	10.0154	9.95545	9.94925	9.97997	9.92817	9.94579
7.38292	6.3	7.49082	6.3	6.3	6.3	6.3	6.3	6.3	6.3	6.3	6.3	6.3	6.3	7.59004	6.3	6.3	6.3	6.3	7.65923	6.3	6.3	6.3	7.41106	7.54533	7.46213	6.3	7.67006	6.3	6.3	6.3	6.3	6.3	6.3	6.3	7.62052
8.87573	8.92785	9.02329	8.81961	9.24988	9.24324	9.25127	9.27506	9.27485	9.24662	9.29796	9.42732	8.99937	8.95811	8.85082	8.73837	9.28187	9.2163	9.22809	9.25573	9.27217	9.2023	9.29132	9.40326	8.79582	8.83428	8.93747	8.59069	9.18387	9.14734	9.25575	9.25329	9.16599	9.2023	9.20812	9.37205
9.43074	9.48512	9.45576	9.57544	9.48042	9.3919	9.37854	9.42857	9.54707	9.52404	9.53691	9.44728	9.48037	9.45507	9.43169	9.6602	9.46549	9.33989	9.38559	9.51057	9.50628	9.52367	9.5175	9.40541	9.45895	9.43479	9.41218	9.65179	9.45832	9.34928	9.35854	9.60677	9.55409	9.50543	9.50873	9.42601
9.75769	9.63698	9.5142	9.87954	9.77754	9.88776	9.90464	10.0971	10.2849	10.2291	10.1494	9.97255	9.67644	9.71854	9.75641	9.84177	9.86031	10.0406	10.0457	10.1835	10.0597	10.2415	10.2918	10.2152	9.65323	9.67245	9.5574	9.98207	9.85258	9.95088	9.9206	10.2396	10.2169	10.2461	10.2813	10.4039
7.85417	6.3	6.3	8.51382	6.3	6.3	7.81161	8.81077	8.09691	8.09374	8.21529	8.74879	6.3	6.3	6.3	8.55555	8.12117	7.80451	7.93706	8.81109	8.0992	7.87179	8.13735	8.82841	6.3	8.2276	7.9675	8.70919	6.3	6.3	6.3	8.91548	8.11267	6.3	8.1469	8.8579									+	MG stat_Ev3 stat
10.1976	10.3388	10.4346	10.0994	10.45	10.4328	10.4397	9.97467	10.1845	10.3125	10.3656	10.1841	10.3995	10.357	10.2663	10.1866	10.314	10.38	10.2889	9.93705	10.3055	10.3882	10.1863	9.90872	10.273	10.2591	10.437	10.056	10.3129	10.2961	10.2244	10.0726	10.1733	10.2133	10.1743	9.82468
9.84699	10.0013	10.077	9.87096	10.1599	10.1639	10.1222	9.75737	10.022	9.96608	10.0848	9.68325	9.83813	10.1383	9.99722	9.79821	10.0956	10.0971	9.98767	9.70838	9.99262	10.01	9.92334	9.55825	9.543	9.87032	9.94853	9.60399	9.92734	9.96384	9.99273	9.49974	9.9467	9.94513	9.96655	9.54218
8.73426	8.795	8.80473	8.9697	8.64275	8.79165	8.65195	9.04782	8.86372	8.74429	8.6489	9.05941	8.7848	8.7879	8.78878	9.00342	8.69354	8.72448	8.80868	8.89336	8.78938	8.65399	8.89024	8.97561	8.86006	8.67862	8.76414	8.88631	8.75488	8.8056	8.7553	9.04383	8.74315	8.8365	8.75896	9.0136
8.18783	8.16238	8.15229	8.50822	8.09219	8.17167	8.49308	8.51343	8.09628	8.06051	8.27349	8.72593	8.35249	8.18495	8.11042	8.50251	8.0302	8.00191	8.13491	8.60523	8.22562	8.28194	8.20677	8.70284	8.1807	8.36444	8.3297	8.53392	8.27953	8.1183	8.25064	8.65643	8.19432	8.1181	8.01957	8.71803
7.94833	7.79143	7.96715	7.89086	7.80279	7.62291	7.74534	7.9492	8.13953	7.7781	7.77171	6.3	7.66403	7.80819	7.98609	6.3	8.03591	7.97918	7.97798	7.99836	7.66084	7.59099	8.03214	8.0929	8.12691	8.05342	7.80707	6.3	7.9862	7.94371	7.94427	6.3	8.06258	8.01849	7.92518	8.1051
9.25015	9.22531	9.25057	9.21798	9.17006	9.16652	9.1432	9.14417	9.18789	9.22619	9.22068	9.19975	9.27999	9.24284	9.27926	9.25137	9.24578	9.14085	9.24583	9.25551	9.22562	9.17453	9.21788	9.28666	9.35974	9.27138	9.27864	9.32974	9.20809	9.21706	9.252	9.31192	9.20442	9.2826	9.24167	9.2154
8.31023	8.09321	8.23525	8.58897	8.16847	8.13688	8.19151	8.5104	8.20604	8.25976	8.22466	8.69496	8.24677	8.12859	8.05096	8.73607	8.0924	8.00173	8.13969	8.47264	8.17944	8.19607	8.22914	8.74145	8.12869	8.08275	8.16572	8.63913	8.12248	8.15993	8.05454	8.70637	8.19407	8.17035	8.22513	8.78876
8.91241	8.88168	8.85055	9.04222	8.87426	8.84491	8.885	8.87578	8.87347	8.89058	8.82252	9.04462	8.93509	9.01515	8.86753	9.03145	8.89341	8.88755	8.89225	8.9969	8.92569	8.87056	8.8543	9.06551	8.97177	8.97681	9.109	9.02772	8.96082	8.92594	8.95684	9.10182	8.88246	8.94641	8.9138	9.05881
8.79708	8.87439	8.87533	8.93474	8.7354	8.81368	8.80598	9.00928	8.6461	8.71796	8.67448	9.05107	8.91013	8.78442	8.86818	9.08304	8.7769	8.73975	8.73326	8.98236	8.6711	8.68702	8.72413	8.89718	8.91858	8.90026	8.85434	8.96271	8.80206	8.79475	8.76063	9.16693	8.70356	8.60035	8.69866	8.92435
8.18469	8.09896	8.11514	8.37762	7.97933	8.12212	7.96497	8.36466	8.03567	7.92021	8.05438	8.29853	7.98617	8.11304	8.12613	8.1084	7.93447	7.98489	6.3	8.34682	7.81572	7.78804	8.04544	8.26656	8.26972	8.08828	8.17938	8.44467	6.3	7.90052	8.06213	8.4036	7.97467	6.3	6.3	8.31942
9.49824	9.45706	9.55233	9.32789	9.54572	9.57501	9.58819	9.28502	9.55796	9.6074	9.55642	9.40565	9.55337	9.50804	9.50143	9.32934	9.57194	9.50928	9.52537	9.29281	9.58231	9.57243	9.59638	9.33415	9.55606	9.55478	9.54379	9.34996	9.59047	9.55476	9.5873	9.42234	9.57761	9.59892	9.57855	9.29572
8.31981	8.22794	8.40495	8.52033	8.20039	8.25595	8.26933	8.63563	8.10646	8.04536	8.03511	8.70386	8.36851	8.2584	8.31338	8.52384	8.22071	8.19184	8.19424	8.69155	8.20022	7.97017	7.94782	8.72241	8.19371	8.29378	8.33967	8.75972	7.9247	8.06729	6.3	8.72904	8.14326	7.78822	8.07936	8.56455
7.88482	7.905	6.3	7.95608	7.83759	7.69719	7.7325	8.07019	7.94515	7.63621	6.3	7.86307	7.67519	7.78851	7.93761	7.81552	7.89129	7.57337	7.9837	7.98967	7.85476	7.56076	7.89707	8.01047	8.07368	8.00877	6.3	8.2045	7.82975	7.85166	7.88474	8.1878	7.78403	7.87937	6.3	7.87206
7.57176	6.3	6.3	8.31345	6.3	6.3	6.3	6.3	6.3	6.3	6.3	6.3	6.3	6.3	6.3	6.3	6.3	7.65552	6.3	7.93647	6.3	6.3	6.3	6.3	6.3	7.61671	6.3	7.89983	6.3	7.68481	6.3	8.19047	7.56724	7.61406	6.3	7.60299
7.96975	7.92539	7.99396	7.83324	8.04525	7.88341	7.91775	8.06896	8.1406	8.08764	7.96939	7.75715	7.88996	8.02268	8.08849	7.94503	8.12447	8.06781	8.13516	8.27374	8.08001	8.03226	8.11998	8.18786	7.97386	8.05713	7.83037	8.2112	8.05138	8.10013	8.07328	8.01021	8.21712	8.04821	8.19368	8.30647
9.1259	9.04603	9.11664	8.63058	9.14755	9.12107	9.2307	8.80142	9.00625	9.05373	9.02276	8.78218	9.05519	9.06841	9.19413	8.60403	9.3162	9.22024	9.22433	8.63818	9.09916	9.01326	9.19053	8.51803	9.28628	9.22108	9.20941	8.74844	9.27135	9.26326	9.33929	8.91864	9.16044	9.12034	9.23042	8.48542
9.20003	9.19332	9.2394	9.15788	9.22508	9.2491	9.17216	9.10312	9.09486	9.1087	9.15094	9.08547	9.27937	9.26548	9.10826	9.2137	9.19885	9.11671	9.16277	9.05235	9.14993	9.19761	9.11727	9.02127	9.23847	9.20178	9.24316	9.1004	9.1858	9.20648	9.23104	9.1304	9.06187	9.10058	9.14326	8.97259
10.1215	10.1481	10.1839	10.2208	10.0674	10.0781	10.1098	10.085	9.98944	10.005	10.0176	10.1262	10.1855	10.1421	10.0948	10.2039	10.0664	10.0221	10.0438	10.015	10.0431	9.99452	10.0136	10.0927	10.1657	10.1504	10.1657	10.211	10.0628	10.0559	10.0697	10.1791	9.96142	10.0003	9.98348	9.99333
9.92748	9.91751	9.94363	9.78266	10.0794	10.0717	10.0907	9.88566	10.0476	10.0632	10.0458	9.98302	9.93648	9.96313	9.87432	9.85224	10.0959	10.063	10.0741	9.87323	10.0602	10.0507	10.0293	9.92154	9.93817	9.90676	9.90974	9.80316	10.0672	10.0584	10.1036	9.92744	10.0434	10.0377	10.0233	9.89717
10.4132	10.208	8.88669	9.68059	10.3302	10.0581	10.106	9.51288	10.5346	10.2826	10.0928	9.36418	10.0281	10.2806	10.2787	9.57121	10.4021	9.89264	10.4879	9.91944	10.3133	10.3905	10.2014	9.89278	9.61757	10.0604	9.74613	9.42917	10.1749	10.373	10.131	9.27859	10.3783	10.3625	10.5918	9.81488
10.833	10.7848	10.8044	10.6396	10.7955	10.8107	10.8396	10.6364	10.8017	10.7617	10.6976	10.5397	10.7824	10.7883	10.8089	10.6096	10.8353	10.8327	10.8537	10.6325	10.7536	10.7442	10.8316	10.643	10.9049	10.8907	10.8236	10.6965	10.893	10.8579	10.8886	10.6507	10.8324	10.7992	10.793	10.5749
9.21727	9.19181	9.16912	9.00578	9.25351	9.24356	9.23644	8.84193	9.18412	9.17681	9.30075	8.8462	9.12817	9.17377	9.12626	8.82588	9.18904	9.33153	9.26755	8.93337	9.14114	9.13338	9.07081	8.93238	9.09395	9.22277	9.21706	8.82416	9.26014	9.25474	9.24202	8.87606	9.19714	9.20137	9.2381	9.19929
6.3	6.3	6.3	6.3	6.3	6.3	7.55844	8.12408	6.3	6.3	6.3	7.79627	6.3	6.3	7.37932	7.71041	6.3	6.3	6.3	8.1664	6.3	6.3	7.63293	6.3	6.3	7.65191	6.3	8.09937	6.3	6.3	7.57593	8.32216	6.3	7.65557	6.3	7.91237
6.3	6.3	6.3	6.3	6.3	6.3	6.3	6.3	6.3	6.3	6.3	6.3	6.3	6.3	6.3	6.3	7.61299	6.3	6.3	6.3	6.3	6.3	6.3	6.3	6.3	6.3	7.71126	6.3	7.62328	6.3	6.3	6.3	6.3	6.3	6.3	6.3
6.3	6.3	6.3	7.56917	6.3	6.3	6.3	7.4269	6.3	6.3	6.3	7.47657	6.3	6.3	6.3	6.3	6.3	6.3	6.3	6.3	6.3	6.3	6.3	6.3	6.3	6.3	6.3	6.3	6.3	6.3	6.3	7.71616	6.3	6.3	6.3	6.3
9.92462	9.84876	9.86296	9.28321	9.61218	9.44187	9.63487	9.0032	9.97906	9.91391	9.82433	9.10089	9.90616	9.90714	9.92802	9.29361	9.78919	9.65622	9.69192	9.02494	9.92932	9.87395	10.0353	9.06183	10.0064	10.0363	9.98591	9.27096	9.46654	9.45402	9.51984	9.05979	9.86659	9.867	9.91918	8.9795
8.02861	7.9027	8.02796	7.92044	7.77943	7.82406	7.84726	8.0242	7.87617	7.87293	7.79435	8.02235	7.99193	7.93468	7.95426	8.047	7.78223	7.76017	6.3	7.98913	7.8544	7.73954	7.78811	7.95814	7.98893	8.0304	8.05346	8.13567	7.76919	7.85806	7.85379	8.11207	7.94935	7.87405	7.85164	7.61888
7.97423	8.00736	8.16026	8.11926	7.76483	7.93904	7.9959	6.3	8.0029	8.0387	8.14082	8.04685	8.13171	8.06318	7.9012	7.94932	7.81088	6.3	7.80619	6.3	8.01724	8.01945	8.01292	7.93819	8.02796	7.94794	8.06584	8.121	7.90159	7.90967	7.83308	6.3	8.08711	8.02024	8.07733	7.76807
9.05808	9.08643	9.17225	9.07918	9.02784	9.11551	9.10476	8.9736	8.9901	9.0289	9.1123	9.05671	9.1903	9.1023	9.03595	9.18301	9.01982	8.99978	8.95635	8.90882	9.09767	9.00462	9.02662	8.93042	9.13146	9.15069	9.20669	9.19184	9.07423	8.99666	9.0929	9.14916	9.03981	9.05084	8.90318	8.76915
9.91715	9.89123	9.96332	9.81147	9.83969	9.9161	9.89256	9.72814	9.88854	9.90928	9.96401	9.7705	9.97622	9.89435	9.89631	9.83225	9.83972	9.82218	9.85013	9.69968	9.95662	9.95378	9.94958	9.7242	9.92155	9.97431	10.0295	9.86264	9.85272	9.85266	9.91899	9.85274	9.85667	9.92881	9.88137	9.60925
6.3	8.95739	6.3	6.3	6.3	6.3	6.3	6.3	6.3	6.3	8.94227	6.3	6.3	6.3	8.67101	6.3	6.3	6.3	6.3	6.3	6.3	6.3	6.3	6.3	6.3	6.3	9.09656	6.3	6.3	6.3	6.3	6.3	6.3	6.3	6.3	6.3
9.48775	9.57101	9.4551	9.32586	9.5313	9.4908	9.45912	9.10697	9.57234	9.66437	9.62219	9.23116	9.52278	9.48796	9.49006	9.35507	9.47492	9.49035	9.46477	9.19209	9.5553	9.57677	9.53864	9.21211	9.40322	9.43759	9.48595	9.19794	9.43761	9.44914	9.41167	9.29032	9.60086	9.53481	9.60358	9.25159
9.43892	9.42216	9.41671	9.27386	9.37843	9.45223	9.49325	9.6155	9.62856	9.50265	9.47962	9.47371	9.36806	9.41118	9.55257	9.5127	9.58789	9.87386	9.76764	9.85419	9.39613	9.45629	9.61839	9.78042	9.44281	9.5405	9.3274	9.64743	9.58995	9.73595	9.7293	9.63997	9.76158	9.71257	9.81045	9.9915
8.82955	8.83442	8.96284	9.16068	8.87706	8.95252	8.95403	9.08618	8.71427	8.76885	8.88166	9.21128	8.8464	8.77617	8.74182	9.14173	8.80135	8.87893	8.81995	9.0269	8.80162	8.74316	8.68272	9.07518	8.92531	8.90314	8.94793	9.05427	8.95644	8.90889	8.92586	9.13453	8.73398	8.68756	8.68632	9.04072
7.58783	7.35355	7.32999	7.47125	7.42983	7.37723	7.3886	7.53982	7.46691	7.32764	6.3	7.28576	7.52617	7.48892	7.63016	7.21053	7.56257	7.28425	7.45249	7.69272	6.3	7.39322	7.40238	7.6825	7.63252	7.70356	7.81211	7.65621	7.55143	7.50932	7.55056	7.9098	7.69141	7.51022	7.51722	7.69264
8.12966	8.01284	8.09913	8.22639	7.91437	8.0905	8.13268	8.16667	8.40771	8.39594	8.34276	8.1124	8.02383	7.9989	8.07562	8.05873	8.12545	8.12021	8.15794	8.25933	8.24279	8.33506	8.44539	8.18963	8.0766	8.055	7.91117	8.3326	8.06963	8.105	8.11813	8.15546	8.47955	8.35438	8.38687	8.23767
8.15354	7.97167	8.2266	8.20523	8.19061	8.13408	8.19739	8.36038	8.28237	8.41838	8.32582	8.52259	8.11508	8.09826	8.14289	8.19033	8.21461	8.23699	8.17554	8.40596	8.24925	8.22141	8.34406	8.44312	8.20388	8.04922	8.1213	8.29614	8.24988	8.21788	8.28226	8.46171	8.33165	8.33381	8.32212	8.51957
8.4299	8.30632	8.35164	8.62203	8.21992	8.36511	8.36444	8.76521	8.27349	8.32131	8.2295	8.64752	8.42211	8.34494	8.3836	8.59149	8.2463	8.1912	8.25522	8.7109	8.31152	8.29403	8.32707	8.70087	8.44989	8.35293	8.40007	8.68833	8.30814	8.36316	8.46073	8.82927	8.35067	8.4186	8.35313	8.61753
8.94185	8.98115	9.06651	8.66396	8.91679	8.96888	8.84557	8.69345	8.86767	8.92762	8.95727	8.72373	9.00706	8.94245	8.95444	8.78934	8.94652	8.84297	8.896	8.7126	8.94766	8.88585	8.91164	8.70594	8.99924	9.01862	9.02412	8.8459	8.95912	8.90951	8.9637	8.9115	8.96037	8.96761	8.90067	8.65699
8.11404	8.12985	8.03254	8.0406	8.03977	6.3	8.08475	8.44429	8.22108	8.28087	7.98315	8.69621	8.0454	8.14535	8.15752	8.69579	8.09468	7.89765	8.02535	8.35919	8.05331	8.04505	8.2826	8.36218	8.34735	8.0816	6.3	8.54375	7.99906	7.98949	8.00877	8.42055	8.25375	8.15385	8.30244	8.37513
9.20648	9.20183	9.24082	9.74085	9.29451	9.43425	9.36977	9.6944	9.50029	9.55466	9.57771	9.95336	9.30557	9.16593	9.12166	9.84244	9.23035	9.31037	9.30404	9.80796	9.43106	9.59093	9.57796	9.8883	9.13997	9.10741	9.18893	9.83897	9.23772	9.31517	9.34031	9.87458	9.47403	9.56606	9.55731	9.89903
8.66236	8.65892	8.81046	8.74512	8.70305	8.76006	8.64049	8.71154	8.50561	9.12655	8.57555	8.88503	8.77032	8.66631	8.60953	8.59568	8.57307	8.5351	8.56907	8.62784	8.4647	8.4998	8.40202	8.8021	8.78282	8.74547	8.78165	8.77314	8.61414	8.60474	8.74699	8.86957	8.4429	8.52399	8.4368	8.52745
9.13389	9.23523	9.26921	9.2413	9.2058	9.24522	9.21956	9.28616	9.01599	9.03519	9.06826	9.27244	9.27221	9.18913	9.09015	9.3057	9.09653	9.06562	9.10531	9.18921	9.08228	9.07449	9.03495	9.21783	9.18364	9.12778	9.14301	9.28271	9.10758	9.12372	9.16673	9.28344	9.00552	9.12107	9.00234	9.04442
9.30415	9.29235	9.24746	9.30229	9.18455	9.14687	9.12375	9.22637	9.18574	9.154	9.12988	9.26886	9.35413	9.28731	9.30952	9.15993	9.27809	9.1719	9.25677	9.29035	9.20989	9.15897	9.25397	9.29861	9.34228	9.31538	9.36897	9.35875	9.25411	9.24729	9.2796	9.36391	9.2489	9.23035	9.2514	9.35034
10.2084	10.1793	10.1674	10.2581	10.1718	10.1804	10.1979	10.2013	10.1933	10.1943	10.2249	10.3636	10.268	10.2245	10.2604	10.3271	10.2346	10.082	10.1478	10.3186	10.2101	10.1996	10.243	10.3493	10.2786	10.2173	10.2199	10.2258	10.2129	10.1657	10.1868	10.2288	10.1786	10.2084	10.222	10.2976
9.27655	9.26498	9.3362	9.28249	9.22626	9.33266	9.32946	9.26413	9.2387	9.21969	9.26766	9.29409	9.36025	9.1936	9.21259	9.30871	9.32885	9.02193	9.1389	9.19014	9.27958	9.22034	9.2872	9.21992	9.32636	9.29513	9.26045	9.2491	9.22719	9.22991	9.31425	9.34887	9.28208	9.33282	9.35757	9.0758
9.92632	9.95099	9.92562	9.98133	9.91864	10.0148	9.98329	10.0144	9.92211	9.95024	9.95363	9.94878	9.95642	9.90834	9.89416	9.93396	9.9701	9.89495	9.95473	9.94555	9.93178	9.92804	9.95279	9.93371	9.97871	9.93851	9.97618	10.0284	9.95347	9.96532	10.0054	10.0949	9.9067	9.9595	9.97251	9.88948
10.1254	10.1289	10.1562	10.0757	10.2107	10.2053	10.2327	10.1269	10.2163	10.2158	10.1812	10.1398	10.1318	10.1484	10.0999	10.0804	10.215	10.1919	10.2186	10.1494	10.2007	10.1689	10.2161	10.1481	10.1282	10.1696	10.1615	10.1429	10.2419	10.261	10.2465	10.1946	10.1826	10.2151	10.1956	10.1285
8.56416	8.55403	8.55758	8.96119	8.58054	8.60782	8.65177	8.89974	8.57124	8.58322	8.57378	8.96984	8.46436	8.47522	8.49665	8.88006	8.5667	8.56535	8.56284	8.87134	8.58204	8.49042	8.47401	8.94713	8.50871	8.46793	8.38609	8.95055	8.51776	8.53672	8.66721	8.85766	8.59203	8.51886	8.56422	8.88377
8.33484	6.3	6.3	6.3	6.3	6.3	6.3	6.3	8.26371	6.3	6.3	6.3	6.3	8.30066	6.3	8.51403	8.28051	6.3	6.3	6.3	6.3	6.3	8.27987	6.3	8.433	8.1179	6.3	6.3	6.3	6.3	8.2946	6.3	8.32997	8.22668	8.28957	6.3
9.47952	9.45509	9.56801	9.4019	9.49915	9.72512	9.67507	9.3383	9.50349	9.5337	9.57727	9.20901	9.31664	9.36399	9.32535	9.19287	9.46259	8.74032	9.2925	8.92965	9.52549	9.46172	9.44694	8.92367	9.37912	9.4872	9.13379	9.07089	9.52847	9.55326	9.5215	9.10408	9.55455	9.56211	9.55607	8.60583
7.3195	7.32582	7.24107	6.3	6.3	7.0596	7.00212	6.3	7.39602	7.41943	7.36425	6.3	7.31729	7.43117	7.43265	6.3	7.35141	7.48057	7.47232	6.3	7.34187	7.45258	7.42635	7.17412	7.61893	7.4307	7.23371	6.3	7.46318	7.38209	7.37791	6.3	7.50803	7.54812	7.34741	7.37477									+	MG stat_Ev3 stat
8.68188	8.75803	8.8319	8.74284	8.47267	8.63098	8.57612	8.42325	8.50089	8.50312	8.62993	8.64481	8.73722	8.7038	8.69381	8.79754	8.62449	8.28393	8.29369	8.40924	8.55646	8.40437	8.49445	8.40214	8.6743	8.73333	8.73876	8.68453	8.50699	8.37767	8.43287	8.29942	8.47338	8.58203	8.55871	8.54575
8.11257	7.75008	6.3	8.14706	8.19315	6.3	6.3	8.19368	8.09276	7.974	8.10806	8.32506	8.25271	8.13577	8.08817	8.19554	6.3	8.01381	6.3	8.18786	8.23598	8.29949	8.10633	8.1813	6.3	8.12405	6.3	8.26534	6.3	8.18862	8.35155	8.2659	8.23973	8.16513	8.25035	8.02625
8.80692	8.84188	8.93949	8.60138	8.77205	8.90771	8.94781	8.55525	8.77147	8.93076	8.97405	8.69396	8.90496	8.83645	8.82077	8.56219	8.86291	8.71475	8.78175	8.57055	8.92967	8.90183	8.99001	8.49388	8.92429	8.79707	8.94681	8.63399	8.85534	8.88211	8.92388	8.73743	8.89015	8.98192	8.90306	8.45495
7.46177	6.3	6.3	6.3	6.3	7.58374	6.3	8.02971	7.69052	7.86261	7.80522	7.57364	6.3	6.3	7.76303	6.3	7.6674	6.3	6.3	7.73161	7.64	6.3	7.65697	7.63526	7.84602	6.3	6.3	8.11005	7.80428	7.73951	6.3	7.79991	7.89146	7.84405	7.74487	7.54232
8.32083	8.33883	8.35696	8.32288	8.30203	8.35921	8.2178	8.41258	8.44284	8.45812	8.37969	8.43162	8.35761	8.27602	8.30662	8.29658	8.29108	8.27765	8.2907	8.41491	8.32864	8.39962	8.50733	8.36269	8.42713	8.28578	8.35647	8.44874	8.25773	8.303	8.34149	8.46319	8.42352	8.50709	8.45495	8.41177
9.64845	9.64382	9.71411	9.89956	9.70568	9.78199	9.78635	9.78226	9.57102	9.58668	9.70333	9.95812	9.70558	9.66444	9.646	9.87051	9.65807	9.70788	9.61379	9.76842	9.64093	9.64514	9.64127	9.81282	9.60446	9.662	9.68743	9.84401	9.68653	9.64627	9.65973	9.75293	9.5843	9.64199	9.57705	9.81349
8.34945	8.21495	8.26126	8.56934	8.14613	8.2259	8.17629	8.52744	8.07835	8.12623	7.98343	8.5135	8.36427	8.25806	8.18144	8.60629	8.32634	8.20591	8.21659	8.47955	8.17044	8.11978	8.24509	8.51472	8.44312	8.23807	8.36494	8.67145	8.36012	8.18156	8.40603	8.70708	8.25273	8.11327	8.14894	8.37974
8.83011	8.87227	8.91409	8.91028	8.70018	8.91223	8.94268	8.98309	8.80164	8.84605	8.92425	9.01106	8.86758	8.79833	8.84794	8.94303	8.74082	8.64954	8.69407	8.82686	8.85984	8.82576	8.86104	8.90731	8.92082	8.87355	8.91016	9.05816	8.81375	8.72777	8.88129	9.09293	8.81902	8.952	8.79738	8.71022
8.37983	8.41681	8.47519	8.33602	6.3	6.3	6.3	6.3	6.3	6.3	6.3	6.3	8.46459	8.4964	8.47688	8.36186	6.3	6.3	6.3	6.3	6.3	6.3	6.3	7.71053	8.45868	8.54069	8.52346	8.48565	6.3	6.3	6.3	6.3	6.3	6.3	6.3	6.3
9.76223	9.76892	9.85575	10.1198	9.80957	9.93104	9.97211	10.051	9.74775	9.88347	9.93491	10.2772	9.83874	9.75669	9.66685	10.139	9.73439	9.80511	9.77528	9.95581	9.85364	9.84527	9.87992	10.0803	9.79284	9.77322	9.80083	10.1625	9.76819	9.76678	9.85325	10.1731	9.76242	9.86303	9.83892	9.98601
8.83523	8.85496	8.86226	8.91748	8.91183	8.86874	8.88644	8.88575	8.80021	8.86301	8.75488	8.88842	8.80089	8.8363	8.81962	8.9482	8.85865	8.90476	8.8882	8.98835	8.82596	8.85347	8.83257	8.99994	8.8714	8.90428	8.8173	8.92941	8.87729	8.88664	8.85454	8.9612	8.80857	8.82622	8.81351	8.97003
8.24692	8.05165	8.1547	7.73534	6.3	6.3	7.82583	7.78718	6.3	7.83963	6.3	7.31012	8.1946	8.19637	8.23664	7.90464	7.74267	6.3	6.3	7.39782	7.61869	6.3	6.3	6.3	8.09198	8.16791	8.07893	8.01322	6.3	6.3	6.3	6.3	7.5955	6.3	6.3	7.69917
7.74186	7.74726	7.8647	7.62811	6.3	6.3	6.3	6.3	6.3	6.3	7.71685	6.3	7.86756	7.69189	7.68271	6.3	6.3	6.3	6.3	6.3	6.3	6.3	6.3	7.72055	6.3	7.70662	7.71336	6.3	6.3	6.3	6.3	7.79461	7.55246	6.3	6.3	7.60945
8.82098	8.86455	8.80116	8.88089	9.02759	9.07177	9.14404	8.92008	9.18415	9.2463	9.28549	8.68792	8.79058	8.93265	8.79671	8.54505	8.93685	8.9867	8.96057	8.73291	9.04112	8.98535	9.04277	8.68895	8.73386	8.71254	8.68533	8.94569	8.95143	8.953	9.02882	8.97169	9.19945	9.2072	9.25561	8.72597
10.1544	10.1232	10.0856	10.1044	10.1123	10.1598	10.1608	10.0509	10.1215	10.109	10.0615	10.0626	10.1544	10.1601	10.1551	10.0836	10.1474	10.1334	10.1657	10.1144	10.1088	10.1023	10.1404	10.137	10.2082	10.1901	10.2156	10.0876	10.187	10.1692	10.2203	10.0507	10.0989	10.1217	10.0958	10.0848
8.46705	9.04638	9.24102	9.11059	8.7436	8.79646	8.46361	8.73025	8.37262	8.64449	8.9111	8.88196	8.88265	8.52059	8.51599	9.04685	8.27191	8.40944	8.41823	7.99828	8.77276	8.61653	8.2023	8.47276	6.3	8.37328	8.73506	8.52658	8.59385	8.36916	8.58184	8.61403	8.51954	8.36481	8.26776	8.60795
10.4795	10.5014	10.5758	10.4451	10.6371	10.7711	10.7489	10.3512	10.5122	10.4569	10.6269	10.3487	10.5183	10.5427	10.4787	10.5018	10.5875	10.5464	10.5207	10.2909	10.5872	10.6233	10.5543	10.1502	10.5847	10.5492	10.521	10.3718	10.5578	10.6011	10.6379	10.4324	10.5375	10.5529	10.5281	9.9718
8.54297	8.60326	8.63166	8.73459	8.27017	8.30166	8.15933	8.52901	8.4557	8.36384	8.37096	8.46957	8.53856	8.6239	8.77825	8.81755	8.6279	8.15827	8.43503	8.54569	8.28943	8.39386	8.50994	8.4383	8.67002	8.77524	8.6131	8.78556	8.49279	8.40021	8.55289	8.50534	8.50626	8.56387	8.56539	8.64069
10.0693	10.0739	10.1204	10.0669	10.0556	10.0789	10.0316	9.94853	10.0075	10.0203	10.0547	10.0697	10.0817	10.0751	10.0502	10.069	10.0888	10.0664	10.0782	9.96216	10.04	10.0176	10.0245	9.92995	10.0367	10.1066	10.1352	10.015	10.1101	10.118	10.1258	9.95241	10.036	10.0397	10.0214	10.0059
9.56436	9.56922	9.59125	9.50368	9.53634	9.47993	9.48535	9.47139	9.51255	9.50136	9.50481	9.4736	9.53375	9.55308	9.52375	9.43119	9.6054	9.61072	9.60682	9.57238	9.47211	9.46459	9.5288	9.56694	9.69268	9.60207	9.62091	9.55891	9.61567	9.63232	9.69487	9.4582	9.53923	9.52006	9.54246	9.57924
6.3	6.3	7.75316	7.38346	6.3	6.3	6.3	6.3	6.3	6.3	6.3	7.27616	6.3	6.3	6.3	6.3	6.3	6.3	6.3	6.3	6.3	6.3	6.3	6.3	6.3	6.3	7.82872	6.3	6.3	6.3	6.3	6.3	6.3	6.3	6.3	6.3
10.1281	10.0916	10.2024	10.0961	10.0404	10.0853	10.1147	10.1186	9.94685	9.99074	9.95817	10.0682	10.1819	10.0981	10.0825	10.1211	10.0899	10.0329	10.0579	10.0353	9.98008	10.0033	10.0255	10.0557	10.147	10.1119	10.1871	10.1225	10.1023	10.0763	10.1208	10.1422	9.98969	10.0076	9.97116	9.97906
9.84683	9.80835	9.93594	10.0066	9.79842	9.84808	9.84917	9.96362	9.69097	9.72904	9.76388	9.974	9.9268	9.82724	9.79261	9.9362	9.81263	9.7751	9.79727	9.94951	9.71461	9.71683	9.75743	9.92274	9.83326	9.86618	9.84705	9.9745	9.83408	9.80003	9.87582	10.0025	9.70878	9.74254	9.70304	9.83795
8.35536	8.26975	8.28531	8.37107	8.16044	8.15996	8.21948	8.23439	8.2108	8.1522	8.01737	8.11747	8.36312	8.38054	8.47528	8.48711	8.33702	8.25445	8.36295	8.2865	8.10653	8.082	8.22196	8.2565	8.4892	8.33656	8.29192	8.48383	8.32377	8.23862	8.18486	8.43827	8.23431	8.22724	8.25614	8.20602
8.5623	8.45284	8.62576	8.46889	8.50117	8.44576	8.47595	8.4843	8.45583	8.28212	8.40173	8.45944	8.58944	8.56693	8.57002	8.50421	8.43425	8.44105	8.45088	8.48514	8.43095	8.40598	8.48193	8.45448	8.62521	8.61131	8.50852	8.52999	8.50295	8.44892	8.49322	8.54924	8.41916	8.35818	8.25464	8.2803
8.10065	8.02922	7.94665	7.59322	7.95311	6.3	7.65174	7.41293	7.81236	7.79213	6.3	6.3	6.3	6.3	6.3	7.20347	6.3	6.3	6.3	6.3	6.3	6.3	7.86896	6.3	6.3	6.3	8.06752	7.45297	6.3	6.3	6.3	6.3	6.3	6.3	6.3	6.3
9.42856	9.4459	9.47302	9.36547	9.34488	9.4069	9.38817	9.29458	9.28199	9.29186	9.31342	9.33903	9.56529	9.49996	9.49474	9.38833	9.45886	9.36146	9.41602	9.28092	9.34365	9.36316	9.37621	9.28832	9.5389	9.51623	9.5624	9.44543	9.43233	9.40822	9.41669	9.33343	9.29826	9.34461	9.32547	9.15788
8.32383	8.14681	8.27395	8.13567	8.3101	8.30694	8.37603	8.27254	8.14866	8.28461	8.25127	8.36616	8.1577	8.02971	7.97083	8.25902	8.25938	8.16146	8.24802	8.16782	8.26926	8.18041	8.1907	8.16788	8.23965	7.99079	8.51796	6.3	8.23917	8.23759	8.27061	8.3129	8.15785	8.19695	8.13821	8.0456
9.18901	9.23764	9.32294	9.26813	9.18701	9.24127	9.19692	9.20874	9.10415	9.19187	9.11998	9.26527	9.23459	9.17511	9.16185	9.24177	9.14136	9.14538	9.15634	9.16026	9.06558	9.10728	9.14554	9.22996	9.28742	9.16973	9.19844	9.23188	9.19145	9.13656	9.19142	9.25047	9.04669	9.08654	9.0571	9.1437
9.05782	8.90972	8.99832	8.92758	8.82297	8.77674	8.87125	8.79246	8.84541	8.88157	8.69616	8.81756	8.89176	8.97624	9.02959	8.80566	8.95641	8.93812	8.89653	8.85582	8.77631	8.71862	8.93476	8.83129	9.14414	9.07813	9.07715	8.86876	8.98377	8.91669	8.954	8.95783	8.87182	8.88473	8.84936	8.70152
8.74701	8.8162	8.95353	8.9466	8.63553	8.74569	8.77152	8.87248	8.54449	8.5758	8.64976	8.90625	8.85464	8.77421	8.70203	8.93024	8.66873	8.65858	8.68357	8.71655	8.60333	8.66452	8.64151	8.79514	8.82107	8.83466	8.91062	8.94669	8.72137	8.62584	8.73167	8.93523	8.58495	8.60809	8.56868	8.69045
8.39641	8.34374	8.49251	8.36269	8.19967	8.18427	8.20493	8.18007	8.0486	8.1599	8.07817	8.23681	8.46863	8.37289	8.3868	8.69237	8.26766	7.98386	8.22087	8.13223	8.1461	8.1491	8.07022	8.28592	8.41805	8.38139	8.45722	8.37969	8.20981	8.17447	8.2236	8.03141	8.13551	8.10237	8.06874	7.98965
9.07033	9.06345	9.14554	9.06085	8.97938	8.98322	9.00255	9.085	8.92017	8.89517	8.84558	8.89272	9.14572	9.085	9.06793	8.97234	9.04218	8.89587	8.99023	8.99394	8.90414	8.91392	8.91875	8.94028	9.18758	9.11431	9.15528	9.09882	9.01258	8.99388	9.00329	9.00582	8.85757	8.90638	8.87606	8.89556
8.99923	9.03121	9.09927	9.02694	8.96938	8.89863	8.97667	9.00642	8.75293	8.79243	8.84018	9.03246	9.10308	9.03048	9.04669	9.12208	8.97086	8.71193	8.98702	9.17852	8.82676	8.73085	8.8958	9.02922	9.15815	9.09819	9.00195	9.13418	8.86565	8.95035	9.02321	9.25971	8.86924	8.85072	8.85766	8.86749
8.99823	9.01431	9.0249	9.26869	8.87636	9.02975	8.97406	9.22298	8.73945	8.77714	8.84821	9.16832	9.04297	8.87974	8.86501	9.27499	8.78966	8.78092	8.85106	9.10479	8.77685	8.801	8.79701	9.17044	9.09216	9.01653	9.10537	9.36212	8.92312	8.85122	8.93512	9.30587	8.7214	8.70715	8.66803	8.97373
8.80551	8.82166	8.87678	8.81025	8.74813	8.74486	8.75938	8.70689	8.61556	8.65219	8.63773	8.71407	8.90446	8.86427	8.85431	8.97092	8.72899	8.69578	8.75015	8.78186	8.75565	8.75152	8.66906	8.70653	8.84851	8.82365	8.9458	8.88468	8.72639	8.71967	8.78866	8.94938	8.66622	8.5906	8.70472	8.68804
9.54266	9.59082	9.69379	9.65666	9.55448	9.54291	9.57899	9.4822	9.35526	9.44529	9.45255	9.54458	9.62101	9.55889	9.51335	9.6724	9.44829	9.49672	9.43358	9.41576	9.45561	9.43718	9.40021	9.38562	9.59378	9.58223	9.64267	9.56341	9.49556	9.4812	9.52533	9.50236	9.38894	9.43891	9.40357	9.43974
9.1213	9.09121	9.19615	9.27332	9.14264	9.22032	9.24873	9.32309	8.96852	9.00625	9.03778	9.30698	9.21527	9.0952	9.07943	9.19681	9.12251	9.05385	9.13808	9.26255	9.06341	8.9983	8.93235	9.22678	9.16355	9.16053	9.24925	9.23246	9.16501	9.13685	9.21743	9.40647	9.03699	9.00178	8.98856	9.11438
8.28346	8.31037	8.46595	8.54501	8.35459	8.27747	8.35593	8.48605	8.13742	8.16681	8.22292	8.43371	8.38398	8.32098	8.25244	8.50218	8.19424	8.27996	6.3	8.32734	6.3	8.14048	8.14789	8.31078	8.31425	8.33319	8.3611	8.44081	8.31542	8.2464	8.30722	8.55369	8.04269	8.12047	8.13672	8.19351
8.56055	8.50066	8.6656	8.75143	8.37685	8.5446	8.51362	8.80851	8.12607	8.23739	8.32476	8.4483	8.61148	8.57461	8.61213	8.82532	8.34017	8.20159	8.40726	8.75715	8.29879	8.30645	8.42177	8.55733	8.68468	8.63418	8.36633	9.0766	8.48955	8.47829	8.60962	9.02148	8.48886	8.49708	8.42967	8.43575
10.4779	10.5311	10.5207	10.5789	10.4539	10.5036	10.4681	10.425	10.3961	10.4208	10.4228	10.5296	10.5334	10.5175	10.4739	10.6057	10.5123	10.4272	10.3578	10.4543	10.4373	10.424	10.4525	10.4475	10.5289	10.4675	10.4638	10.564	10.3781	10.3244	10.3854	10.5694	10.3588	10.3619	10.3753	10.3612
9.2052	9.19805	9.21646	9.1557	9.18093	9.18267	9.18994	9.03455	9.17394	9.14476	9.05339	9.10061	9.19651	9.21434	9.19326	9.07052	9.2412	9.11254	9.21	9.05427	9.14851	9.121	9.21814	9.1087	9.26727	9.24378	9.27226	9.12564	9.188	9.22149	9.19866	9.11474	9.15336	9.19022	9.13069	9.03957
8.80743	8.75932	8.84613	8.81258	8.82904	8.85349	8.85639	8.69328	8.64606	8.7733	8.72165	8.67479	8.77735	8.74518	8.69602	8.68635	8.78957	8.70471	8.77202	8.62969	8.78278	8.75455	8.71986	8.63543	8.7603	8.78777	8.81988	8.71795	8.76795	8.78708	8.85266	8.69574	8.66025	8.71845	8.69868	8.5519
9.16708	9.10755	9.15146	9.0214	9.22611	9.22102	9.09121	8.7432	9.15936	9.2901	9.21677	9.07265	9.256	9.11488	9.21791	8.93254	9.22559	9.24714	9.23068	8.94667	9.31139	9.33969	9.25261	9.1547	9.2858	9.12041	9.28979	8.84118	9.24448	9.20404	9.31218	8.77218	9.0754	9.27637	9.20493	8.95777
8.0803	8.20093	8.24326	8.12028	8.09447	8.21956	8.01132	6.3	8.16838	8.09265	8.21165	8.10171	8.25744	8.05404	8.13107	8.25763	8.12418	8.19499	8.25404	8.12156	8.28067	8.19454	8.28843	8.07353	8.35089	8.15673	8.36061	8.20458	8.20831	8.17626	8.28596	8.06863	8.21529	8.22261	8.16864	8.04305
8.92067	8.89365	8.93518	8.91595	8.92002	8.91476	8.87675	8.85816	8.8502	8.8185	8.84845	8.86527	8.85635	8.8021	8.808	8.84213	8.86397	8.83731	8.88425	8.82242	8.79833	8.79546	8.78606	8.86029	8.83755	8.87054	8.86042	8.87942	8.91207	8.81441	8.87709	8.85129	8.73653	8.84203	8.83236	8.78791
9.19262	9.09618	9.12959	8.97032	9.15311	9.1273	9.19067	9.03786	9.09402	9.07452	9.03375	8.95959	9.14063	9.12558	9.22032	9.00307	9.19393	9.20656	9.20612	9.06785	9.17179	9.14647	9.12908	9.12717	9.25537	9.25737	9.14057	9.1115	9.26202	9.2402	9.28357	9.09065	9.25083	9.1809	9.16283	9.05877
7.99678	7.96773	7.93	7.89019	8.02202	7.86903	7.77783	6.3	8.12998	7.98986	7.96559	7.74455	8.04568	8.14501	8.16495	7.72872	8.11441	8.01787	8.07965	8.02407	8.15628	8.0197	7.97192	7.90401	8.01536	8.09698	7.99204	8.16391	8.03133	8.1123	7.99767	6.3	7.99312	8.0553	8.0461	8.19126
8.00711	8.18338	8.27487	8.69436	7.94691	8.21819	8.34889	8.4789	8.06096	6.3	7.9968	8.58562	8.2785	7.99243	8.24418	8.19921	7.85186	8.37466	7.75729	6.3	7.68015	7.80019	7.80067	8.32578	8.06915	8.32042	7.88794	8.69405	8.17901	8.21077	7.94337	8.52068	8.19053	7.76545	7.74316	8.20634
10.0098	10.082	10.1238	10.1724	10.0602	10.1552	10.1385	10.0759	9.87689	9.92673	9.98986	10.2151	10.0507	10.0021	9.99773	10.2155	9.96789	10.0529	9.96315	10.0534	9.96999	9.99718	9.89538	9.98947	9.94272	10.0247	10.0718	10.1331	10.0103	10.0266	10.0164	10.1463	9.89353	9.91952	9.87987	9.98621
8.36284	8.40459	8.45785	8.68816	8.17791	8.27639	8.20428	8.50124	8.21759	8.33586	8.31194	8.57677	8.44915	8.31898	8.29084	8.5458	8.18224	8.24489	8.34276	8.64496	8.20003	8.30484	8.40214	8.63805	8.38066	8.3751	8.40851	8.7154	8.25445	8.26274	8.34807	8.50558	8.22068	8.26439	8.35257	8.63194
8.03366	7.84834	8.24733	8.31203	8.02032	8.08817	8.05262	8.23221	7.90572	7.71509	8.04852	8.15357	8.05227	7.98547	8.16628	8.49154	8.14641	8.00826	8.12655	8.22835	7.99732	8.12801	8.19401	8.22108	8.16403	8.1903	8.49919	8.4289	8.2512	8.00303	8.11337	8.48714	8.03941	8.08425	7.95685	7.9299
10.5249	10.6415	10.7048	10.7354	10.6691	10.9175	10.8694	10.7207	10.493	10.5878	10.7583	10.6586	10.6276	10.5199	10.4815	10.7122	10.5299	10.6086	10.5741	10.488	10.6137	10.6965	10.6303	10.309	10.6094	10.6166	10.6749	10.668	10.6488	10.6793	10.7491	10.7527	10.5623	10.6407	10.5318	10.1449
8.07419	7.86726	8.04309	8.47271	7.58706	7.7645	7.89377	8.58395	7.71757	8.04571	8.1035	8.68652	7.79482	7.92355	7.80547	8.44375	7.71019	6.3	7.69719	8.57116	7.78983	7.80391	7.87151	8.70081	8.08343	7.90899	7.84783	8.66961	7.77181	7.56386	7.62743	8.51941	7.76281	7.97691	8.05189	8.62609
11.1529	11.1567	11.1317	11.4348	11.0603	11.113	11.1247	11.2363	10.9309	10.9888	10.9822	11.2769	11.1333	11.1785	11.1635	11.4712	11.1015	11.0761	11.0871	11.3197	10.9742	10.9758	11.0045	11.22	11.1384	11.1115	11.1297	11.459	11.0703	11.1088	11.0935	11.2514	10.9532	10.9864	11.0026	11.2287
8.05892	8.07748	8.02743	8.01502	6.3	6.3	6.3	8.19656	6.3	6.3	6.3	8.13868	6.3	7.65206	6.3	8.16224	8.20238	6.3	7.70802	8.17791	6.3	6.3	6.3	8.12245	7.61603	6.3	6.3	8.24175	6.3	6.3	6.3	7.84673	6.3	6.3	6.3	8.31685
8.08707	8.05358	8.17365	8.38101	8.21809	8.22217	8.31014	8.28572	8.08343	8.29892	6.3	8.19989	8.14139	8.29953	8.30683	8.56639	8.20439	7.97185	8.27049	8.59671	8.19095	8.0548	8.17886	8.55647	8.23995	8.10802	8.13865	6.3	8.00069	7.93143	8.06352	8.56667	8.22799	6.3	8.21545	8.24127
8.23109	8.26456	8.35591	8.76644	8.39273	8.51733	8.39771	8.84263	8.30468	8.37508	8.30144	8.8619	8.36702	8.20785	8.30937	8.87986	8.27692	8.31742	8.4054	8.68474	8.41125	8.30501	8.28632	8.67066	8.31108	8.31735	8.44408	8.78292	8.40174	8.41451	8.36758	8.91936	8.30963	8.33086	8.31731	8.61557
8.58383	8.63563	8.70992	8.54845	8.45194	8.31315	8.41392	8.52942	8.49615	8.37227	8.32711	8.44273	8.6679	8.47216	8.59146	8.57846	8.54417	8.34663	8.47458	8.44734	8.50638	8.37466	8.53409	8.31027	8.6823	8.63835	8.68223	8.65081	8.54371	8.44779	8.42113	8.69384	8.50799	8.52906	8.53562	8.39368
8.28524	8.32025	8.37059	6.3	6.3	6.3	6.3	6.3	6.3	6.3	6.3	6.3	8.3383	8.4424	8.58701	6.3	8.32346	6.3	6.3	6.3	8.37389	8.34579	6.3	6.3	8.54371	8.40888	8.50013	6.3	8.24541	6.3	6.3	6.3	8.36344	6.3	8.44384	6.3									+	MG stat_Ev3 stat
8.75731	8.71194	8.85813	8.94402	8.7839	8.84963	8.82923	8.98833	8.66952	8.73888	8.73989	9.0329	8.8325	8.70571	8.69659	9.01682	8.84566	8.70618	8.77443	9.02259	8.73876	8.73842	8.79616	8.99681	8.79804	8.75157	8.80374	9.04821	8.82401	8.79882	8.87217	9.07048	8.78988	8.73998	8.74539	8.87438
8.01439	7.8638	8.03415	7.94825	6.3	7.65654	7.65058	7.7438	7.85283	7.6849	7.67702	7.70772	7.94669	8.01791	8.08164	8.05755	7.78723	6.3	7.67929	7.91136	7.66655	7.57177	7.9273	7.91996	8.20118	8.04575	8.02453	8.18387	7.78849	7.62564	7.69204	7.84993	7.97249	7.93842	7.86829	7.81316
7.98329	7.9855	8.02837	8.11939	7.99965	8.09698	8.03763	8.02759	7.99258	8.1672	8.09527	8.14576	7.97612	7.87223	7.95835	8.08913	7.92924	7.93858	7.99993	8.11391	8.0865	8.10582	8.09833	8.22113	7.96809	7.98898	7.9751	8.13545	7.99958	8.04454	7.98925	7.95797	8.08736	8.08192	8.01127	8.2356
6.3	6.3	6.3	6.3	6.3	6.3	6.3	8.00966	6.3	7.86672	6.3	8.14721	6.3	7.85294	8.03886	6.3	6.3	6.3	7.9233	8.03362	6.3	6.3	7.91322	8.09019	6.3	7.98121	7.89794	8.04968	6.3	6.3	7.88681	7.92159	6.3	6.3	6.3	8.00126
7.81947	7.97071	7.92873	8.3816	8.04887	7.9459	7.97709	8.15942	8.45168	8.51091	8.45911	8.20409	7.8843	7.78192	7.87114	8.38675	7.71257	7.64239	7.85146	8.16134	8.20677	8.21961	8.48803	8.25892	8.16146	7.75063	7.63616	8.68913	7.53103	7.7385	7.79816	8.42766	8.5638	8.49803	8.43406	8.35545
9.75731	9.75515	9.83782	9.95239	9.82975	9.88285	9.87352	10.0043	9.8526	9.9132	9.94404	10.1191	9.81299	9.78223	9.73874	9.91028	9.83406	9.42101	9.66569	10.0488	9.89464	9.87408	9.92049	10.0456	9.76299	9.71863	9.72664	9.84027	9.84175	9.869	9.89539	10.033	9.91435	9.93397	9.90289	10.0609
8.78944	9.08647	9.33862	9.62291	9.38032	9.34688	9.28418	9.10254	8.78312	9.14417	9.4269	9.63305	9.26717	8.94163	8.59714	9.49317	8.79423	8.83417	8.61662	9.03886	9.37981	9.27953	8.77423	8.87706	8.65148	8.27212	8.95314	8.71666	8.56134	8.50535	8.61907	8.92946	8.65956	8.63077	8.66718	8.27332
9.38812	9.41812	9.69415	9.58217	9.87036	9.84035	9.82314	9.77231	9.46195	9.4869	9.64313	9.82104	9.38653	9.32901	9.29935	9.36545	9.90909	9.53955	9.51099	9.61951	9.47797	9.3611	9.51675	9.60209	9.2803	9.14301	9.07849	9.49662	9.72826	9.55423	9.60768	9.82905	9.45978	9.58328	9.54773	9.54317
10.539	10.4433	10.4552	10.5607	10.643	10.6653	10.71	10.6564	10.9226	11.005	10.9806	10.6535	10.4756	10.4737	10.4221	10.6025	10.6162	10.646	10.645	10.6158	10.7626	10.9046	10.9516	10.5985	10.4293	10.3985	10.385	10.5582	10.6402	10.6456	10.7193	10.6448	10.8774	10.9638	10.9762	10.5941
9.04293	9.07181	9.13761	9.35305	9.06558	9.22588	9.24371	9.15613	9.09534	9.25054	9.31294	9.23631	9.06288	9.01208	9.0228	9.32883	9.22981	8.76167	8.87606	9.20564	9.13994	9.02102	9.28963	9.07412	8.98858	8.9206	8.82598	9.25549	8.97484	8.91704	8.97344	9.39097	9.22378	9.39505	9.41617	8.81299
6.3	6.3	6.3	6.3	6.3	6.3	6.3	7.70362	6.3	6.3	6.3	7.83889	6.3	6.3	6.3	6.3	6.3	6.3	6.3	7.83916	6.3	6.3	6.3	7.93048	6.3	6.3	6.3	7.8301	6.3	6.3	6.3	7.9432	6.3	6.3	6.3	6.3
9.44857	9.41794	9.5288	9.61755	9.51708	9.51843	9.54304	9.8141	9.42622	9.33937	9.42986	9.69977	9.54851	9.46792	9.49632	9.6225	9.57189	9.32578	9.5139	9.87658	9.39088	9.29502	9.32668	9.69631	9.49904	9.45189	9.49389	9.6563	9.54553	9.58204	9.63924	9.89632	9.48035	9.54834	9.48203	9.62638
10.512	10.5149	10.5792	10.6849	10.2493	10.3421	10.284	10.395	10.0604	10.1361	10.1788	10.3475	10.5872	10.4781	10.4854	10.6922	10.2519	10.1361	10.1874	10.3553	10.1287	10.1035	10.1174	10.3287	10.5764	10.4842	10.514	10.6153	10.2775	10.2418	10.2356	10.4241	10.1632	10.162	10.111	10.1982
8.23779	8.13745	8.30188	8.22907	6.3	6.3	6.3	6.3	7.8362	6.3	6.3	6.3	8.17006	8.12542	8.1051	8.27038	6.3	6.3	6.3	6.3	6.3	6.3	6.3	6.3	8.2595	8.32139	8.32191	8.32985	6.3	6.3	6.3	6.3	6.3	6.3	6.3	6.3
8.26133	8.36909	8.40314	8.03977	8.00548	8.18845	8.15409	7.73831	7.52504	6.3	7.8357	6.3	8.19285	8.34431	8.34535	7.65145	7.87566	7.61107	7.75342	6.3	7.57793	7.60909	6.3	6.3	8.74354	9.07115	9.05285	8.56146	8.11737	8.11197	8.13104	6.3	7.36607	7.99353	7.32642	6.3
8.07515	7.97601	7.77756	7.53023	7.95586	7.82478	7.83674	7.41637	8.15809	8.04724	8.04489	7.50174	7.88539	8.14823	8.25842	7.39324	8.19811	8.10154	8.30428	7.84599	8.07376	8.04937	8.1833	7.96019	8.25857	8.22855	8.00277	7.99901	8.07697	8.20292	7.98164	7.47548	8.14656	8.22363	8.21051	8.19072
8.87626	8.92941	9.01343	8.97538	8.84909	8.81954	8.8304	8.87202	8.81527	8.79841	8.86775	9.01393	8.96396	8.86773	8.87271	9.03133	8.86128	8.83373	8.89681	8.82615	8.90139	8.87292	8.84455	8.82758	8.97703	8.88087	8.97658	8.8277	8.87508	8.8453	8.85553	8.94505	8.77398	8.80973	8.80619	8.72578
8.44775	8.43046	8.54881	8.51104	8.43162	8.51186	8.4754	8.49543	8.26069	8.34005	8.35951	8.4827	8.55419	8.37985	8.40083	8.37843	8.39053	8.35222	8.36269	8.35982	8.42744	8.35963	8.34215	8.35608	8.56514	8.41044	8.47653	8.47916	8.44155	8.38139	8.4729	8.57703	8.34363	8.36088	8.31387	8.23583
8.57447	8.56361	8.48377	8.4655	8.58384	8.51963	8.50293	8.46228	8.6766	8.58744	8.6148	8.61298	8.58581	8.63879	8.6244	8.27056	8.65891	8.69601	8.71245	8.55891	8.60289	8.65029	8.62038	8.57436	8.6076	8.70832	8.61404	8.45917	8.67157	8.66628	8.65037	8.37079	8.65679	8.65298	8.68325	8.7467
9.51729	9.56474	9.61016	9.63272	9.54083	9.66622	9.61973	9.41117	9.57409	9.57436	9.63741	9.5784	9.64325	9.55359	9.50842	9.65744	9.55669	9.53241	9.54108	9.34126	9.56632	9.58809	9.54169	9.38636	9.5589	9.56053	9.60825	9.51275	9.57499	9.53859	9.54543	9.55607	9.57347	9.56158	9.53949	9.42558
9.026	8.9703	9.07295	8.98825	9.02796	9.04317	9.10653	8.98073	9.04261	9.06647	9.01708	8.88122	9.03471	8.99065	9.00728	9.11079	9.0707	9.00719	9.05534	8.96871	9.01423	9.05629	9.06202	8.95596	9.08037	9.06175	9.0911	8.95271	9.05732	9.03567	9.08497	8.989	9.03914	9.02698	9.00591	8.8205
8.53314	8.53828	8.62885	8.40895	8.58804	8.63612	8.34183	8.65665	8.50088	8.35717	8.45697	8.57313	8.57812	8.51445	8.68759	8.48937	8.69684	8.46879	8.54594	8.18526	8.53303	8.43713	8.50813	8.35122	8.65327	8.62122	8.5342	8.1233	8.48423	8.5135	8.46172	8.71532	8.3491	8.41976	8.49121	8.33658
9.88149	9.97797	10.1167	10.1122	10.1474	10.3646	10.3326	10.4665	10.2518	10.1698	10.2689	10.3153	9.9677	9.94311	9.89506	10.3839	10.0721	10.0937	9.26844	10.2865	10.1359	10.1863	10.1834	9.98142	9.80116	9.94917	9.92031	10.2824	10.1641	10.2219	10.2079	10.4299	10.3169	10.2742	10.1747	9.77014
11.0449	11.0552	11.1429	10.89	11.1546	11.1791	11.1832	10.7292	11.0033	11.0589	11.1395	10.9002	11.086	11.0902	11.0122	10.9554	11.0854	11.0832	11.068	10.7162	11.1027	11.116	11.0595	10.6964	11.0199	11.1156	11.1154	10.7669	11.1087	11.0817	11.1437	10.6908	11.0261	11.079	11.0503	10.6759
9.65669	9.61784	9.65257	9.8036	9.57081	9.60004	9.62582	9.73725	9.53974	9.52749	9.52445	9.75493	9.68174	9.65269	9.66689	9.84017	9.61324	9.56463	9.64426	9.79986	9.56194	9.52132	9.56821	9.81031	9.76853	9.71869	9.72916	9.92843	9.64018	9.6224	9.67752	9.86833	9.53038	9.53893	9.53216	9.75789
9.31349	9.29592	9.33919	9.20772	9.28729	9.3007	9.31372	9.26788	9.08895	9.17263	9.1917	9.32934	9.34547	9.26734	9.32873	9.22724	9.26477	9.21021	9.21659	9.27293	9.15424	9.18901	9.23636	9.30908	9.43069	9.4254	9.44691	9.2843	9.31798	9.31252	9.32818	9.34672	9.17898	9.21882	9.17569	9.15482
9.70245	9.72404	9.75341	9.61193	9.6964	9.73955	9.70577	9.5445	9.73414	9.74872	9.74568	9.56664	9.73312	9.69327	9.74427	9.59181	9.72847	9.67396	9.73583	9.56315	9.7172	9.72318	9.76596	9.58993	9.74678	9.69696	9.76269	9.63905	9.72259	9.73963	9.74514	9.67397	9.7343	9.73386	9.73013	9.48745
8.86594	9.01165	9.08941	8.87749	8.94262	9.00134	8.74977	8.9197	8.79153	8.73309	8.91712	8.97978	8.77442	8.95016	8.89546	8.85103	8.82828	9.01741	9.13884	8.97817	8.95259	8.90375	8.4314	8.77759	8.62446	8.84292	8.58521	9.02342	8.95538	9.0693	8.85894	9.04899	8.8947	8.86026	9.01267	9.17202
9.12623	9.02189	9.09663	9.08156	9.09833	9.10606	9.12077	9.19067	9.08625	9.09538	9.00822	9.09937	9.06845	9.06833	9.1002	9.11916	9.17733	9.06348	9.21614	9.23464	9.02963	9.00928	9.14863	9.14029	9.18817	9.11444	9.06024	9.1742	9.17222	9.1378	9.22079	9.12908	9.10404	9.10075	9.13931	9.12814
8.32901	8.24467	8.22748	8.40727	8.32789	8.17035	8.41254	8.43914	8.18605	8.32395	8.34766	8.52366	8.55642	8.56582	8.35164	8.55906	8.38851	8.29144	8.331	8.4191	8.30242	8.46165	8.28484	8.43258	8.41133	8.34526	8.50599	8.45189	8.4188	8.29398	8.37236	8.46352	8.27444	8.28147	8.31012	8.42397
10.8069	10.8045	10.8623	10.9361	10.8257	10.8998	10.8778	10.9581	10.7121	10.7627	10.7938	11.0104	10.8725	10.7711	10.7393	10.8932	10.8257	10.7464	10.8039	10.9102	10.7622	10.7395	10.7773	10.882	10.8407	10.7537	10.796	10.9004	10.8351	10.8194	10.8638	11.0794	10.7391	10.7689	10.7228	10.8152
8.95206	8.95413	8.99063	9.03052	8.91397	8.96685	8.99731	9.09538	8.8959	8.9638	8.94881	9.24949	9.02189	8.9469	8.97062	9.11049	8.92137	8.858	8.86612	9.13204	8.92052	8.94322	8.93386	9.04167	8.9776	8.974	8.95787	9.18475	8.94988	8.8992	8.94522	9.30758	8.95896	8.95717	8.92098	9.05077
9.94446	10.0451	9.98908	6.9235	10.2286	10.2927	10.273	8.14743	10.2092	10.2715	10.2948	8.22121	10.0592	9.99846	9.86178	8.03286	10.1647	10.1855	10.1267	8.04999	10.3205	10.321	10.2153	7.85497	9.82622	9.93099	10.0044	7.45791	10.1772	10.1798	10.1613	7.70316	10.1868	10.1634	10.0832	8.03044									+	MG stat_Ev3 stat
9.05937	9.07118	9.26769	6.3	9.22487	9.44422	9.39097	6.3	9.22181	9.42534	9.50393	7.75087	9.12346	9.08131	9.01745	7.65468	9.19877	9.20585	9.18147	6.3	9.47656	9.28576	9.29748	6.3	9.14236	9.16176	9.18213	6.3	9.23694	9.19374	9.21307	6.3	9.2668	9.28634	9.22243	6.3									+	MG stat_Ev3 stat
7.98773	6.3	8.15503	6.3	8.30844	6.3	8.1978	6.3	7.98152	8.56752	8.13309	6.3	8.25389	8.07328	7.99957	6.3	8.02572	6.3	8.06315	6.3	8.39164	8.50047	8.1123	6.3	7.84155	8.05469	6.3	6.3	8.26933	8.05645	8.09068	6.3	8.12071	8.07408	6.3	6.3									+	MG stat_Ev3 stat
8.53488	8.52917	8.42812	6.3	8.57668	8.6379	8.57875	6.3	8.72994	8.69558	8.60896	6.3	8.55798	8.56265	8.60551	6.3	8.7133	8.71757	8.7421	6.3	8.77538	8.72004	8.73446	6.3	8.62192	8.6316	8.6589	6.3	8.6373	8.66759	8.67524	6.3	8.77079	8.67052	8.78841	6.3									+	MG stat_Ev3 stat
9.81139	9.79808	9.7405	9.91146	10.0174	10.0775	9.98567	10.1773	10.1851	10.1218	10.0877	10.0854	9.74851	9.79459	9.83958	9.87006	10.1307	10.0235	10.1269	10.2828	10.1013	10.083	10.1853	10.3088	9.81149	9.71789	9.6887	9.89402	10.1174	10.1358	10.1303	10.1555	10.148	10.1765	10.1863	10.2696
10.6265	10.6005	10.6488	10.5946	10.7203	10.7053	10.7352	10.5996	10.638	10.7019	10.6868	10.6893	10.6743	10.628	10.5999	10.628	10.7016	10.6998	10.7005	10.566	10.7013	10.7111	10.693	10.6132	10.6673	10.6628	10.6932	10.5756	10.7085	10.6988	10.7203	10.63	10.6328	10.6621	10.6603	10.5412
7.58426	7.72166	7.94734	7.44462	7.60288	6.3	7.59127	7.49035	6.3	6.3	7.68132	7.63941	7.90745	7.55042	7.85324	6.3	7.83335	6.3	7.65658	7.76301	7.83194	7.7427	7.70498	7.70395	7.84261	7.95546	7.80609	6.3	7.84172	7.7935	6.3	6.3	7.86723	7.76755	6.3	7.70819
8.41604	8.46592	8.55844	8.41229	8.39435	8.4055	6.3	6.3	8.49317	8.26729	8.45137	8.39358	8.52602	8.52603	8.42183	8.65161	8.31498	8.20753	8.42493	8.17499	8.41506	8.37672	8.37219	8.3755	8.52493	8.61537	8.59735	6.3	8.36126	8.45011	8.53361	6.3	8.33025	8.3497	8.33678	8.21751
7.83618	7.66212	7.68803	7.63334	7.68283	6.3	7.57602	6.3	7.8406	7.69508	7.69588	7.68036	7.76245	7.81078	7.99884	8.1004	7.86676	7.5724	7.8278	7.78432	7.82669	7.80479	7.87109	7.90179	7.99909	7.91743	8.00445	7.80873	7.83074	7.69414	7.71107	7.61848	7.95104	7.93878	7.95128	7.80266
9.77586	9.72887	9.76771	9.81314	9.80046	9.81099	9.83485	9.79895	9.75427	9.72525	9.74112	9.88538	9.79559	9.70365	9.71367	9.80961	9.74617	9.71227	9.7198	9.80099	9.83798	9.81771	9.83013	9.8851	9.80313	9.74622	9.80111	9.82916	9.78957	9.78671	9.80903	9.89018	9.73317	9.74533	9.72729	9.68734
9.51672	9.51175	9.55705	9.57631	9.54563	9.57404	9.60998	9.54621	9.49301	9.54692	9.53409	9.66181	9.5569	9.49114	9.47172	9.54399	9.49904	9.49311	9.54469	9.53959	9.61777	9.59328	9.60103	9.64186	9.5337	9.52751	9.58816	9.57458	9.5503	9.5333	9.60351	9.59541	9.46395	9.51408	9.47612	9.43337
9.43519	9.43233	9.50503	9.36233	9.38764	9.44897	9.45879	9.28251	9.2823	9.31146	9.36141	9.32879	9.50705	9.45352	9.36723	9.32891	9.38801	9.32771	9.35816	9.16122	9.35174	9.38527	9.32658	9.13818	9.4216	9.44336	9.48613	9.28677	9.42689	9.40216	9.41036	9.34899	9.31954	9.38304	9.33011	9.07214
8.48299	8.55151	8.5788	7.92795	8.57496	8.37871	8.48131	8.09451	8.6036	8.51079	8.52347	8.21906	8.41691	8.53342	8.62364	7.5086	8.55283	8.63147	8.67582	8.35759	8.45265	8.45209	8.46198	8.29761	8.48593	8.65652	8.46592	8.19775	8.65932	8.66009	8.59739	8.33405	8.61047	8.55138	8.67477	8.4898
8.86472	8.88591	8.87548	8.8531	8.87721	8.95855	8.93143	9.001	8.95071	8.85815	8.84954	8.9534	8.86875	8.94846	8.91614	8.907	8.92249	8.91568	8.97569	9.06202	8.8857	8.90038	8.97712	9.03427	8.99422	8.87625	8.94033	8.96916	9.00937	8.97121	9.0385	9.02395	9.03362	8.97658	8.94847	8.99047
9.37894	9.40783	9.52556	9.43287	9.54059	9.61015	9.5735	9.44229	9.40279	9.44495	9.51762	9.59232	9.4872	9.45399	9.40396	9.56369	9.50534	9.42348	9.47975	9.40564	9.51583	9.51123	9.45731	9.31729	9.38721	9.35518	9.42697	9.39738	9.47381	9.50887	9.50696	9.48439	9.4141	9.45886	9.39079	9.35096
8.74817	8.78208	8.77777	8.62715	8.89026	8.93586	8.8937	8.72639	8.7942	8.85065	8.90448	8.62447	8.87179	8.70515	8.77501	8.46058	8.9451	8.92059	8.81645	8.61575	9.0267	8.79401	8.846	8.3384	8.63008	8.58874	8.73478	8.57747	8.87946	8.93149	8.9052	8.6965	8.94242	8.85955	8.90881	8.34157
7.86961	7.87363	7.85628	7.83964	7.94821	7.96083	7.77879	6.3	7.7634	7.63864	7.80196	6.3	8.04135	7.90302	7.94644	7.86517	7.96169	7.705	7.73035	6.3	6.3	6.3	7.7163	6.3	7.74101	7.7426	7.93455	6.3	7.90113	7.88023	7.81766	6.3	7.7647	7.80477	7.52655	6.3
8.58825	8.54054	8.67348	8.65047	8.63162	8.75283	8.79738	8.67384	8.54861	8.62958	8.59378	8.79078	8.63964	8.62091	8.45634	8.5829	8.65029	8.57374	8.73644	8.59899	8.60677	8.60799	8.63991	8.72811	8.64818	8.59132	8.66282	8.66492	8.69057	8.6408	8.64699	8.77232	8.54491	8.61096	8.5858	8.69331
7.68093	7.62586	7.7127	6.3	7.87961	7.88328	7.74766	7.97441	7.97773	7.95095	7.84487	7.90591	7.75381	7.73985	7.85563	8.10951	8.12995	7.93329	7.99048	7.74624	7.85002	7.84766	7.90045	7.91062	7.60129	7.64988	7.62222	6.3	7.89971	7.88304	7.85431	8.58723	7.95412	7.98137	7.90985	7.84147
8.89675	8.92201	9.03084	8.90723	9.41414	9.44562	9.42692	9.32121	9.24682	9.32469	9.31656	9.31391	8.95928	8.94761	8.81418	8.88397	9.38353	9.40062	9.38821	9.33437	9.40056	9.32081	9.27121	9.28594	8.88168	8.80203	8.8933	8.68474	9.42128	9.41626	9.41552	9.32207	9.25789	9.29391	9.27612	9.21677
8.76097	8.70978	8.76379	9.11657	8.67049	8.73875	8.73114	9.13523	8.5775	8.60348	8.60211	9.15354	8.81333	8.71926	8.76301	9.13325	8.68456	8.72141	8.7548	9.09244	8.56443	8.55326	8.59816	9.10192	8.77606	8.80907	8.75103	9.20317	8.76594	8.71642	8.75276	9.22212	8.57073	8.62113	8.59533	9.00766
7.7826	7.57537	7.85103	7.65706	7.70419	7.70816	6.3	7.58008	8.02759	7.94279	7.9342	8.00152	8.28486	8.23603	8.20693	8.13226	8.21235	8.1214	8.17548	8.12545	8.05922	7.9286	8.06941	7.91755	6.3	6.3	6.3	6.3	7.89698	7.72917	7.76303	7.55472	7.76369	7.8475	7.76109	7.50615
7.89711	7.80889	7.74714	7.55546	7.92262	7.67322	7.79839	7.91671	8.06963	7.84887	7.81069	6.3	7.6922	7.81796	7.96863	6.3	7.9959	7.99643	8.08693	7.91522	7.89267	7.84756	7.90692	7.95199	7.92903	7.86437	7.65745	7.93527	8.05088	7.95083	7.98617	7.81393	7.88291	7.74954	7.84498	8.08679
10.6681	10.7367	10.8101	10.9227	10.7593	10.726	10.7549	10.9282	10.7073	10.6814	10.7114	11.022	10.6861	10.7164	10.6606	10.8595	10.6758	10.7499	10.7231	10.872	10.6632	10.6155	10.6377	10.8664	10.6864	10.7519	10.7124	10.9391	10.7334	10.7146	10.7312	10.9263	10.6373	10.6239	10.5913	10.9706
10.547	10.473	10.56	10.6773	10.4421	10.4508	10.5418	10.6982	10.1553	10.1699	10.1746	10.5186	10.416	10.4658	10.4479	10.6093	10.4001	10.4528	10.4423	10.6243	10.0781	10.0954	10.1633	10.4551	10.4155	10.3996	10.3222	10.6073	10.4014	10.4192	10.5111	10.6165	10.167	10.1472	10.219	10.5192
10.2382	10.218	10.2215	10.5082	10.2157	10.2323	10.2259	10.4453	9.91893	9.99453	9.94134	10.4476	10.3005	10.2601	10.2685	10.5368	10.2272	10.2232	10.2361	10.5534	9.91444	9.96795	9.99147	10.4108	10.2442	10.2133	10.2105	10.463	10.213	10.2527	10.2727	10.496	9.91303	9.97974	9.99114	10.4234
9.20523	9.25268	9.27017	9.37539	9.13941	9.28439	9.1972	9.29001	9.06157	9.05683	9.13682	9.29115	9.31027	9.18227	9.17009	9.3211	9.14417	9.05846	9.14048	9.25943	9.10127	9.1024	9.06085	9.2348	9.18913	9.17208	9.2584	9.2816	9.16295	9.19072	9.17487	9.25344	9.0389	9.06126	9.03375	9.06871
7.88547	7.97818	8.12782	7.76293	7.98281	7.99112	7.95701	7.78325	7.9151	8.02535	8.14314	7.84941	8.09999	8.07657	8.06644	7.56499	7.95669	8.15177	8.10329	7.86433	8.082	8.08261	7.9448	7.84625	7.89116	7.94163	8.13312	7.60562	8.10769	8.07221	8.09029	7.66944	8.05713	8.0114	8.01678	8.00419
9.89493	9.85177	9.89536	9.86549	9.86124	9.86419	9.89028	9.76935	9.76071	9.7915	9.77447	9.82642	9.91411	9.8812	9.85835	9.8521	9.8899	9.78477	9.80765	9.86914	9.8202	9.77468	9.78543	9.8341	9.85903	9.84344	9.88786	9.84569	9.81995	9.80996	9.83364	9.85928	9.8052	9.75433	9.72393	9.75968
9.2267	9.20077	9.25568	9.36459	9.11909	9.06066	9.08127	9.12953	9.10479	9.08923	9.06629	9.27395	9.23571	9.25729	9.27161	9.38952	9.1274	9.02551	9.10096	9.24027	9.07515	9.08543	9.1086	9.28249	9.27149	9.24366	9.24832	9.27738	9.10517	9.0613	9.11401	9.12034	9.07155	9.11214	9.10833	9.25933
8.03663	8.23368	8.15552	6.3	8.26524	8.3429	8.33461	6.3	8.13011	8.09712	8.14832	6.3	8.10113	7.92351	7.99283	7.8743	8.17088	8.18304	8.18735	6.3	8.15939	8.15996	8.17771	6.3	8.1351	8.04568	8.10315	6.3	8.24277	8.24465	8.33576	6.3	8.1125	8.1532	8.01774	6.3
6.3	6.3	6.3	6.3	6.3	6.3	6.3	6.3	8.23578	6.3	7.79502	6.3	6.3	6.3	6.3	6.3	6.3	6.3	6.3	6.3	6.3	6.3	6.3	6.3	6.3	6.3	6.3	6.3	6.3	8.2584	6.3	6.3	8.18941	8.20531	8.4661	6.3
9.76917	9.76807	9.77316	9.64851	9.79612	9.75876	9.71736	9.54109	9.70679	9.72141	9.71264	9.63754	9.81548	9.81299	9.74702	9.60394	9.75119	9.72409	9.74059	9.5955	9.77424	9.71569	9.72791	9.60154	9.80982	9.74797	9.80231	9.59454	9.7387	9.73548	9.7706	9.61951	9.69635	9.69269	9.71979	9.62459
9.88413	9.90941	9.90297	9.61802	9.908	9.9927	9.96337	9.56142	9.925	9.94969	9.96765	9.61634	9.90364	9.84866	9.88312	9.56522	9.92553	9.88404	9.92173	9.5499	9.90138	9.91263	9.90903	9.54937	9.91087	9.866	9.87552	9.55005	9.90343	9.98372	9.96426	9.67486	9.97056	9.96512	9.94461	9.53968
9.65979	9.65307	9.57238	9.06134	9.52167	9.49286	9.47867	9.02506	9.60369	9.59403	9.56315	8.89065	9.64811	9.69618	9.75312	8.93225	9.65383	9.52987	9.57447	9.02152	9.55792	9.56464	9.62286	9.01085	9.84683	9.86873	9.78012	9.22209	9.61243	9.6075	9.6211	9.12917	9.63401	9.70144	9.6335	8.94932
8.59354	8.63641	8.63483	8.93943	8.21635	8.75714	8.72809	8.9851	8.63795	8.70738	8.74269	8.95714	8.71538	8.57389	8.5455	8.96259	8.27339	8.47274	8.50244	8.82903	8.63241	8.6678	8.74743	8.88628	8.57659	8.5297	8.51583	8.93041	8.27332	8.60216	8.65267	9.0905	8.64896	8.69014	8.58352	8.74938
10.2466	10.2112	10.2238	10.2464	10.1786	10.1783	10.2067	10.3545	10.2486	10.2051	10.2084	10.5253	10.2744	10.2692	10.2496	10.3166	10.2503	10.1775	10.2278	10.4737	10.2121	10.2259	10.2595	10.5303	10.2803	10.3016	10.273	10.3787	10.2523	10.2398	10.2362	10.4233	10.2324	10.2814	10.2238	10.585
8.55844	8.92012	9.0209	8.90333	8.60402	8.62266	8.49163	9.02465	8.45843	8.72949	8.72827	8.66693	8.99747	8.64874	8.91739	9.18164	8.80728	8.89656	8.85404	8.99189	8.49725	8.54033	8.59138	8.39787	9.13357	8.66994	9.11294	9.03778	8.98018	8.5558	8.76724	9.11883	8.60389	8.69181	7.97344	8.76435
8.58655	8.61331	8.79384	8.88976	8.78506	8.8653	8.89972	8.68466	8.49646	8.6307	8.79318	8.99535	8.72927	8.56347	8.51107	8.8482	8.52541	8.68388	8.61869	8.55445	8.68111	8.68176	8.52276	8.55427	8.49748	8.55405	8.63315	8.51526	8.5491	8.59013	8.60548	8.80532	8.52063	8.49259	8.46904	8.23373
8.23707	8.32611	8.26937	7.84372	8.04528	7.8529	8.11992	8.39531	8.18938	8.14996	8.09712	8.21498	8.43924	8.16599	8.24564	8.71229	8.03886	6.3	7.96054	8.4647	8.13328	8.02967	8.12011	8.43769	8.47881	8.26117	8.26091	8.53755	8.26416	8.12633	8.11568	8.18053	8.16116	8.09534	7.98367	8.54537
8.27326	8.2944	8.17149	8.29325	8.22298	8.41642	8.40846	8.30112	8.27635	8.31952	8.36165	8.31944	8.35755	8.23259	8.10998	8.29946	8.26152	8.19218	8.21005	8.2132	8.30657	8.30554	8.40635	8.25563	8.35559	8.21937	8.37183	8.16873	8.21743	8.22758	8.40507	8.39491	8.26895	8.35524	8.34404	8.11734
8.54291	8.54447	8.6344	8.73807	8.13669	8.28972	8.16548	8.50607	8.31888	8.33626	8.32422	8.44173	8.57568	8.53466	8.59303	8.69288	8.30529	8.05015	8.20022	8.49219	8.35274	8.26326	8.39263	8.55411	8.71068	8.59657	8.63828	8.72628	8.21717	8.28903	8.22528	8.59024	8.35382	8.3794	8.42633	8.32913
8.71455	8.78406	8.8407	9.03226	8.73607	8.78758	8.9027	9.0258	8.70731	8.70887	8.7334	8.93068	8.84469	8.80404	8.67052	8.89437	8.75094	8.7385	8.74468	8.94636	8.66406	8.61341	8.80479	8.85839	8.83219	8.86656	8.72581	9.04088	8.82329	8.79561	8.87242	9.11932	8.7711	8.78871	8.68284	8.81749
8.60386	8.68144	8.68869	8.67792	8.58893	8.65642	8.56391	8.8262	8.33536	8.49657	8.49945	8.81641	8.68315	8.64992	8.67819	8.78158	8.60353	8.55146	8.53499	8.77401	8.46959	8.45716	8.44364	8.71266	8.71805	8.64525	8.74559	8.85164	8.59796	8.54076	8.65898	8.88921	8.46561	8.46624	8.41881	8.63282
8.1283	8.15894	8.15363	8.25212	8.08615	8.04999	8.14959	6.3	7.95535	6.3	7.94863	6.3	8.21341	8.15066	8.04395	8.00134	8.11203	7.97018	7.95407	7.83291	7.97295	6.3	7.85401	8.01127	8.14814	8.08554	8.18347	6.3	7.97661	8.01481	7.94758	6.3	7.86681	7.9346	6.3	6.3
6.3	6.3	6.3	8.07835	8.05922	6.3	6.3	8.2188	8.07173	8.39264	8.51124	8.13938	6.3	6.3	6.3	6.3	8.04214	6.3	6.3	7.79555	6.3	7.84009	7.62385	7.78716	6.3	6.3	6.3	6.3	7.57714	7.66247	8.00419	6.3	8.36404	8.27756	8.3863	8.20219
8.94625	8.85334	9.02812	8.49621	8.84249	8.81039	8.81313	8.54268	8.51776	8.56653	8.56527	8.43033	9.01153	8.86557	8.87468	8.56462	8.88914	8.73413	8.74272	8.46468	8.67684	8.57374	8.61717	8.3626	8.94929	8.88333	8.92375	8.3978	8.8338	8.81254	8.85968	8.64149	8.67476	8.5358	8.54736	8.25616
7.90739	7.90067	8.13348	8.11817	8.00877	8.13644	8.13127	8.26098	8.02069	8.04595	8.15259	8.35925	8.01841	7.88031	7.87004	6.3	8.07788	8.06074	7.96841	8.21139	8.12235	8.16328	8.19604	8.3094	7.89895	7.92503	7.87191	7.99214	8.08217	8.00783	8.03623	8.63293	8.12352	8.08593	8.03834	8.08515
10.3632	10.3194	10.3674	10.4634	10.3075	10.3042	10.3408	10.3933	10.2562	10.284	10.2742	10.4214	10.3569	10.3733	10.3494	10.4004	10.3539	10.2995	10.3293	10.3723	10.264	10.2524	10.2959	10.4159	10.4367	10.4134	10.4159	10.4808	10.3339	10.3268	10.338	10.419	10.2828	10.2801	10.2939	10.3369
7.95262	7.90278	8.14507	8.00428	7.8683	7.90614	7.88496	7.91328	7.94906	7.71166	7.92181	8.00992	7.96899	7.82892	7.73139	7.84138	7.86766	7.83146	7.81333	7.86822	7.92276	7.83512	7.93268	8.02305	7.85812	7.88895	7.90506	7.94128	7.824	7.92674	7.87067	7.93828	7.86632	7.77048	7.81368	8.11773
9.15579	9.1248	9.14619	8.96401	9.12057	9.22932	9.21498	8.97505	9.05192	9.06819	9.15427	8.91435	9.18344	9.12195	9.12879	8.97143	9.15057	9.09902	9.14423	8.94686	9.12921	9.08969	9.11126	8.87903	9.18256	9.12392	9.06971	9.01364	9.18727	9.14971	9.17097	9.07722	9.03651	9.09639	9.02975	8.79206
8.44174	8.45885	8.50305	8.60096	8.53335	8.60116	8.59981	8.76264	8.58969	8.51113	8.58161	8.90276	8.47924	8.34937	8.30533	8.5267	8.60438	8.51128	8.5578	8.67549	8.62484	8.5246	8.54564	8.72013	8.49643	8.50636	8.38057	8.70941	8.62363	8.52969	8.5891	8.87247	8.49307	8.52711	8.55113	8.75348
6.3	8.39966	8.50833	6.3	6.3	8.62957	6.3	8.53373	6.3	6.3	6.3	6.3	8.38734	8.12133	6.3	8.61324	6.3	6.3	8.38057	8.60611	6.3	6.3	6.3	8.72024	6.3	6.3	6.3	6.3	6.3	6.3	6.3	6.3	6.3	6.3	8.2966	6.3
8.32813	8.22363	8.23937	8.1574	8.35222	8.35411	8.33824	8.36556	8.19975	8.22175	8.32603	8.48272	8.35715	8.24613	8.1525	8.38723	8.31933	8.10401	8.34386	8.27722	8.21854	8.19858	8.18865	8.34488	8.31454	8.29155	8.28463	8.40541	8.34094	8.27038	8.41987	8.52683	8.19131	8.27994	8.21067	8.23172
9.09212	9.05073	9.03814	9.06889	9.06573	9.20847	9.1423	9.25657	9.07889	9.03298	9.06633	9.05869	9.13258	9.07026	9.16667	8.97052	9.26378	9.07288	9.15628	9.0937	8.8795	8.96517	9.07777	9.03675	9.21165	9.14392	9.0876	9.2101	9.24222	9.18752	9.25433	9.38831	9.02321	9.18452	9.06889	8.93128
10.3296	10.3019	10.3521	10.3262	10.2662	10.2421	10.2644	10.1679	10.1434	10.1998	10.2138	10.2622	10.3595	10.354	10.3102	10.2766	10.2267	10.2317	10.2138	10.1778	10.1923	10.2126	10.1915	10.1909	10.36	10.4195	10.4326	10.2729	10.2486	10.2329	10.3081	10.1541	10.1597	10.2058	10.1655	10.2046
9.00698	9.03866	9.0472	9.0214	8.93455	9.02073	8.96618	9.04143	8.83521	8.8357	8.97546	9.18918	9.09325	8.96342	8.90681	9.09736	8.86328	8.83315	8.86317	8.98546	8.87195	8.84908	8.74799	8.98347	8.93491	8.90743	8.97324	9.03623	8.91363	8.91367	8.90615	9.10418	8.84297	8.86175	8.76265	8.92419
8.2809	8.20747	8.23797	8.60849	8.26297	8.3504	8.3601	8.49734	8.09754	8.18763	8.24711	8.447	8.2757	8.27841	8.25741	8.81173	8.31819	8.23535	8.29513	8.49904	8.2072	8.19393	8.15836	8.51858	8.1417	8.26484	8.27731	8.68762	8.29521	8.26909	8.34278	8.38405	8.14261	8.16929	8.21037	8.4365
9.52848	9.56832	9.69605	9.83293	9.6543	9.81129	9.84491	10.0284	9.7068	9.79289	9.9075	10.1035	9.45134	9.42907	9.37796	9.758	9.58574	9.72151	9.70825	9.94118	9.65043	9.72403	9.78043	9.9788	9.37144	9.41519	9.34345	9.71058	9.69011	9.70635	9.75834	9.96875	9.58881	9.77264	9.72835	9.93964
9.83373	9.8063	9.8621	9.89336	9.81796	9.79815	9.81335	9.91285	9.67602	9.73112	9.74308	9.98151	9.80493	9.76543	9.69271	9.84118	9.76406	9.7561	9.74712	9.82412	9.75016	9.70604	9.67724	9.90299	9.68849	9.70399	9.68472	9.89797	9.76266	9.75597	9.80237	10.0627	9.67042	9.66159	9.66252	9.90739
10.1959	10.121	10.1432	10.0076	10.4129	10.35	10.3521	10.1489	9.79747	9.82633	9.77316	9.86541	10.0963	10.2288	10.1881	9.8894	10.4463	10.3523	10.3855	10.293	9.76124	9.80282	9.85214	9.86235	10.0421	9.99889	10.005	9.8505	10.3808	10.3619	10.3833	10.168	9.71888	9.8105	9.85919	9.96456
7.8021	7.79932	7.99427	6.3	6.3	6.3	6.3	7.79746	6.3	6.3	6.3	6.3	6.3	7.89988	7.93957	6.3	6.3	6.3	6.3	6.3	6.3	6.3	6.3	6.3	6.3	7.87393	7.86714	6.3	6.3	6.3	6.3	6.3	7.62039	7.73325	6.3	6.3
8.28378	8.25614	8.21856	8.32928	8.11846	8.25377	8.20639	8.32323	8.28724	8.17214	8.16699	8.34296	8.33266	8.3104	8.29568	8.34961	8.26238	8.14563	8.22141	8.25845	8.256	8.11793	8.30705	8.33616	8.33015	8.31808	8.29137	8.39773	8.19198	8.24898	8.30311	8.43056	8.27873	8.26759	8.30715	8.09684
10.5855	10.5927	10.696	10.7338	10.5999	10.669	10.6522	10.8078	10.6459	10.6825	10.6923	10.8804	10.6299	10.5852	10.5664	10.7949	10.6247	10.6301	10.6253	10.7904	10.6336	10.673	10.7118	10.7871	10.6897	10.6496	10.6602	10.8583	10.6713	10.6355	10.7112	10.9442	10.6532	10.7007	10.6199	10.7139
8.82099	8.86638	8.87895	9.04871	8.66868	8.91949	8.87158	9.04387	8.71324	8.66209	8.72975	9.13637	8.87005	8.79555	8.78948	9.0613	8.78018	8.7773	8.70515	8.89946	8.75189	8.71157	8.71669	8.94039	8.84475	8.8337	8.87219	9.08034	8.82398	8.74377	8.81533	9.10927	8.61836	8.72247	8.69413	8.73612
8.27244	8.26162	8.28825	8.60643	8.03298	8.16723	8.19084	8.51676	7.92084	8.05346	8.1025	8.43927	8.32899	8.24472	8.25438	8.48404	8.11903	7.78163	8.05983	8.39907	8.0803	8.11311	8.11167	8.49611	8.2384	8.26583	8.35894	8.64645	8.10061	8.08314	8.20825	8.6339	8.04536	8.19529	8.12788	8.41599
8.88633	8.70955	8.65751	8.79027	6.3	6.3	6.3	8.45094	6.3	6.3	6.3	6.3	8.79153	8.80341	8.79019	8.81549	6.3	6.3	6.3	6.3	6.3	6.3	6.3	6.3	8.83026	8.87102	8.78762	8.84412	6.3	6.3	6.3	6.3	6.3	6.3	6.3	6.3
8.80809	6.3	6.3	6.3	6.3	6.3	6.3	6.3	6.3	6.3	6.3	6.3	8.96951	8.89548	6.3	6.3	6.3	6.3	6.3	6.3	6.3	6.3	6.3	6.3	6.3	8.9423	6.3	6.3	6.3	6.3	6.3	6.3	8.7737	6.3	6.3	8.75045
8.70976	8.73511	8.82944	8.8068	8.71861	8.83447	8.84578	8.77768	8.7457	8.75317	8.733	8.86152	8.76251	8.72565	8.67896	8.79993	8.68837	8.81281	8.73119	8.70844	8.76864	8.70045	8.75061	8.78577	8.77602	8.76525	8.6866	8.84361	8.81104	8.74629	8.77221	8.7831	8.63761	8.80089	8.60405	8.71536
7.83848	7.88174	7.79772	7.59917	6.3	7.82198	7.63356	7.51308	6.3	7.73212	7.85713	7.61179	7.91804	7.97068	8.04234	7.97393	7.86538	6.3	7.87449	7.94506	7.86576	7.84895	7.91948	7.96797	8.07569	8.07401	8.03775	7.91866	7.80945	7.86687	7.91391	7.64586	7.95159	7.85929	7.89308	7.99359
9.2823	9.27295	9.30544	9.10469	9.23172	9.23409	9.19471	9.15948	9.05523	9.1004	9.07368	9.18851	9.30792	9.24467	9.23366	9.17316	9.23249	9.15073	9.20683	9.14454	9.1208	9.10534	9.09472	9.13723	9.20879	9.1411	9.159	9.14408	9.2244	9.21785	9.21898	9.31469	9.10867	9.05808	9.0743	9.01995
8.76294	8.74578	8.7428	8.88537	8.62349	8.57902	8.58452	8.72533	8.62101	8.59337	8.55261	8.76962	8.73339	8.81896	8.8111	9.02514	8.74785	8.66317	8.68237	8.80661	8.66457	8.62793	8.63922	8.86609	8.87348	8.82841	8.7516	8.93528	8.71258	8.74228	8.70901	8.94578	8.70302	8.66722	8.66837	8.87566
8.02127	8.02342	7.98937	8.03918	7.97914	7.91624	8.02833	8.07929	7.66788	7.7351	7.96694	7.97551	7.88183	8.0278	8.05599	8.18207	7.97866	7.81893	7.88194	7.97135	6.3	6.3	7.90859	7.97684	8.21341	7.99852	8.02416	8.18347	7.93381	7.88618	7.97728	8.14737	7.87004	7.88676	7.81743	7.89853
8.43778	8.3862	8.48448	8.41234	8.25477	8.35288	8.33179	8.23865	8.20393	8.31831	8.37743	8.31404	8.47663	8.45498	8.31854	8.49038	8.3104	8.2068	8.19072	8.23183	8.303	8.28246	8.27814	8.29268	8.49087	8.37625	8.41236	8.37838	8.22321	8.21735	8.27444	8.23198	8.24805	8.23371	8.30829	8.284
8.1784	7.95662	8.26252	7.7752	8.12723	8.34361	8.50833	8.25988	8.45732	8.59487	8.45347	7.89615	8.09247	7.98899	8.0835	7.89328	8.17097	8.18182	8.28017	7.96326	8.17365	8.40388	8.33957	7.79219	8.01866	8.05717	7.82764	7.6906	8.09802	8.24893	8.4056	7.93759	8.29759	8.4878	8.44616	7.82186
9.8053	9.82006	9.91065	9.90603	9.77939	9.8722	9.85727	9.90654	9.77443	9.83058	9.88328	9.96725	9.90906	9.88307	9.79447	9.95918	9.82942	9.76926	9.80774	9.89618	9.85297	9.84848	9.87719	9.88899	9.87144	9.9001	9.9185	10.0035	9.84142	9.86571	9.87798	10.0054	9.83008	9.8922	9.83701	9.82917
8.50163	8.34823	8.33488	8.69035	8.11661	8.27254	6.3	8.57519	8.37963	8.3537	8.15679	8.82342	8.39573	8.32664	8.24425	8.67854	8.38416	6.3	6.3	8.61877	6.3	8.12908	8.22735	8.59787	8.50099	8.35959	8.49561	8.67938	8.34832	8.34465	6.3	8.85685	8.33692	8.15467	8.14208	8.51481
10.0732	9.95471	10.0062	9.2999	10.0977	10.1662	10.1832	9.24125	10.0923	10.1148	10.2157	9.1024	9.7313	9.73534	9.71404	9.1259	9.92204	9.86874	10.03	9.23045	10.0419	10.0524	10.1769	9.13328	9.85293	9.79172	9.48627	9.31967	10.072	10.0996	10.124	9.37949	10.1305	10.1898	10.2538	9.00225
9.73439	9.74177	9.93809	9.24334	9.78856	9.79944	9.86475	9.21521	9.86269	9.9932	10.1193	9.28717	9.79906	9.71396	9.64045	9.12934	9.67482	9.93814	9.71869	9.20254	9.86006	9.92819	9.85831	9.16432	9.66731	9.68054	9.76634	9.25931	9.71101	9.69046	9.70482	9.29341	9.83633	9.84959	9.93774	9.17598
7.62865	8.05339	8.00121	7.70327	8.05507	8.01749	7.9818	7.62113	7.84695	8.08228	7.9786	6.3	7.87804	6.3	6.3	6.3	6.3	6.3	7.74153	6.3	6.3	7.94855	7.93375	6.3	6.3	7.87593	6.3	6.3	6.3	6.3	6.3	6.3	8.00694	8.03161	7.96867	6.3
9.42007	9.41737	9.48618	9.67764	9.39731	9.51441	9.46315	9.63001	9.34592	9.32636	9.3797	9.59354	9.4808	9.41286	9.4264	9.70347	9.42073	9.40691	9.45142	9.59118	9.39731	9.35249	9.41782	9.58297	9.49786	9.46886	9.49503	9.73404	9.46851	9.45263	9.49669	9.74392	9.30969	9.33961	9.30771	9.4177
9.34134	9.28249	9.28033	9.59616	9.12359	9.17441	9.1664	9.35715	9.05269	9.06748	9.08411	9.41236	9.37669	9.28986	9.37574	9.76147	9.18184	9.0782	9.18347	9.37367	9.04234	9.07243	9.05953	9.36858	9.40242	9.39763	9.42966	9.56668	9.1344	9.12457	9.23012	9.4892	9.08386	9.09086	9.06633	9.39106
10.5528	10.5406	10.5674	10.1368	10.5324	10.5117	10.5536	9.9401	10.4186	10.4764	10.4623	9.8512	10.5784	10.5325	10.5298	10.0399	10.4809	10.4656	10.4824	9.8708	10.4763	10.4859	10.4886	9.8201	10.5929	10.5741	10.5871	10.0155	10.4885	10.4505	10.4909	9.98961	10.4117	10.4255	10.4286	9.72667
9.527	9.46294	9.51783	9.70356	9.11294	9.12626	9.08814	9.47529	9.12866	9.12901	9.11886	9.54412	9.51266	9.41636	9.47296	9.69987	9.10075	9.02625	9.03759	9.4413	9.118	9.06506	9.12859	9.50715	9.47076	9.35624	9.38931	9.65218	9.14808	9.12966	9.18913	9.53179	9.10639	9.11711	9.10612	9.34899
8.67344	8.62385	8.7869	9.05111	8.63936	8.741	8.70242	8.9456	8.55979	8.66789	8.61787	9.05365	8.78053	8.65108	8.64956	9.09864	8.57678	8.57585	8.58067	8.97925	8.64225	8.63186	8.64746	8.98925	8.6497	8.64419	8.74723	9.07122	8.64574	8.61415	8.63923	9.06659	8.56859	8.62744	8.61905	8.8245
9.80736	9.80263	9.87727	9.98315	9.81271	9.86153	9.83341	9.9505	9.79076	9.84302	9.86792	10.0033	9.81808	9.81521	9.76819	9.91809	9.77335	9.82568	9.84356	9.99747	9.84759	9.83539	9.85722	9.98773	9.82864	9.79001	9.84237	9.9831	9.80672	9.82653	9.85103	10.0532	9.78921	9.82446	9.81821	9.946
7.67215	7.639	7.60437	7.63375	6.3	6.3	6.3	6.3	7.66755	7.58851	7.49368	6.3	6.3	7.63887	7.66362	7.50427	6.3	7.55039	7.6117	6.3	7.56463	7.58561	7.60814	7.61421	7.79124	7.64679	7.72351	6.3	7.60848	7.62922	7.57566	6.3	7.57815	6.3	7.65245	6.3
9.33201	9.3483	9.42447	8.74113	9.47062	9.57086	9.50114	8.94903	9.70005	9.71255	9.74364	8.69759	9.39361	9.2625	9.27131	7.71487	9.45617	9.44501	9.45086	8.55351	9.73348	9.68993	9.74717	8.70358	9.3324	9.13859	9.20591	8.17745	9.42822	9.44886	9.48103	9.03133	9.6686	9.72715	9.68822	8.44509
8.70458	8.47985	8.58107	6.3	8.88205	8.67826	8.69727	8.28885	9.24512	9.32302	9.01978	6.3	8.72925	8.64112	8.7326	6.3	8.86008	6.3	8.83989	6.3	8.97086	9.17079	9.35034	6.3	8.83036	8.56301	8.36573	6.3	8.79228	8.84188	8.81426	6.3	9.35478	9.32224	9.31471	6.3									+	MG stat_Ev3 stat
9.47812	9.33469	9.36829	8.82495	9.61981	9.65892	9.70737	8.97483	9.93549	9.9427	9.90139	8.66878	9.56889	9.4178	9.38906	8.44599	9.71028	9.50109	9.61617	8.43318	9.84684	9.98437	9.9648	8.7975	9.44085	9.29021	9.26212	8.1887	9.62084	9.61769	9.60214	8.79539	9.98636	9.93577	9.95457	7.99583
9.30537	9.28042	9.38975	8.51314	9.5529	9.64261	9.69344	8.63512	9.61876	9.74579	9.80362	8.10887	9.34153	9.1261	9.06696	8.21651	9.39583	9.49379	9.4792	8.0911	9.57107	9.67644	9.70527	8.30425	9.12281	8.97711	9.04747	6.3	9.51275	9.47092	9.45755	8.52847	9.62657	9.71951	9.63951	7.76633
8.89111	8.93843	8.91581	8.86997	8.9619	8.86192	8.64968	8.72669	8.93132	8.83737	8.937	8.91926	8.86815	9.00822	9.01953	8.84228	9.01536	8.9523	8.91594	8.98262	8.91821	8.89315	8.77861	8.85236	8.75541	8.87643	8.85423	8.81655	8.9044	8.91906	8.79025	8.76086	8.98987	8.80123	8.94953	9.04864
6.3	6.3	6.3	8.60034	6.3	6.3	6.3	8.3468	6.3	6.3	6.3	8.61803	6.3	6.3	6.3	8.59874	6.3	6.3	6.3	8.30455	6.3	6.3	6.3	8.52944	6.3	6.3	6.3	8.5793	6.3	6.3	6.3	8.54612	6.3	6.3	6.3	8.33764									+	MG stat_Ev3 stat
9.08891	9.09965	9.1815	9.06922	9.12428	9.10748	9.12031	9.08225	9.02596	8.9635	9.04127	9.11661	9.17053	9.09451	9.06933	8.99075	9.12506	8.95106	9.02983	9.08807	9.0083	8.90731	8.91897	9.11022	9.11903	9.08443	9.10278	9.07276	9.1212	9.12369	9.1245	9.13545	9.07602	8.99001	8.99763	9.00056
8.30434	8.38995	8.52784	8.53056	8.2854	8.42993	8.39853	8.15857	8.19615	8.26007	8.35442	8.47602	8.39062	8.37363	8.46719	8.72012	8.33658	8.24334	8.15302	8.15284	8.2566	8.21511	8.15204	8.3142	8.39333	8.30925	8.30395	8.44242	8.29257	8.27425	8.42101	8.27987	8.30155	8.30475	8.24423	8.29513
8.62151	8.55067	8.49797	8.78413	8.57473	8.5388	8.63759	8.87442	8.55658	8.58081	8.44641	8.72939	8.61592	8.53766	8.68675	8.88775	8.69683	8.62597	8.60707	8.78436	8.38236	8.45526	8.65809	8.79169	8.82278	8.73552	8.73661	8.94001	8.63856	8.58928	8.64929	8.97246	8.66403	8.59061	8.63429	8.71418
8.85166	8.87154	9.0875	9.05568	8.87533	8.97829	8.87086	9.10312	8.67572	8.62169	8.84312	9.1986	9.0493	9.02127	9.12143	9.11321	9.07958	8.93964	8.92077	9.08475	8.88601	8.74889	8.9039	8.9783	8.89825	8.76262	8.58247	9.06187	8.8912	8.7302	8.80385	9.28274	8.83665	8.93429	9.01887	8.94901
8.05038	8.05454	7.96649	8.09747	7.88255	7.87737	6.3	7.97656	7.94696	6.3	7.95045	6.3	7.92078	8.07896	8.30073	7.94952	7.97398	7.77481	7.98687	7.98663	8.02963	6.3	6.3	7.97769	8.00907	8.12532	8.13609	7.968	7.90989	7.86109	6.3	6.3	6.3	7.90209	7.93451	8.07192
8.81386	8.795	8.63508	8.49275	8.80988	8.67344	8.72554	8.55305	8.82612	8.75768	8.63255	8.56467	8.75549	8.821	8.75331	8.62814	8.84417	8.71901	8.74754	8.33784	8.7411	8.62227	8.63117	8.44844	8.82046	8.81435	8.76249	8.46072	8.74389	8.70698	8.72428	8.5031	8.69891	8.72872	8.73215	8.4321
7.38548	7.33951	6.3	6.3	6.3	6.3	6.3	6.3	6.3	6.3	6.3	6.3	6.3	7.52979	7.60809	6.3	6.3	6.3	6.3	6.3	6.3	6.3	6.3	6.3	6.3	6.3	6.3	6.3	6.3	6.3	6.3	6.3	6.3	6.3	6.3	6.3
6.3	6.3	6.3	6.3	6.3	7.71505	6.3	8.35129	7.76584	6.3	7.69204	8.65216	6.3	6.3	6.3	6.3	7.83345	6.3	6.3	8.34227	7.87127	7.70577	6.3	8.5384	6.3	6.3	6.3	6.3	6.3	6.3	7.78191	8.66021	7.69545	7.7769	8.14398	8.28874
9.52197	9.51152	9.63974	9.76344	9.22624	9.35732	9.39471	9.71589	9.28809	9.29741	9.27999	9.50353	9.58157	9.58936	9.55744	9.82048	9.35866	8.98198	9.33017	9.66436	9.3293	9.28706	9.35763	9.6009	9.62669	9.58306	9.46966	9.83668	9.3574	9.43096	9.49868	9.70657	9.37245	9.43286	9.4088	9.38972
9.11224	9.068	9.07207	9.31906	9.08807	9.12261	9.07689	9.38387	9.17972	9.22657	9.19568	9.43361	9.12888	9.15177	9.08296	9.41186	9.15954	9.13383	9.13248	9.33876	9.18648	9.17415	9.19871	9.37062	9.12982	9.12136	9.16397	9.45688	9.164	9.12837	9.13274	9.43439	9.12833	9.18392	9.19145	9.28035
7.80785	7.86043	6.3	8.03125	7.75347	6.3	7.74162	7.89116	7.62298	7.64626	6.3	7.85991	7.80131	7.72095	7.91859	7.93129	7.69768	7.58732	7.68217	7.81921	6.3	6.3	6.3	7.87214	7.85966	7.78493	7.79957	8.09321	7.63165	6.3	7.71981	7.97334	7.57423	7.74461	7.59907	7.99183
6.3	7.95207	8.21203	6.3	6.3	6.3	6.3	6.3	8.26529	8.19421	8.35299	6.3	7.96013	6.3	6.3	6.3	6.3	7.86909	7.90163	6.3	8.13421	6.3	8.2594	6.3	6.3	6.3	6.3	6.3	8.02951	6.3	6.3	6.3	6.3	8.23611	8.31498	6.3
9.64542	9.57243	9.50158	9.51239	9.57151	9.59753	9.58985	9.677	9.49657	9.47774	9.45042	9.58383	9.62864	9.59698	9.59577	9.65211	9.66184	9.5104	9.559	9.6673	9.50033	9.4638	9.55195	9.64706	9.63266	9.60835	9.55245	9.61944	9.66041	9.63378	9.64315	9.67225	9.55535	9.56562	9.49868	9.56207
8.19282	8.35011	8.33806	8.20036	8.40939	8.48797	8.5252	8.66097	8.25493	8.24961	8.39524	8.46003	8.33161	8.07697	8.178	8.20227	8.30068	8.27256	8.1811	8.40802	8.19808	8.04258	6.3	8.2502	8.20761	8.14333	8.21733	8.20309	8.32777	8.38716	8.40805	8.63831	8.25307	8.29857	8.19684	8.16361
8.20518	8.49832	8.41785	8.24714	8.3881	8.44517	8.54144	8.43705	8.214	8.29466	8.4176	8.48586	8.28547	8.18432	8.23842	8.50436	8.15987	8.28531	8.28058	8.22868	8.24952	8.3552	8.57648	8.23674	8.17771	8.20602	8.10308	8.32327	8.23345	8.35982	8.31169	8.52174	8.02073	8.20341	8.14376	8.16074
8.33049	8.28323	8.31264	8.17295	8.22199	8.08732	8.20227	8.28948	8.26112	8.30662	8.07019	8.19717	8.35908	8.21179	8.36436	8.21336	8.35193	8.35009	8.29664	8.19025	8.19512	8.07026	8.33068	7.97665	8.4178	8.35851	8.32944	8.26752	8.32987	8.27342	8.27235	8.5628	8.34573	8.25725	8.18119	8.04976
10.9881	11.0029	10.8306	10.8836	10.9816	10.9967	10.9774	10.6586	11.0596	11.0542	11.0508	10.9703	11.079	11.1681	11.1447	11.0668	11.1079	10.9797	11.0624	10.9839	11.038	11.0766	11.0159	10.9556	11.0054	11.0551	11.0748	10.7762	11.037	11.0761	11.0092	10.7446	11.0795	11.0843	11.2207	11.008
7.52789	7.45941	6.3	6.3	6.3	6.3	6.3	7.42282	6.3	6.3	6.3	6.3	7.42977	7.5493	7.94147	7.18704	6.3	6.3	6.3	7.74039	6.3	6.3	6.3	7.64022	6.3	7.7308	7.70779	7.87374	6.3	6.3	6.3	6.3	6.3	7.51757	7.56783	7.63645
6.3	6.3	6.3	7.81444	6.3	6.3	6.3	6.3	6.3	7.85432	7.87846	6.3	6.3	6.3	6.3	6.3	6.3	6.3	6.3	6.3	6.3	6.3	6.3	6.3	6.3	7.80326	6.3	6.3	6.3	6.3	6.3	6.3	6.3	7.87957	6.3	6.3
9.24834	9.09409	9.3557	9.29581	9.15308	9.06547	9.16708	9.1964	9.01418	8.86795	9.13688	9.22326	9.32795	9.11133	9.19179	9.29618	9.14154	8.86058	9.09339	9.12136	9.13941	8.93599	9.02358	9.13248	9.24719	9.11975	9.27559	9.2008	9.18153	8.95737	9.17412	9.33872	9.03559	8.85943	9.08664	8.99928
9.64644	9.68934	9.70475	9.52458	9.81349	9.87851	9.7662	9.64881	9.65081	9.69574	9.75466	9.76982	9.69693	9.55311	9.52773	9.51319	9.75459	9.76171	9.79006	9.6081	9.7246	9.72728	9.66011	9.68806	9.57809	9.45903	9.53288	9.333	9.76504	9.79379	9.79492	9.67978	9.63387	9.62382	9.60912	9.6202
8.68582	8.86568	8.93776	8.94497	9.05319	9.25568	9.25319	9.3558	8.86777	8.78735	9.04544	9.35457	8.95473	8.85421	8.8228	9.09559	9.2224	8.9982	9.0677	9.44144	9.05808	8.84791	8.96444	9.42894	8.68463	8.57678	8.70262	8.9255	8.97439	8.96524	9.04013	9.68837	8.90529	8.98614	9.11431	9.35696
8.43793	8.29979	8.35297	8.12264	8.75129	8.59718	8.84954	9.34934	8.66268	8.45222	8.28427	7.99054	8.21922	8.34317	8.52166	8.11734	8.97896	8.651	9.02057	9.36737	8.27926	7.97248	8.15424	8.30728	8.55133	8.46823	8.25276	8.27351	8.97996	8.99216	9.15183	9.26041	8.71011	8.83753	8.78949	8.33226
9.23992	9.20219	9.2399	9.37436	9.20287	9.28744	9.22272	9.30291	9.11945	9.16283	9.19593	9.42788	9.27467	9.17797	9.11072	9.33102	9.18007	9.1395	9.15833	9.31302	9.17017	9.15827	9.22128	9.34076	9.24866	9.19981	9.29112	9.40303	9.19543	9.20055	9.2589	9.41898	9.13168	9.13348	9.10792	9.22904
8.47169	8.60562	8.73695	8.86429	8.66088	8.69234	8.64431	8.76991	8.10102	8.39475	8.66444	8.88929	8.61894	8.55415	8.45959	8.80777	8.34579	8.41056	8.36597	8.56296	8.38194	8.41218	8.26176	8.68398	8.55584	8.51858	8.62642	8.7332	8.60236	8.48618	8.56098	8.83267	8.32152	8.35595	8.21099	8.72264
6.3	7.96797	7.99138	8.01753	6.3	6.3	6.3	6.3	7.84844	6.3	7.95576	6.3	6.3	6.3	6.3	6.3	6.3	6.3	6.3	6.3	6.3	6.3	6.3	6.3	6.3	6.3	6.3	6.3	6.3	6.3	6.3	6.3	6.3	6.3	7.84931	7.91895
8.29486	8.24937	8.3046	8.32703	8.17739	8.14467	8.23076	8.30066	8.12853	8.21176	8.09642	8.28305	8.39686	8.3007	8.33064	8.2078	8.24719	8.18588	8.12441	8.20379	8.17852	8.14746	8.253	8.30954	8.34035	8.2686	8.39003	8.31141	8.18605	8.20071	8.1726	8.15857	8.21445	8.17843	8.23345	8.22683
9.88986	9.87365	9.94179	9.91366	9.82555	9.88356	9.86528	9.81415	9.75922	9.77643	9.83378	9.89523	9.92903	9.88897	9.82006	9.91816	9.80768	9.74847	9.81295	9.79354	9.88553	9.85743	9.81152	9.86416	9.82116	9.7948	9.86938	9.79574	9.77801	9.8119	9.83278	9.85427	9.80348	9.78779	9.74547	9.75469
10.8064	10.7742	10.6686	10.7293	10.8318	10.8745	10.889	10.7126	10.78	10.8011	10.8008	10.7369	10.7972	10.8382	10.8035	10.7395	10.8191	10.9745	10.9079	10.7592	10.7844	10.7859	10.7564	10.7013	10.8504	10.8946	10.881	10.804	10.9013	10.891	10.9565	10.7361	10.7626	10.7787	10.7309	10.7635
8.44785	8.51298	8.57666	8.47689	8.43351	8.55466	8.44649	8.42095	8.46523	8.60772	8.60229	8.60669	8.4666	8.53696	8.41878	8.31557	8.39903	8.33149	8.38933	8.45629	8.43364	8.47605	8.53885	8.46755	8.40087	8.49289	8.52373	8.43672	8.39702	8.44267	8.53149	8.5908	8.45208	8.56878	8.61699	8.34138
10.0523	10.012	10.0266	10.1116	10.1089	10.1095	10.117	9.97803	10.185	10.222	10.2048	10.1515	10.0854	10.1068	10.0613	10.13	10.1072	10.1447	10.1204	10.0389	10.1809	10.2204	10.1878	10.1108	10.0589	10.0879	10.0831	10.0869	10.1041	10.1186	10.1681	10.0213	10.162	10.2338	10.2143	10.1187
7.8196	7.78612	7.79424	8.30544	6.3	6.3	6.3	8.39818	7.72113	6.3	7.88591	8.2718	7.95018	6.3	7.92608	8.06603	7.7784	6.3	6.3	8.52987	7.7674	7.93387	6.3	8.53529	7.97193	7.82452	7.98754	8.6104	7.80034	6.3	6.3	8.58129	7.82934	7.97117	8.17397	8.14755
8.24204	8.37619	8.45855	8.47051	8.03028	8.3486	6.3	6.3	8.32021	8.36571	8.33049	6.3	8.41501	8.27221	8.38878	8.26555	8.27388	6.3	6.3	8.14245	8.35253	8.10958	8.02494	6.3	8.32846	8.2749	8.1677	6.3	8.24736	6.3	8.24199	8.32895	6.3	6.3	6.3	8.31913
9.91164	9.89864	9.87161	10.0624	10.0802	10.5656	10.5772	10.3039	10.6298	10.4289	10.405	10.3525	9.8913	9.90219	9.8746	10.1572	9.93752	10.5652	10.6186	10.2995	10.4428	10.5627	10.5434	10.257	9.61373	9.60509	9.57074	9.92822	10.0782	10.6141	10.6141	10.4579	10.7604	10.5654	10.6686	10.7142
9.32709	9.49215	9.72955	9.67964	9.88084	9.85369	9.8209	9.71544	9.62096	9.70592	9.76967	9.99291	9.50348	9.46252	9.37972	9.7752	9.93443	9.63046	9.67115	9.70592	9.6505	9.57921	9.63401	9.94216	9.46532	9.37951	9.39545	9.87057	9.88397	9.71108	9.80275	9.86829	9.65967	9.68917	9.66818	9.86486
8.40951	8.42741	8.41881	8.63259	8.48652	8.54017	8.5772	8.87768	8.52906	8.60075	8.61148	8.91019	8.36987	8.31269	8.16962	8.70416	8.51166	8.49108	8.51594	8.91358	8.52086	8.54123	8.5892	8.95757	8.53038	8.29035	8.39503	8.75803	8.47	8.47166	8.58878	9.06915	8.52481	8.61162	8.6078	8.90066
9.28954	9.26276	9.27316	9.52826	9.30812	9.44895	9.43619	9.73218	9.44925	9.41741	9.40741	9.70864	9.34665	9.24912	9.27816	9.52267	9.3707	9.33401	9.40364	9.75093	9.37183	9.41986	9.51876	9.74986	9.3651	9.32064	9.27625	9.6556	9.39754	9.42906	9.50133	9.89049	9.44863	9.48565	9.46085	9.67224
10.3607	10.3934	10.4528	9.98924	10.2836	10.2832	10.3501	9.62804	10.2061	10.2493	10.258	9.74145	10.4446	10.3443	10.2746	9.8928	10.2622	10.2126	10.191	9.58293	10.404	10.2989	10.2804	9.65665	10.3201	10.3216	10.4288	9.83551	10.0558	10.0292	10.1713	9.70455	10.085	10.108	10.101	9.47914
9.00363	8.99228	8.98179	8.67782	8.85254	8.83824	8.91982	8.30505	9.06595	9.04501	8.95627	8.31069	8.89693	8.87297	8.91875	8.42708	8.88493	8.66928	8.66405	8.14866	9.00143	8.88433	9.06878	8.2782	8.97007	8.98042	8.89703	8.45346	8.61122	8.59065	8.67297	8.44756	8.90031	8.94225	8.99397	8.12356
10.3399	10.3481	10.3881	10.3706	10.3836	10.4107	10.3498	10.2432	10.3178	10.3355	10.3574	10.3464	10.4069	10.4077	10.3473	10.3305	10.3841	10.3214	10.3924	10.2922	10.4115	10.4046	10.3293	10.318	10.3332	10.3754	10.483	10.2508	10.3725	10.3497	10.3621	10.2407	10.3315	10.3398	10.3754	10.3179
9.46951	9.4965	9.52644	9.59197	9.33165	9.44442	9.36581	9.42431	9.20758	9.24239	9.26171	9.3894	9.51687	9.40944	9.40331	9.56351	9.31608	9.23664	9.28852	9.29077	9.26297	9.20688	9.28621	9.25527	9.63623	9.49475	9.60624	9.60128	9.40209	9.39763	9.4619	9.53015	9.25619	9.29759	9.23091	9.07525
10.027	9.98687	10.1291	9.97127	10.018	9.99205	10.064	10.031	9.99336	10.1059	10.0591	10.0287	9.96588	9.9731	9.93589	9.83235	9.97247	10.0063	9.99222	9.98495	9.95079	9.91966	10.0495	10.0772	10.031	10.0104	9.96303	9.99	10.0245	9.98309	10.0494	10.0405	10.0042	10.0374	10.0667	10.0438
8.51002	8.66789	8.75269	8.78047	8.05392	8.3293	8.33989	8.3366	6.3	8.11133	6.3	8.23101	8.69471	8.58421	8.63111	8.65133	8.53242	7.86098	8.31283	8.41281	7.97463	8.03898	7.96224	8.14569	8.67066	8.37843	8.42187	8.74094	8.22006	8.21614	6.3	8.31279	8.03447	8.03431	8.14974	6.3
9.1175	9.05431	9.1037	9.43119	9.067	9.15839	9.11988	9.28961	8.96558	8.96294	9.05732	9.3049	9.10917	9.04961	8.97217	9.38671	8.99465	9.03262	9.05626	9.2605	9.00234	8.98263	8.97769	9.29515	9.01887	9.02841	9.05652	9.40346	9.04945	9.05629	9.15017	9.39512	8.93621	8.96887	8.96252	9.26427
8.74467	8.70941	8.7118	8.83906	8.7697	8.84196	8.78704	8.83515	8.58154	8.59093	8.64696	8.87977	8.80989	8.71843	8.69186	8.80064	8.71704	8.69628	8.79287	8.74734	8.68185	8.67322	8.68127	8.76339	8.69478	8.68581	8.75163	8.87623	8.74694	8.74737	8.77417	8.92148	8.63055	8.61443	8.55396	8.6596
8.59779	8.82552	8.60239	8.40533	8.68993	8.74676	8.95564	8.60528	8.52947	6.3	8.79383	8.6349	8.85608	8.68525	8.65684	8.45614	8.82304	8.84286	8.66047	8.58614	8.41582	8.74265	8.65135	8.84459	8.47101	8.72594	8.67622	8.39431	8.51747	8.82415	8.69361	8.46087	8.60477	8.73571	8.6551	8.7494
9.01569	9.01824	9.10769	9.45599	9.07254	9.22391	9.20504	9.61056	9.08764	9.14585	9.15324	9.72227	9.01519	8.91972	8.97589	9.45536	9.05546	9.1593	9.05915	9.55964	9.05319	9.06621	9.12392	9.50688	8.93864	8.92955	8.87507	9.49803	9.11657	9.09705	9.162	9.75691	9.08146	9.06599	9.10243	9.5334
8.59136	8.70008	8.79364	8.61248	8.77095	8.92304	8.76881	8.75379	8.6195	8.67188	8.87949	8.85523	8.70324	8.49034	8.49577	8.58942	8.80249	8.64628	8.69157	8.6856	8.70316	8.6423	8.78622	8.64433	8.51471	8.4432	8.51026	8.49058	8.71903	8.72613	8.77093	8.80286	8.74451	8.69673	8.67935	8.48789
8.33433	8.29466	8.40915	8.50111	8.3625	8.33554	8.40283	8.46455	8.30539	8.2679	8.22773	8.3569	8.3889	8.35266	8.37965	8.38933	8.41261	8.33959	8.38092	8.42316	8.28643	8.26038	8.40606	8.48539	8.46079	8.41135	8.3766	8.43602	8.38894	8.42467	8.42996	8.5604	8.44668	8.32404	8.40941	8.4088
8.07886	7.85821	7.95096	7.95098	7.85879	7.7129	7.63679	7.89623	7.89534	7.91629	7.80947	7.81785	7.94667	7.91972	8.15752	7.95131	8.05683	7.74769	7.89133	8.21221	7.75856	7.69592	8.06479	7.92415	8.18645	8.07504	7.86411	6.3	7.8613	7.98436	7.958	6.3	8.08618	8.02963	8.13066	7.96533
9.44414	9.41125	9.37596	9.40254	9.36564	9.4425	9.44852	9.47037	9.40248	9.38646	9.28928	9.29833	9.44881	9.39717	9.46028	9.38272	9.52162	9.36129	9.46253	9.3871	9.37502	9.42313	9.45102	9.37756	9.54412	9.49436	9.44334	9.46255	9.52022	9.47851	9.48947	9.4791	9.4242	9.46135	9.3962	9.26862
7.5893	7.55442	7.81206	7.62855	6.3	6.3	6.3	6.3	6.3	6.3	7.54965	6.3	6.3	7.40983	6.3	7.45484	6.3	6.3	6.3	6.3	6.3	6.3	6.3	7.35719	6.3	7.53349	7.53828	7.41315	6.3	6.3	6.3	7.49122	6.3	6.3	6.3	6.3
8.28883	8.35729	8.40403	8.40736	8.29756	8.24768	8.31802	8.49257	8.22006	8.29802	8.22925	8.424	8.35727	8.24047	8.3046	8.36799	8.26152	8.25959	8.26886	8.30688	8.19791	8.12707	8.30211	8.33443	8.3189	8.32377	8.28267	8.26912	8.35557	8.2553	8.36354	8.54134	8.33076	8.19193	8.30038	8.26623
8.1692	8.04254	8.12411	7.95596	8.03483	7.81805	7.77763	7.90423	8.02942	7.95852	7.89679	7.98988	8.14154	8.20927	8.20774	7.97364	8.0959	7.88976	7.79587	7.94346	7.84992	7.90098	7.93677	7.92332	8.19543	8.20445	8.29221	7.7888	8.11414	7.9572	7.95192	8.01565	8.04143	8.04242	8.00642	7.94928
9.17412	9.15661	9.18952	9.20774	9.26276	9.33604	9.32621	9.1625	9.19926	9.26126	9.30177	9.26281	9.14541	9.1049	9.02292	9.04044	9.18859	9.18367	9.1533	9.1067	9.15226	9.16307	9.16444	9.07704	9.08884	9.14092	9.0993	9.22515	9.2	9.21123	9.27056	9.30698	9.1823	9.18929	9.22681	9.08817
10.7289	10.7146	10.7365	10.3846	10.9638	10.9756	10.9742	10.5661	10.9121	10.9259	10.9635	10.6638	10.7227	10.6926	10.6689	10.3064	10.9126	10.9207	10.9609	10.5986	10.9698	10.9571	10.9367	10.5866	10.6379	10.6052	10.6305	10.3025	10.9545	10.9356	10.9607	10.6335	10.9132	10.9379	10.9	10.6029
8.53884	8.57714	8.61077	8.62426	8.4459	8.52658	8.50679	8.5187	8.37247	8.40434	8.3966	8.37561	8.60231	8.51375	8.46407	8.49196	8.45998	8.34141	8.49996	8.41812	8.4826	8.43273	8.3987	8.42261	8.52778	8.46916	8.53748	8.52541	8.44401	8.46352	8.49635	8.66096	8.38162	8.39804	8.38609	8.22225
8.62402	8.6317	8.6138	8.52946	8.55483	8.54366	8.55027	8.56245	8.62116	8.54959	8.58617	8.61311	8.64046	8.66106	8.62183	8.40749	8.64937	8.58658	8.58328	8.59412	8.62062	8.59003	8.66018	8.6422	8.76783	8.67677	8.75143	8.68298	8.61143	8.60047	8.62335	8.68351	8.58433	8.59145	8.57963	8.5614
9.37725	9.37436	9.4231	9.22282	9.32593	9.38686	9.34889	9.23086	9.29343	9.31188	9.3383	9.41323	9.44966	9.36754	9.36448	9.20493	9.39099	9.32756	9.35959	9.28641	9.34832	9.33062	9.34893	9.29517	9.48872	9.44503	9.49296	9.26045	9.40858	9.38416	9.4127	9.37911	9.3479	9.33325	9.32854	9.25208
6.3	7.51708	6.3	6.3	6.3	7.56388	7.51694	7.78735	7.81073	6.3	6.3	6.3	7.39548	6.3	7.59102	6.3	6.3	7.62636	7.73182	7.65148	7.6434	7.82554	8.17205	6.3	7.44048	6.3	6.3	7.91091	7.54012	7.63554	7.85426	7.98314	8.02115	7.97863	8.15549	7.59566
8.58604	8.56178	8.3941	8.51483	8.52414	8.45696	8.44719	8.33447	8.52229	8.54712	8.43098	8.38104	8.67052	8.63953	8.53692	8.51577	8.5864	8.4669	8.5401	8.32666	8.58005	8.46783	8.54563	8.43745	8.59754	8.65092	8.65082	8.50357	8.57303	8.51919	8.54234	8.83297	8.49357	8.56015	8.52254	8.52048
8.5943	8.21487	6.3	6.3	8.48576	6.3	6.3	6.3	9.00368	8.30107	8.214	6.3	8.21627	7.49903	8.61724	6.3	8.89369	8.75448	9.20401	8.32073	8.50497	8.46168	8.93999	7.94671	8.69834	9.09139	6.3	6.3	8.82525	8.72916	8.6004	6.3	8.85057	8.95901	8.7466	9.25881									+	MG stat_Ev3 stat
6.3	6.3	6.3	6.3	6.3	6.3	6.3	7.9201	7.95597	7.91427	6.3	6.3	6.3	6.3	6.3	6.3	6.3	6.3	6.3	7.93703	6.3	6.3	6.3	7.86251	7.99071	6.3	6.3	7.99095	7.77056	6.3	6.3	8.01507	6.3	7.90254	7.9075	7.89789
9.30524	9.23254	9.31616	9.25156	9.28443	9.33588	9.41083	9.34901	9.26484	9.25777	9.22389	9.36275	9.22272	9.25763	9.31946	9.30741	9.26238	9.33716	9.2931	9.19435	9.14195	9.11843	9.23086	9.3044	9.24939	9.31652	9.22334	9.27483	9.27515	9.29023	9.24971	9.27862	9.22235	9.22621	9.24321	9.29702
9.35484	9.35087	9.48029	9.56005	9.29614	9.35065	9.34402	9.463	9.16973	9.26442	9.26998	9.556	9.34567	9.31524	9.28371	9.55611	9.27196	9.26098	9.24783	9.47114	9.2387	9.24072	9.2838	9.4695	9.3426	9.31733	9.30107	9.52637	9.32197	9.27878	9.31975	9.51147	9.2	9.23932	9.23282	9.37232
7.85151	6.3	7.9037	6.3	7.59996	6.3	6.3	7.88225	7.66395	7.64628	6.3	7.80829	7.7636	7.84701	7.89712	6.3	7.88863	7.59033	7.70331	7.69891	7.68845	7.58898	7.85152	7.73353	8.00475	7.81747	7.81311	7.7343	7.78181	7.77854	7.75903	7.67837	7.76228	7.7166	7.7562	7.76168
9.53329	9.4758	9.52824	9.67033	9.57467	9.61662	9.57921	9.75116	9.78942	9.7778	9.82193	9.66013	9.59844	9.57862	9.54103	9.84318	9.53345	9.53291	9.61211	9.68665	9.68546	9.78181	9.72297	9.74212	9.60426	9.54781	9.4303	9.57966	9.60295	9.51836	9.61105	9.79723	9.71125	9.86335	9.70791	9.74274
10.1599	10.0739	9.95443	10.1782	10.1052	10.2288	10.3549	10.3163	10.4907	10.5071	10.4095	10.1864	10.0492	10.081	10.0862	10.1793	10.1968	10.2766	10.3032	10.314	10.2973	10.3812	10.5788	10.2961	10.1373	10.1181	9.99509	10.3581	10.2026	10.2694	10.3776	10.3941	10.5005	10.5827	10.5216	10.2925
9.24222	9.18738	9.26722	9.41534	9.15518	9.18253	9.16086	9.2997	8.98385	9.05415	9.04372	9.41559	9.28427	9.212	9.22391	9.46942	9.1653	9.15918	9.18202	9.37436	9.12395	9.10917	9.05469	9.33854	9.284	9.25433	9.32724	9.35936	9.21551	9.1329	9.19934	9.45797	9.04462	9.02731	9.03431	9.28071
9.22199	9.1469	9.31099	9.36329	9.29951	9.60171	9.65032	9.22121	9.5725	9.59873	9.83372	9.38815	9.38618	9.32989	9.25947	9.4189	9.31977	9.37328	9.53565	9.30692	9.60593	9.73165	9.82584	9.30931	9.30337	9.19025	9.11568	9.29429	9.24692	9.42825	9.4846	9.375	9.65191	9.79706	9.75919	9.24751
8.01098	8.01469	8.10965	8.12408	7.91137	8.0122	8.04575	8.01481	7.75961	7.96911	7.91551	8.06055	8.07682	8.01021	7.97614	7.96322	7.87547	8.01013	7.93406	7.87075	7.92693	7.95639	7.88569	7.87734	8.07078	8.09656	8.11621	8.01883	7.92748	7.92842	7.99479	7.91308	7.81216	7.88821	7.787	7.82413
9.30621	9.26366	9.28995	9.30233	9.1656	9.15204	9.21352	9.2796	9.15815	9.19767	9.10418	9.22458	9.29774	9.29451	9.31595	9.221	9.26014	9.1994	9.25156	9.33929	9.09861	9.09297	9.21354	9.27882	9.37243	9.34221	9.38205	9.35757	9.24042	9.2577	9.31685	9.33576	9.19899	9.21911	9.24336	9.2418
10.3639	10.3114	10.3267	10.468	10.3021	10.404	10.4145	10.3862	10.2844	10.2991	10.28	10.3342	10.4124	10.3348	10.297	10.5051	10.3619	10.3353	10.3794	10.4172	10.3092	10.3472	10.3554	10.3806	10.3817	10.3431	10.4137	10.5259	10.3793	10.3762	10.4237	10.4866	10.3155	10.3091	10.3312	10.2408
7.83515	8.1208	8.12444	7.89095	7.85284	7.95512	7.87312	6.3	7.79766	8.0664	7.94936	7.69911	8.00911	7.77818	7.85992	8.01292	7.9862	7.86726	7.92183	7.67859	7.96628	8.04618	6.3	6.3	6.3	8.0379	8.22526	7.99439	7.841	6.3	7.81063	7.76478	7.46084	7.90811	8.20986	7.68154
8.27692	8.27901	8.42878	8.29115	8.3428	8.42796	8.46389	8.56983	8.00402	8.19758	8.11291	8.28156	8.39813	8.28912	8.23847	8.24005	8.29901	8.34904	8.31448	8.41278	8.32269	8.10102	8.25341	8.25365	8.40697	8.40748	8.35923	8.6109	8.35363	8.34173	8.4804	8.62929	8.22557	8.19945	8.22425	8.15549
8.6208	8.63998	8.81607	8.77144	8.69808	8.71965	8.83053	8.78472	8.46941	8.56076	8.58442	8.76597	8.76836	8.66039	8.62572	8.74667	8.63497	8.69752	8.66036	8.70345	8.5422	8.63139	8.54505	8.65612	8.73155	8.7316	8.76938	8.81013	8.69449	8.66545	8.74383	8.94793	8.51677	8.50174	8.46048	8.58224
8.2237	6.3	8.17029	8.22154	8.14647	6.3	8.25297	8.40514	8.58304	8.33216	7.96298	6.3	6.3	8.29842	8.53039	8.05408	8.52014	6.3	6.3	8.58662	8.10016	6.3	8.72042	8.40365	8.82893	8.56947	6.3	8.87357	8.33399	8.53438	8.27605	8.56549	8.58589	8.74461	8.7366	6.3
8.78928	8.67407	8.68276	8.91043	8.57259	8.34486	8.52495	8.59289	8.53632	8.47213	8.47893	8.88496	8.6337	8.63021	8.71649	8.7643	8.5923	6.3	8.39492	8.75923	8.56225	8.50489	8.66226	8.87368	8.69279	8.66079	7.83504	8.83348	8.37802	8.35238	8.42964	8.61913	8.47012	8.54757	6.3	8.44602
8.26508	8.27912	8.4351	8.13647	8.25998	8.46829	8.40297	8.12723	8.29526	8.37011	8.40799	8.26283	8.35065	8.24396	8.24549	8.07748	8.30033	7.88146	8.19554	8.05053	8.41497	8.35422	8.38769	8.05888	8.32648	8.24122	8.25881	8.04575	8.2183	8.26748	8.28187	8.2072	8.32377	8.40094	8.37173	7.95127
8.76808	8.86885	8.74451	8.82894	8.82269	8.76745	8.81765	6.3	8.7773	8.79572	8.87005	6.3	9.008	8.94411	8.85142	6.3	8.83931	8.80371	8.92179	8.58276	8.95021	8.84551	8.84149	8.64451	8.89454	8.85081	8.84955	8.79528	8.93175	8.90396	8.74432	6.3	8.89878	8.86914	8.91716	6.3
8.60494	8.5178	8.52404	8.41644	8.54986	8.45659	8.50572	8.54964	8.51363	8.4652	8.40465	8.08707	8.59636	8.49293	8.57322	8.44085	8.61574	8.51805	8.5301	8.53569	8.45097	8.44468	8.57382	8.49039	8.59752	8.60587	8.61195	8.44353	8.58696	8.56549	8.58728	8.59791	8.57328	8.50315	8.57882	8.34797
9.34478	9.39877	9.25578	9.17811	9.40572	9.31302	9.37181	9.16417	9.38391	9.36118	9.36994	8.97998	9.25341	9.32017	9.2836	8.9596	9.29197	9.45463	9.38632	8.99625	9.30112	9.17854	9.17275	9.00091	9.27142	9.23338	9.21484	9.09423	9.36103	9.35052	9.36088	9.1176	9.40899	9.29117	9.39909	9.11813
9.55995	9.3429	9.35419	9.32648	9.39749	9.31315	9.55437	9.54551	9.42522	9.43299	9.26105	9.3702	9.40066	9.47254	9.51915	9.37972	9.59672	9.58009	9.60786	9.46291	9.33794	9.35488	9.49443	9.48326	9.6174	9.67901	9.58845	9.6419	9.62906	9.54924	9.59007	9.66556	9.4779	9.48004	9.38146	9.40123
9.63204	9.6341	9.76166	9.71947	9.59071	9.72484	9.66327	9.63513	9.52677	9.50539	9.51644	9.64876	9.7061	9.63109	9.58608	9.74153	9.58396	9.55204	9.58367	9.50771	9.53198	9.51113	9.53226	9.54296	9.69028	9.68344	9.67196	9.71546	9.61786	9.59025	9.66348	9.74653	9.51079	9.53143	9.46383	9.41051
10.0251	10.0323	10.0734	9.71835	10.0599	10.0857	10.1075	9.89713	10.0138	10.0166	10.0721	9.83159	9.99226	9.94226	10.0016	9.78728	10.0528	10.1684	10.1084	9.90836	10.0363	9.9228	9.99465	9.81772	9.95935	10.0157	10.0266	9.87913	10.0903	10.109	10.1858	9.89906	10.0109	10.0399	9.99012	9.89547
8.72363	8.71963	8.70964	8.94444	8.71095	8.58026	8.51198	8.84083	8.88877	8.89773	8.75677	8.88632	8.79927	8.7528	8.80871	9.05492	8.78733	8.49606	8.63683	8.86943	8.82576	8.84484	8.89779	8.89358	8.87384	8.81239	8.83195	8.98487	8.82089	8.67064	8.6533	8.8258	8.78965	8.85812	8.86633	8.77119
10.2004	10.2039	10.2405	10.1265	10.0852	9.97406	9.95426	9.66605	10.1563	10.2238	10.2712	9.85551	10.2969	10.1971	10.2031	10.2073	10.1266	9.85823	9.86884	9.65108	10.2062	10.1815	10.178	9.74923	10.2003	10.1851	10.219	10.1028	10.115	9.99391	10.0291	9.79303	10.1418	10.2013	10.1418	9.70056
10.2293	10.178	10.2526	9.92768	10.411	10.647	10.7169	10.3851	10.6526	10.6243	10.6149	10.1321	10.2835	10.2931	10.3016	10.0364	10.4269	10.7412	10.6951	10.2488	10.6887	10.7353	10.6614	10.2534	10.2282	10.2516	10.2733	10.0494	10.4364	10.6853	10.6896	10.3794	10.6999	10.6624	10.6658	10.2046
11.6281	11.6559	11.6158	11.8735	11.5984	11.5659	11.5896	11.7419	11.4009	11.4618	11.4774	11.85	11.6009	11.6918	11.6138	11.9488	11.5107	11.6321	11.553	11.7831	11.4803	11.5058	11.4091	11.7336	11.4788	11.5893	11.6288	11.8388	11.5354	11.5437	11.5435	11.8179	11.4241	11.4225	11.4533	11.9466
8.1389	7.79213	7.95221	7.2819	7.90572	7.9851	7.96385	7.78739	10.1929	10.1777	10.0065	9.99191	8.17076	7.71493	8.15363	7.89859	8.07551	7.94955	8.0865	7.83508	10.3807	10.3501	10.4313	10.1918	8.16551	8.1697	6.3	6.3	7.98699	7.82618	8.16343	7.62746	9.30149	8.95904	8.85145	9.2903
7.77586	7.62802	8.02206	7.95017	8.0443	7.80437	7.8072	7.62347	10.146	10.0377	9.99834	10.2506	8.39919	7.96038	7.9835	8.03137	7.96737	7.41177	7.83928	7.86996	10.3819	10.3006	10.3645	10.3332	7.87227	7.80838	7.84229	8.05342	7.87016	7.51132	7.98106	7.75693	9.08952	8.67439	8.69559	9.12982
7.29032	6.80145	7.20415	7.50628	6.32658	6.69958	6.81157	6.83612	10.1557	10.1053	9.9327	10.1267	8.16944	6.40741	7.26091	7.06528	6.56036	6.54635	7.38516	7.04607	10.2317	10.0449	10.3879	10.4006	7.31877	7.73144	7.83892	7.43462	7.59978	7.76002	7.61089	7.42192	9.13335	8.73801	8.76179	9.174
9.28735	9.27951	9.35091	9.41517	8.89879	8.9258	8.90549	8.87358	8.60273	8.63666	8.66538	8.84855	9.37874	9.39422	9.37614	9.42576	8.85483	8.8137	8.89148	8.95521	8.68839	8.60429	8.69961	8.86116	9.41639	9.37029	9.46114	9.47955	8.87461	8.88223	8.94293	9.08821	8.69431	8.57441	8.7065	8.7162
8.23272	8.17327	8.3717	8.37243	8.32	8.43639	8.3712	8.53282	8.28562	8.39752	8.39799	8.78357	8.36025	8.17653	8.22976	8.49361	8.17155	8.17516	8.27219	8.59675	8.26515	8.34173	8.35118	8.58973	8.24284	8.25809	8.30088	8.53049	8.33876	8.37265	8.29478	8.63756	8.36339	8.25481	8.25081	8.41724
8.53652	8.50594	8.67956	8.78601	8.42085	8.62857	8.48107	8.48653	8.50904	8.35595	8.48379	8.63262	8.5119	8.47387	8.46821	8.64685	8.40627	8.46598	8.47372	8.38258	8.4539	8.47816	8.45871	8.49543	8.61764	8.55184	8.64494	8.71157	8.54973	8.54857	8.62504	8.59202	8.48823	8.40892	8.51959	8.37168
8.53742	8.41977	8.6262	8.59027	8.44635	8.34427	8.44434	8.71166	8.18943	8.23576	8.34667	8.66	8.55277	8.40036	8.44567	8.61915	8.43767	8.27864	8.21777	8.55173	8.18831	8.1247	8.31124	8.46998	8.50315	8.47311	8.514	8.63065	8.44426	8.29343	8.41687	8.68756	8.3251	8.28495	8.21021	8.3405
10.0341	10.0133	9.99815	9.93689	10.0098	9.9862	9.98875	9.86936	10.0125	9.98375	9.97459	9.92223	10.0468	10.0725	10.0408	9.86046	10.0485	10.0047	10.0445	9.91122	10.0083	9.9875	10.0111	9.9496	10.0794	10.083	10.081	9.916	10.0144	10.0153	10.0298	9.85019	10.0102	9.98223	10.0082	9.93852
7.5813	6.3	7.84725	6.3	6.3	7.60107	6.3	6.3	6.3	7.63573	7.67433	6.3	7.59821	7.53965	7.63049	7.39009	7.57214	7.57163	6.3	6.3	7.58225	7.60528	7.57753	6.3	6.3	7.57711	7.59574	6.3	7.47299	6.3	7.48411	6.3	7.49947	7.64358	7.77972	6.3
8.49918	8.43637	8.51256	8.52858	8.387	8.54684	8.51537	8.36114	8.4461	8.51812	8.52603	6.3	8.59178	8.37042	8.64326	8.57171	8.54557	8.54005	8.64236	8.76424	8.53061	8.52367	8.58641	8.69124	8.6451	8.64859	8.61757	8.6776	8.46039	8.411	8.61268	8.36896	8.57543	8.51487	8.58065	6.3
9.18018	9.1461	9.1991	9.15342	9.13367	9.1717	9.11962	9.30509	9.09646	9.06273	9.11237	9.17537	9.16352	9.14873	9.16605	9.14907	9.1852	9.09555	9.13399	9.27894	9.09774	9.06707	9.11498	9.18665	9.126	9.17415	9.17032	9.31122	9.1461	9.12333	9.18554	9.18486	9.10958	9.08102	9.14792	9.18004
8.61772	8.58934	8.63605	8.53993	8.48227	8.47338	8.54852	8.37643	8.60218	8.52166	8.47478	8.69112	8.87626	8.76203	8.73353	8.69544	8.43674	8.34916	8.47532	8.45585	8.7364	8.69749	8.7045	8.68369	8.66983	8.53236	8.64351	8.59126	8.3377	8.22652	8.34531	8.19879	8.41954	8.38391	8.34819	8.44099
8.63146	8.66628	8.71737	9.15272	8.53019	8.47703	8.4488	8.74586	8.31779	8.46858	8.66608	9.07423	8.68531	8.62418	8.52178	9.06315	8.42293	8.30231	8.14764	8.72096	8.37645	8.30842	8.08838	8.80158	8.5961	8.64986	8.76972	9.10257	8.53503	8.29285	8.3284	8.90332	8.26795	8.43762	8.25689	8.8763
8.36532	8.46973	8.52316	8.42236	8.42454	8.53376	6.3	8.23646	6.3	8.39969	8.64847	6.3	8.48346	8.60994	8.50011	6.3	8.44203	8.47048	6.3	8.40888	8.3934	8.45381	6.3	8.5767	8.70346	8.58017	8.83072	6.3	6.3	6.3	8.61297	6.3	8.61307	8.39787	8.47627	8.61274
7.70486	6.3	6.3	7.77509	6.3	6.3	6.3	7.99944	7.83675	6.3	6.3	7.93209	6.3	7.81367	7.7008	7.85684	7.62237	7.80252	6.3	7.89814	7.65704	6.3	6.3	7.98357	6.3	6.3	7.81	7.94425	7.83485	6.3	7.68155	7.97989	6.3	6.3	7.80455	7.85241
9.60396	9.55463	9.59297	9.347	9.56983	9.61729	9.58719	9.33706	9.58125	9.63443	9.6027	9.28699	9.67876	9.65036	9.65791	9.26413	9.69623	9.59056	9.65962	9.34106	9.63404	9.59066	9.67487	9.37146	9.79278	9.73394	9.78113	9.4262	9.66816	9.66809	9.64479	9.38232	9.64951	9.66521	9.65437	9.2353
9.67656	9.71574	9.82173	9.50255	9.72718	9.80408	9.77533	9.42384	9.74712	9.75899	9.81387	9.50512	9.73915	9.70243	9.67723	9.48711	9.75498	9.72377	9.74114	9.3927	9.78094	9.78696	9.76626	9.41903	9.74211	9.78058	9.80338	9.47242	9.7322	9.76851	9.81285	9.48074	9.65963	9.74572	9.74216	9.38043
8.28641	7.98085	7.97198	8.06254	8.15149	6.3	8.21709	8.26133	7.94002	8.00454	7.85082	6.3	8.25765	8.19554	8.30268	8.09736	8.34453	8.19858	8.3312	8.1991	8.03294	7.93139	8.29427	8.27589	8.48463	8.38664	8.42831	8.31992	8.32408	8.30055	8.41787	8.52055	8.18498	8.14485	8.22399	7.95366
8.79664	8.83166	8.85785	8.9404	8.6699	8.92647	8.85601	8.81477	8.63548	8.75776	8.84908	8.89633	9.008	8.87084	8.84003	9.00681	8.75959	8.83725	8.8758	8.82787	8.90576	8.75049	8.85463	8.72621	9.00497	8.95125	8.8491	8.87995	8.90789	8.86027	8.99195	8.97384	8.61312	8.85148	8.80482	8.45705
10.8447	10.9104	10.9977	10.6653	10.9959	11.0262	10.9796	10.5326	10.8397	10.9412	10.9731	10.5945	10.9548	10.9219	10.8515	10.6514	10.9198	10.9336	10.9294	10.441	10.9247	10.9152	10.8726	10.4457	10.8934	10.8875	10.9616	10.5601	10.9323	10.9623	10.9741	10.5447	10.8577	10.846	10.8267	10.3739
10.4916	10.4248	10.4808	10.0455	10.5205	10.483	10.5518	10.0577	10.5952	10.5971	10.5487	9.99991	10.4619	10.4914	10.4934	10.005	10.5967	10.5761	10.5805	10.0261	10.5745	10.5273	10.6225	10.0154	10.4968	10.5485	10.5374	10.0937	10.5724	10.5886	10.5928	10.0467	10.6139	10.6105	10.6336	10.0191
6.3	7.57825	7.61955	7.76731	6.3	6.3	6.3	7.64524	6.3	6.3	6.3	7.72549	7.61649	7.55088	7.66802	7.64797	7.57627	7.56099	7.60135	7.96934	6.3	6.3	6.3	7.65553	6.3	6.3	6.3	7.80462	6.3	6.3	7.63865	7.71625	6.3	6.3	6.3	7.66747
7.82265	6.3	6.3	6.3	6.3	6.3	6.3	6.3	7.77045	6.3	6.3	6.3	7.90906	6.3	6.3	6.3	7.56517	6.3	6.3	6.3	7.77674	6.3	6.3	7.7777	7.91265	6.3	8.00462	7.96546	7.79875	6.3	6.3	7.84442	7.87274	6.3	6.3	6.3
7.99768	8.15518	8.34254	8.3552	7.8322	7.96372	7.95787	8.14635	7.82098	7.8603	8.04653	8.32325	8.34015	8.13688	8.24254	8.44303	8.02247	7.66782	7.70278	8.04005	7.97302	6.3	7.94939	8.1068	8.27483	8.30967	8.32848	8.24022	7.98056	6.3	7.82162	8.2551	8.05892	7.98893	6.3	8.09698
10.1153	10.1208	10.177	10.2436	10.0924	10.1497	10.1196	10.1247	10.0512	10.0872	10.1542	10.2116	10.1978	10.0982	10.0645	10.2634	10.0863	10.0718	10.0611	10.1279	10.085	10.0965	10.1314	10.1451	10.2224	10.1903	10.2082	10.3099	10.1351	10.1229	10.159	10.3041	10.1125	10.1317	10.0928	10.0417
8.28323	8.28874	8.48671	8.756	8.16516	8.24212	8.18259	8.72482	8.07254	8.15042	8.23024	9.01017	8.33033	8.2806	8.2058	8.87831	8.12927	8.2396	8.1304	8.68327	8.14662	8.13178	8.11398	8.84433	8.2316	8.25787	8.34897	8.87592	8.18179	8.21112	8.23391	8.82172	7.94311	8.06558	8.00527	8.75947
8.66411	8.69689	8.7752	8.57926	8.52084	8.51797	8.54312	8.27047	8.59693	8.41394	8.61727	8.61438	8.6122	8.67908	8.7357	8.66007	8.58097	8.49646	8.55713	8.40618	8.58566	8.34443	8.58379	8.37424	8.75561	8.63713	8.66626	8.38817	8.46914	8.5131	8.35272	8.31538	8.56665	8.49629	8.58581	8.61794
10.153	10.1683	10.321	10.0636	10.1267	10.1419	10.13	9.93988	10.0406	10.0963	10.1329	10.0079	10.3093	10.2284	10.1711	10.1457	10.1114	10.1286	10.1129	9.9031	10.2022	10.1844	10.1748	9.97651	10.3043	10.2578	10.3517	10.1263	10.131	10.1153	10.1659	10.0779	10.0787	10.071	10.0824	9.87049
10.4606	10.5008	10.5986	10.4436	10.5266	10.5809	10.5789	10.3142	10.489	10.5215	10.5675	10.4412	10.553	10.5485	10.491	10.5046	10.4715	10.5033	10.4867	10.2938	10.5553	10.5618	10.5481	10.3261	10.5921	10.5728	10.6168	10.4203	10.4957	10.5225	10.584	10.4298	10.4982	10.5524	10.4901	10.2356
6.3	8.50948	6.3	8.822	8.55995	8.61199	8.6197	8.81141	8.50588	8.33868	6.3	8.72923	8.57648	8.4113	8.31574	8.58825	6.3	8.42362	6.3	8.62346	6.3	8.4813	8.33598	8.76251	8.5399	8.56016	8.48414	8.69283	8.58099	8.53016	6.3	8.78287	8.06603	8.43417	8.48902	6.3
9.38407	9.3776	9.38653	9.47047	9.32605	9.3731	9.31879	9.3306	9.2048	9.23507	9.25244	9.39653	9.42991	9.3376	9.28511	9.46672	9.28156	9.2333	9.24055	9.37079	9.28294	9.221	9.21822	9.36855	9.33662	9.318	9.38725	9.4574	9.26347	9.25857	9.26202	9.38847	9.20466	9.22958	9.22528	9.34969
8.87935	8.86623	8.96439	9.10602	8.84901	8.87562	8.87619	8.98911	8.6158	8.63714	8.73036	8.98971	8.94713	8.83811	8.80745	9.0182	8.76681	8.70443	8.81407	8.93512	8.72472	8.72567	8.65216	8.87604	8.84703	8.86869	8.86071	9.10278	8.8278	8.78973	8.85511	9.04407	8.7227	8.65555	8.62333	8.80924
8.39538	8.38193	8.24326	8.09646	8.31677	8.33802	8.48309	8.20882	8.33443	8.16696	8.08657	7.53441	8.47805	8.38546	8.52299	8.0162	8.47888	8.54078	8.5994	8.18233	8.28887	8.2746	8.48065	6.3	8.78111	8.34179	8.54604	8.39264	8.40489	8.38902	8.63575	8.34516	8.31249	6.3	8.41556	7.58467
9.45373	9.44365	9.53977	9.07602	9.28362	9.38373	9.40521	8.85788	9.24438	9.26361	9.23172	8.88939	9.50076	9.42799	9.45388	8.93318	9.38072	9.26264	9.36372	8.81934	9.32064	9.29358	9.34801	8.71878	9.48446	9.48892	9.51481	8.91221	9.37723	9.36318	9.36639	8.84162	9.29587	9.31463	9.3309	8.38516
11.4362	11.4572	11.5297	11.0987	11.4592	11.4573	11.4349	10.7488	11.3474	11.4676	11.5	10.8293	11.4471	11.42	11.3299	10.9539	11.3128	11.3654	11.3148	10.752	11.3995	11.4248	11.3946	10.7097	11.3851	11.3647	11.4154	10.8538	11.331	11.3352	11.356	10.7417	11.3438	11.3428	11.3552	10.627
9.80688	9.63457	9.72919	9.573	9.67116	9.62103	9.71857	9.65143	9.95102	9.91533	9.79804	9.5267	9.72089	9.81497	9.81368	9.54769	9.80782	9.72548	9.76909	9.69847	9.80169	9.80406	9.97924	9.68471	9.8923	9.86011	9.83651	9.70554	9.77348	9.77268	9.79974	9.6213	9.93053	9.92133	9.90156	9.68621
9.50189	9.42297	9.385	9.41063	9.44322	9.45336	9.47532	9.20978	9.66799	9.65296	9.62013	9.25246	9.48887	9.56454	9.58891	9.29338	9.56215	9.48925	9.57974	9.2821	9.60879	9.63477	9.70286	9.30969	9.57016	9.5786	9.53828	9.37079	9.52902	9.55335	9.52229	9.27699	9.66038	9.7103	9.72777	9.35359
8.20604	8.11942	8.32083	8.45696	8.06296	8.24467	8.09999	8.10975	8.27736	8.32245	8.43629	8.38212	8.28896	8.20801	8.105	8.19496	8.04689	8.0799	8.16982	8.17866	8.33792	8.34676	8.42783	8.2835	8.21648	8.28794	8.30136	8.31228	8.14873	8.11561	8.13011	8.16637	8.30038	8.41751	8.30944	8.22131
8.07482	8.03007	8.12303	8.01469	7.96111	8.06789	7.95385	7.92058	7.93184	7.98327	7.99356	7.75187	8.05706	7.99343	8.00792	8.05381	8.05373	7.79277	8.0493	7.97749	8.05115	7.96016	8.05629	7.86723	8.17266	7.98751	8.06744	8.08508	7.93565	7.98731	7.92419	8.05308	7.98931	7.99217	7.96363	7.70559
9.18986	9.10322	9.16764	9.06539	9.02268	9.11394	9.15421	8.99989	9.09861	9.17187	9.10911	9.00134	9.19937	9.11123	9.15455	9.15734	9.16131	8.99682	9.079	9.00204	9.08654	9.0566	9.20702	8.97711	9.2393	9.16723	9.21016	9.09947	9.13713	9.12853	9.13748	9.07788	9.21016	9.18588	9.21184	8.86688
10.2147	10.189	10.1769	10.0222	10.185	10.1647	10.1572	9.95086	10.2432	10.2888	10.2557	9.92249	10.2228	10.208	10.2211	9.91195	10.237	10.1901	10.2201	9.96055	10.232	10.2555	10.2815	9.91572	10.1817	10.2102	10.2436	10.0116	10.2086	10.2423	10.1963	9.95283	10.2744	10.3009	10.3159	9.97386
9.35199	9.26851	9.37519	9.43514	9.31942	9.32125	9.37608	9.4402	9.29012	9.32209	9.31888	9.44571	9.32492	9.25353	9.27932	9.40382	9.3228	9.28983	9.27727	9.5148	9.28979	9.25122	9.37434	9.50768	9.306	9.28303	9.29572	9.5684	9.30931	9.28212	9.36086	9.5366	9.28094	9.33157	9.3309	9.40377
8.253	8.30471	8.36018	8.32496	8.3499	8.32599	8.29868	8.30533	8.38003	8.34036	8.40536	8.37361	8.46965	8.33748	8.42656	8.42254	8.33112	8.32325	8.35322	8.33802	8.4496	8.49657	8.39227	8.32031	8.37467	8.25681	8.5198	8.29951	8.36325	8.40541	8.3591	8.39582	8.27173	8.30645	8.32976	8.29964
8.8678	8.87872	8.81052	8.80127	8.94377	8.90914	8.9322	8.78143	8.91362	8.92863	8.91175	8.85579	8.9026	8.90638	8.86332	8.87017	8.98941	8.93403	8.98765	8.86124	8.95555	8.91904	8.90243	8.79587	8.89471	8.85381	8.95178	8.77366	8.98048	8.9145	8.98003	8.95744	8.87904	8.93955	8.92544	8.842
9.21843	9.16699	9.17484	9.07635	9.13786	9.19923	9.17278	8.91552	9.41074	9.46461	9.48329	9.04505	9.28037	9.17479	9.14482	9.11853	9.18404	9.16212	9.22453	9.01284	9.35587	9.39148	9.49751	9.01645	9.21982	9.16619	9.21043	9.10585	9.20893	9.18307	9.22768	9.07788	9.43332	9.46373	9.44866	8.97553
8.7295	8.74759	8.82901	8.64782	8.78354	8.88752	8.87909	8.66084	8.75597	8.76242	8.81982	8.73621	8.80468	8.72109	8.65736	8.7112	8.74002	8.70724	8.76009	8.5874	8.78345	8.75585	8.74043	8.67613	8.76818	8.68786	8.715	8.61934	8.77263	8.75873	8.87063	8.72722	8.79896	8.82568	8.72355	8.63341
8.76873	8.64499	8.85169	8.78844	8.75189	8.69439	8.76304	8.8957	8.72491	8.72296	8.75746	8.90062	8.78339	8.74066	8.79242	8.89052	8.87499	8.8492	8.72912	8.93837	8.74245	8.68449	8.73819	8.87223	8.6757	8.75673	8.77791	8.97685	8.81094	8.83424	8.81079	9.05077	8.71143	8.69655	8.72898	8.75803
6.3	6.3	6.3	6.3	7.17155	6.3	6.3	7.33921	6.3	6.3	6.3	6.3	7.29376	7.36816	7.36797	7.02486	7.36732	7.06092	7.38894	7.45515	7.06281	6.3	7.33333	7.39491	7.46829	7.54137	7.38137	7.50243	7.32296	6.3	7.42279	7.45006	7.27616	7.37709	6.3	7.03763
9.13628	9.05725	9.13941	9.3582	9.07037	8.97228	9.16542	9.49261	9.13392	9.11701	9.05903	9.40934	9.12522	9.14517	9.18862	9.42534	9.1547	9.09708	9.14151	9.4811	9.08135	9.06062	9.18027	9.52907	9.18438	9.16929	9.13688	9.4805	9.12317	9.12254	9.10833	9.62259	9.105	9.15192	9.15597	9.47221
9.00061	9.02861	9.05862	9.16411	8.91294	9.05736	8.90224	8.93046	8.91518	8.86305	8.89386	9.05369	9.06941	9.0596	9.07383	9.22479	8.95963	8.91825	8.95498	9.04618	8.96901	8.9132	8.86877	9.03395	9.0639	9.08475	9.15008	9.24194	8.95668	8.95208	9.00873	8.98951	8.91214	8.92144	8.91221	9.04902
10.0919	10.0835	9.99978	9.93007	10.1817	10.2435	10.1937	10.124	10.2405	10.2346	10.2526	10.2973	10.0645	10.0336	9.99571	9.86561	10.179	10.1951	10.2236	10.1305	10.2438	10.2434	10.2289	10.2218	10.0643	10.0647	10.0939	9.87772	10.1602	10.1971	10.2259	10.1412	10.1797	10.2248	10.187	10.2005
8.92634	8.98274	8.96919	9.41266	8.88375	9.07951	9.02526	9.35067	9.02991	8.94896	8.93736	9.47439	9.01586	8.89485	8.89538	9.39452	8.92234	8.97234	9.00406	9.26316	8.92698	8.8966	8.92895	9.39862	8.96263	9.02731	8.97721	9.4518	8.97624	8.95758	9.02366	9.54766	8.93048	8.93494	8.95697	9.38961
8.99513	8.95805	9.08533	9.03631	8.80447	8.83292	8.82843	8.97004	8.91419	8.95035	8.99202	9.03767	9.04587	8.99783	8.98449	9.10202	8.86066	8.63338	8.67818	8.93596	8.9553	8.92117	8.9149	9.00612	9.02338	8.98259	9.04072	9.05026	8.81945	8.79197	8.81317	9.02991	8.95067	8.94251	8.89062	8.93691
7.8654	7.89117	7.88363	7.98272	6.3	7.70841	6.3	7.89552	6.3	6.3	6.3	7.76737	7.92524	7.82039	7.96952	7.87817	6.3	6.3	7.83427	7.93592	7.77686	6.3	7.80256	7.91942	7.98575	8.00411	7.96193	7.94521	7.86964	7.79887	6.3	7.98902	7.76925	6.3	7.89399	7.90857
8.42279	8.36592	8.5187	8.54175	8.24314	8.30869	8.19893	8.58533	8.13637	8.11348	8.25035	8.64926	8.53096	8.46663	8.4442	8.67741	8.27994	8.10568	8.31534	8.48436	8.30769	8.28666	8.25988	8.49951	8.42241	8.49552	8.53448	8.55859	8.2721	8.2188	8.2578	8.56371	8.14885	8.24457	8.2303	8.5178
9.81755	9.77568	9.95548	9.89874	9.76308	9.85131	9.87381	9.94024	9.82272	9.81004	9.86155	9.99138	9.75964	9.76819	9.75175	9.80988	9.77217	9.76814	9.7649	9.85046	9.68122	9.6885	9.81534	9.95762	9.81473	9.82432	9.71944	9.88829	9.81377	9.82993	9.88511	10.0428	9.79875	9.8246	9.80644	9.96368
9.17014	9.08583	9.10271	9.03068	9.15975	9.15281	9.16158	9.04727	9.0911	9.10377	9.07613	9.15369	9.19584	9.16803	9.17702	9.16779	9.21029	9.07799	9.21506	9.14117	9.15616	9.17794	9.20145	9.16605	9.23955	9.16331	9.22673	9.1283	9.18242	9.18631	9.22386	9.15011	9.1605	9.17476	9.19714	9.11558
9.66011	9.58576	9.52913	9.71769	9.64146	9.68709	9.76408	9.91458	9.71306	9.71162	9.634	9.84112	9.5955	9.59705	9.63082	9.79369	9.73497	9.71791	9.77195	9.97885	9.61039	9.61033	9.77601	9.94674	9.71167	9.67945	9.62091	9.82386	9.75166	9.74529	9.82084	10.0249	9.704	9.7276	9.65305	9.84262
10.2088	10.1826	10.1317	10.1494	10.1986	10.1332	10.1606	10.052	10.2114	10.2125	10.1091	10.0241	10.0898	10.1576	10.1701	10.0875	10.2	10.2095	10.1912	10.0493	10.1472	10.0975	10.1618	10.1321	10.1887	10.1866	10.1412	10.1599	10.2138	10.2289	10.2138	10.0719	10.188	10.1597	10.2255	10.1826
10.3151	10.3295	10.1702	10.0376	10.2983	10.3003	10.241	9.82896	10.3825	10.341	10.3675	9.8419	10.4	10.3749	10.3284	9.92014	10.3254	10.281	10.3405	9.94443	10.394	10.4095	10.2842	9.89747	10.336	10.3335	10.4167	9.99584	10.3097	10.328	10.2454	9.94196	10.3471	10.3252	10.375	9.99309
8.48669	8.40727	8.44292	8.46706	8.77135	8.84023	8.81108	8.86727	8.86823	8.80909	8.74824	8.91229	8.57477	8.49693	8.5668	8.48924	8.93316	8.75758	8.88002	8.96856	8.82997	8.84115	8.91768	8.91732	8.56311	8.49312	8.46909	8.44089	8.90139	8.88456	8.89641	8.95045	8.89813	8.93121	8.92867	8.7854
9.30361	9.25113	9.3264	9.29835	9.20734	9.25042	9.24209	9.29064	9.23875	9.25409	9.25331	9.35266	9.34134	9.24396	9.33419	9.30237	9.28738	9.16429	9.23279	9.32885	9.28028	9.24844	9.27864	9.29108	9.38723	9.29052	9.33266	9.3471	9.26297	9.23307	9.25503	9.38362	9.25217	9.2872	9.27339	9.22287
9.94639	9.87841	9.8291	9.93405	10.144	10.0114	10.1213	10.1457	10.2737	10.2576	10.2896	9.92667	9.85337	9.87219	9.81662	9.94947	10.0924	10.0691	10.0718	10.1053	10.0977	10.1758	10.2171	10.1098	9.91607	10.0677	9.72664	10.035	10.1418	10.1235	10.1748	10.1545	10.2532	10.2791	10.2338	9.98373
8.30735	8.40751	8.27175	8.35376	8.15782	8.40465	8.31319	8.24917	8.41916	8.22191	8.26862	8.04191	8.1782	8.36192	8.4935	8.62181	8.52704	6.3	8.26522	8.33969	8.36299	8.34747	8.57654	8.18594	8.5056	8.50448	7.85615	8.52958	8.4575	8.52126	8.37814	8.42155	8.4845	8.62863	8.60981	7.89533
9.6459	9.6037	9.51138	9.37079	9.5984	9.48956	9.54991	9.4064	9.67975	9.64395	9.48899	8.91333	9.56842	9.65121	9.78467	9.24709	9.72641	9.59611	9.68018	9.49307	9.53581	9.52849	9.64589	9.4079	9.73691	9.6914	9.56229	9.37442	9.67555	9.66926	9.67682	9.31608	9.68809	9.69762	9.75226	9.34236
10.3663	10.3717	10.4496	10.1811	10.3789	10.3738	10.4141	9.9901	10.2868	10.3233	10.3424	10.1252	10.417	10.3881	10.3563	10.1468	10.3619	10.2893	10.2919	9.94947	10.3244	10.3045	10.3358	9.95591	10.3857	10.42	10.3907	10.161	10.3541	10.3445	10.3433	10.0804	10.3453	10.3473	10.3397	9.87799
7.8803	7.94268	6.3	7.85904	8.10404	8.24846	8.23388	8.16253	8.16676	8.25368	8.34084	8.2724	7.87041	7.88825	7.80774	7.78634	8.03197	8.00617	8.02967	7.90346	8.11438	8.18997	8.16575	8.09871	7.85447	6.3	6.3	7.87954	8.07019	8.12284	8.17316	8.08976	8.19934	8.27871	8.29316	8.06085
9.02894	9.06744	8.97269	9.29086	9.14597	9.23739	9.2538	9.3041	8.99189	9.25693	9.25945	9.33441	9.02169	9.03314	9.08611	9.48623	9.01653	9.07558	8.99487	9.11321	9.03794	9.1328	9.22477	9.07947	8.93172	9.03056	9.06453	9.32492	9.09036	9.04364	9.25737	9.38798	9.09482	9.19201	9.21384	9.05266
7.51059	7.62244	7.68598	6.3	7.63563	8.18327	7.78336	7.69097	6.3	7.70771	8.18193	6.3	7.71338	7.68089	6.3	6.3	7.73111	7.58781	7.678	6.3	7.71325	8.10003	7.78144	7.63995	7.6293	7.50505	6.3	6.3	7.65907	7.78166	7.83759	7.63782	7.74653	8.09335	8.06837	7.68627									+	MG stat_Ev3 stat
8.55675	8.56717	8.76034	8.987	8.55681	8.4699	8.42904	8.66333	8.3533	8.46271	8.51344	8.96929	8.69727	8.60951	8.61642	9.17211	8.48237	8.4781	8.53287	8.37519	8.56794	8.42167	8.53828	8.82682	8.76489	8.78988	8.8375	9.10752	8.4957	8.5483	8.56817	8.81337	8.52466	8.48347	7.96387	8.89171
8.74532	8.8082	9.02073	8.96764	8.84823	8.91993	8.83246	8.77767	8.84799	8.85144	8.9053	9.08689	8.83093	8.85976	8.83006	8.81045	8.75039	8.79779	8.83164	8.75494	8.8891	8.82504	8.8411	8.83965	8.93502	8.79996	8.86071	8.90806	8.87227	8.82766	8.80264	8.85244	8.8148	8.91933	8.88538	8.85756
8.11873	6.3	6.3	6.3	7.99617	6.3	6.3	6.3	6.3	6.3	6.3	6.3	8.03515	8.09328	8.0746	8.11929	6.3	6.3	6.3	6.3	6.3	6.3	6.3	6.3	6.3	8.10819	6.3	6.3	6.3	6.3	6.3	6.3	6.3	6.3	6.3	6.3
6.3	6.3	6.3	6.3	6.3	6.3	6.3	7.95039	6.3	6.3	6.3	6.3	6.3	6.3	6.3	6.3	6.3	6.3	6.3	6.3	6.3	6.3	6.3	7.88483	6.3	6.3	6.3	6.3	6.3	6.3	6.3	7.93634	6.3	7.93988	6.3	7.94502
7.88794	7.76986	7.9454	7.98328	7.78308	7.82007	7.95546	7.86459	7.91731	8.04489	8.05088	7.8929	7.96456	7.60005	7.82373	7.82531	7.83138	6.3	7.79678	8.12898	7.99733	7.96145	8.08008	7.94592	7.85526	7.97678	7.70181	8.07192	7.84146	7.88203	7.89984	7.93065	7.99899	8.08282	8.03318	7.93816
8.01999	7.76226	7.83004	7.9332	6.3	6.3	6.3	6.3	6.3	7.83911	6.3	6.3	6.3	8.03214	6.3	8.03671	6.3	6.3	6.3	6.3	7.70491	6.3	6.3	8.18216	6.3	7.65325	6.3	6.3	6.3	6.3	6.3	6.3	6.3	6.3	6.3	6.3
8.8554	8.89452	8.91737	9.17676	8.66885	8.80437	8.72608	9.16572	9.0865	9.13194	9.17266	9.25105	8.87196	8.88056	8.8566	9.10884	8.72382	8.55438	8.65147	9.31601	9.11631	9.11711	9.11833	9.35251	8.86834	8.85005	8.68783	9.18182	8.66932	8.77776	8.83942	9.40321	9.13194	9.22559	9.28655	9.24697
6.3	6.3	6.3	6.3	7.59916	7.82389	6.3	6.3	6.3	7.62698	7.82719	6.3	7.70815	6.3	6.3	6.3	7.84813	6.3	6.3	7.7547	7.72526	7.82556	7.85183	6.3	6.3	6.3	6.3	6.3	7.76035	7.69298	7.74859	7.6418	7.94507	7.93147	8.11408	6.3
8.55753	8.6161	8.66932	8.76961	8.55652	8.73564	8.60496	8.70179	8.60469	8.63261	8.66876	8.77135	8.61766	8.59208	8.62469	8.62873	8.53993	8.53485	8.62349	8.62787	8.65506	8.66016	8.67876	8.74688	8.71863	8.6099	8.69234	8.74575	8.59406	8.65106	8.65067	8.85177	8.65693	8.72891	8.6479	8.66896
8.03358	8.08899	8.12701	8.1829	6.3	8.10704	7.93665	7.93799	6.3	8.03862	7.94656	8.13424	8.09226	8.02776	8.00497	8.08393	8.15827	8.02979	6.3	8.1285	7.94108	7.91047	7.9257	8.0182	8.07708	7.98513	8.04906	7.86633	8.01368	7.9352	8.00698	6.3	8.01136	6.3	6.3	8.13982
6.3	6.3	6.3	6.3	6.3	6.3	6.3	6.3	7.72694	7.58566	6.3	6.3	6.3	6.3	6.3	6.3	6.3	6.3	6.3	6.3	6.3	6.3	7.62659	6.3	6.3	6.3	6.3	6.3	6.3	6.3	6.3	6.3	7.63281	6.3	6.3	6.3
10.2028	10.1683	10.2206	10.2711	10.2442	10.2677	10.2506	10.2697	10.2778	10.2833	10.3027	10.3681	10.2007	10.1578	10.1307	10.2811	10.2391	10.2315	10.2606	10.2757	10.267	10.2569	10.2973	10.3498	10.2355	10.1686	10.1737	10.2221	10.2153	10.2374	10.2624	10.2479	10.2397	10.2631	10.2651	10.4112
9.65541	9.68583	9.64068	9.59434	9.70714	9.72454	9.66371	9.45468	9.67751	9.6495	9.64295	9.60871	9.73068	9.66251	9.73184	9.55512	9.67539	9.61849	9.74241	9.53637	9.66018	9.65553	9.60428	9.55756	9.65945	9.66812	9.70418	9.50489	9.68773	9.7056	9.69507	9.49364	9.64974	9.64273	9.6521	9.60271
9.33447	9.37862	9.43228	9.11588	9.3085	9.35643	9.3142	9.29001	9.31086	9.35034	9.38227	9.29299	9.37085	9.2819	9.31304	9.23093	9.31752	9.38696	9.33129	9.19802	9.31666	9.29155	9.25761	9.26872	9.35915	9.34651	9.39599	9.31245	9.37304	9.35553	9.34758	9.34581	9.25052	9.26848	9.26174	9.30466
7.42566	7.68404	6.3	6.3	7.58418	7.5692	6.3	6.3	7.40741	6.3	7.54968	6.3	7.59377	6.3	7.70857	6.3	7.56949	7.61555	7.57454	6.3	7.60069	6.3	6.3	6.3	7.55089	7.73713	7.83758	6.3	7.59539	6.3	6.3	6.3	6.3	6.3	7.45858	6.3									+	MG stat_Ev3 stat
9.04801	9.02776	9.04759	9.09188	9.19997	9.20984	9.20066	9.26304	8.98499	9.05362	9.04068	9.15758	9.0865	8.92128	8.93947	8.9427	9.10285	9.17626	9.14656	9.17719	9.02922	8.98312	9.00091	9.11069	9.00385	8.90997	8.98341	9.03551	9.16227	9.16152	9.14752	9.31873	8.99963	8.97148	8.96447	9.0904
9.77775	9.76344	9.84767	9.70025	9.80559	9.84263	9.86376	9.67217	9.83007	9.85432	9.8473	9.73945	9.82616	9.74473	9.74225	9.80856	9.81751	9.82035	9.79895	9.69558	9.87598	9.86313	9.87047	9.66981	9.79125	9.77191	9.78199	9.74079	9.83805	9.8409	9.8569	9.75397	9.81429	9.84519	9.82954	9.64459
9.83492	9.85392	9.83586	9.65331	9.8185	9.85233	9.84888	9.70111	9.89579	9.9052	9.90821	9.76069	9.86045	9.84784	9.88435	9.7122	9.83601	9.81439	9.87122	9.72381	9.89183	9.90155	9.8784	9.7196	9.88292	9.85085	9.89631	9.74375	9.87204	9.86893	9.86445	9.7943	9.85473	9.95021	9.91071	9.75356
8.77135	8.8	8.8139	9.26416	8.85609	8.9608	9.00402	9.07595	8.63405	8.87373	8.85336	8.98891	8.78158	8.75175	8.68453	9.26432	8.64613	8.76996	8.64105	9.08618	8.69588	8.7676	8.7037	9.07555	8.48511	8.75521	8.83145	9.07339	8.75621	8.72095	8.78554	9.15561	8.63248	8.72035	8.63807	9.01165
9.14023	9.14647	9.23083	9.59664	9.146	9.35778	9.32993	9.48097	9.33518	9.41489	9.43164	9.6141	9.18526	9.13155	8.99208	9.62737	9.05713	9.21019	9.17149	9.45463	9.31589	9.44303	9.38871	9.49857	9.09906	9.04305	9.09989	9.57727	9.14934	9.18199	9.24428	9.52086	9.34217	9.36288	9.2994	9.48913
8.89617	8.82963	8.88537	8.72809	8.79855	8.77074	8.80277	8.96746	8.85387	8.86398	8.82244	9.02584	8.91329	8.88352	8.88633	8.69822	8.84353	8.68004	8.78347	8.97328	8.82555	8.82359	8.93092	9.07799	8.86052	8.79628	8.83546	8.79034	8.9066	8.7948	8.82523	9.05138	8.84495	8.83436	8.82733	9.01678
8.70677	8.66207	8.71353	8.67785	8.6594	8.69837	8.76743	8.71089	8.56568	8.64585	8.59438	8.61194	8.78222	8.69533	8.62106	8.74167	8.6768	8.66268	8.63356	8.62376	8.62929	8.57863	8.62882	8.67172	8.70338	8.72447	8.70512	8.69976	8.6959	8.66494	8.71724	8.73836	8.59825	8.68594	8.59862	8.49965
9.33866	9.3024	9.32574	9.32317	9.28952	9.37787	9.33604	9.33997	9.2977	9.31334	9.26658	9.3903	9.35347	9.3162	9.27706	9.33482	9.32832	9.25404	9.30797	9.40116	9.32207	9.25785	9.34339	9.40594	9.29651	9.22773	9.27768	9.31938	9.32586	9.3098	9.36419	9.41271	9.3157	9.315	9.27839	9.32885
6.3	6.3	6.3	6.3	6.3	6.3	6.3	7.79811	6.3	6.3	6.3	6.3	6.3	6.3	6.3	6.3	6.3	6.3	6.3	7.92465	6.3	6.3	6.3	7.7832	6.3	6.3	6.3	6.3	6.3	6.3	6.3	7.82856	6.3	6.3	6.3	6.3
6.3	6.3	6.3	6.3	6.3	6.3	6.3	6.3	6.3	6.3	6.3	6.3	6.3	6.3	6.3	6.3	6.3	6.3	6.3	6.3	6.3	6.3	7.3591	6.3	6.3	6.3	6.3	6.3	6.3	6.3	6.3	6.3	7.26881	6.3	7.31608	6.3
9.13789	9.09142	9.22037	8.9411	8.98115	8.97684	9.06911	8.91298	8.87336	8.85944	8.85132	8.96837	9.20131	9.10714	9.04246	8.88055	9.07947	9.05751	8.95888	8.76699	8.82877	8.78987	8.89617	8.91033	9.26138	9.29314	9.19454	8.92919	8.9958	8.95987	8.92737	9.05614	8.8761	8.91592	8.89434	8.84853
8.41271	8.3962	8.53494	8.96346	8.77472	8.6833	8.88053	9.35153	8.70184	8.50922	8.68062	9.07809	8.47758	8.35763	8.41052	9.01511	8.69001	8.15613	8.50541	9.21569	8.49234	8.43819	8.20954	9.06077	8.30511	8.3412	7.89004	9.00104	8.73466	8.80451	8.97592	9.28614	8.82034	8.76525	8.80943	9.03555
10.0879	10.2731	10.0821	9.87686	10.2337	10.2458	10.1826	9.81294	10.1859	10.2329	10.3086	9.81932	10.0376	10.1535	10.0773	9.82212	10.1523	10.173	10.1588	9.80551	10.139	10.2634	10.2142	9.82319	10.2435	10.1528	10.1939	9.80257	10.2063	10.3012	10.2142	9.78649	10.2862	10.2366	10.2785	9.96421
8.75831	8.83723	8.84645	8.9722	8.80327	8.87265	8.75723	8.85636	8.86921	8.91564	8.95969	8.95286	8.82629	8.86903	8.85257	8.97899	8.82088	8.91856	8.89118	9.04135	8.82379	8.90182	8.88119	9.00026	8.71665	8.80686	8.91443	8.91035	8.82787	8.8526	8.91938	8.81745	8.85345	8.88871	8.962	9.05235
9.8861	9.86644	9.96802	10.1646	9.9481	10.1305	10.1569	10.163	10.095	10.152	10.1704	10.2141	9.95238	9.89721	9.8216	10.1211	9.87356	10.0262	10.0055	10.0927	10.0736	10.1764	10.1931	10.132	9.8182	9.88114	9.85101	10.1452	9.93172	10.0162	10.0935	10.1868	10.0657	10.1701	10.1136	10.0641
7.92271	7.63129	7.89575	8.14638	7.71536	6.3	7.80288	8.1809	7.83695	6.3	7.64079	8.21748	7.73617	7.88166	7.70991	8.20742	7.67869	7.64932	7.77271	8.18219	6.3	7.60073	7.54204	8.19698	7.88571	7.82733	7.83195	8.22443	7.6539	6.3	6.3	8.22391	6.3	6.3	7.58739	8.04485
7.65808	7.46944	7.71128	6.3	7.65542	7.64683	7.64462	6.3	7.5361	7.66005	7.63293	6.3	7.6047	6.3	6.3	6.3	6.3	7.70324	7.63743	6.3	6.3	6.3	6.3	6.3	6.3	7.83034	7.74778	6.3	7.67905	6.3	7.85182	6.3	6.3	7.56522	6.3	6.3
9.16137	9.23568	9.33045	8.4098	9.30683	9.50525	9.45535	8.49682	9.26207	9.43204	9.46574	8.74906	9.21646	9.28044	9.11929	8.66003	9.26193	9.25363	9.32584	8.32885	9.32346	9.5095	9.27226	8.26033	9.29352	9.3594	9.36871	8.24748	9.28852	9.27522	9.34447	8.29032	9.449	9.5303	9.45466	8.48121
9.40965	9.35666	9.41186	9.20426	9.27738	9.27059	9.29794	9.16797	9.25064	9.21144	9.16041	9.14145	9.40656	9.35259	9.40673	9.28289	9.35974	9.25421	9.37996	9.17336	9.25537	9.21643	9.2667	9.17196	9.44623	9.45189	9.40463	9.32401	9.33903	9.36126	9.37112	9.19687	9.27261	9.26212	9.23691	9.09632
9.11777	9.13966	9.13184	8.9985	9.1026	9.08746	9.10735	8.94262	9.02963	9.09036	9.08618	9.02481	9.13713	9.18364	9.05645	9.13431	9.07423	9.08343	9.08325	8.90395	9.0765	9.10592	9.12662	8.95879	9.09705	9.04493	9.13526	8.83702	9.06789	9.08518	9.10013	9.06307	9.00402	9.02057	8.98395	9.01064
8.65391	8.66597	8.86586	8.78191	8.61582	8.80948	8.7134	8.77468	8.46526	8.49121	8.60666	8.78475	8.78801	8.64178	8.61238	8.76032	8.63988	8.59275	8.56867	8.6628	8.54876	8.5528	8.53408	8.6009	8.78727	8.58403	8.71497	8.76411	8.6681	8.61268	8.62981	8.86571	8.52133	8.51922	8.4132	8.44925
9.65228	9.65923	9.68644	9.64172	9.67169	9.71458	9.67972	9.5881	9.69457	9.67716	9.71921	9.68747	9.67005	9.63293	9.64729	9.5753	9.68974	9.68011	9.71976	9.61359	9.6951	9.69344	9.69673	9.65364	9.67376	9.69648	9.68967	9.58348	9.73436	9.71425	9.74454	9.7325	9.63889	9.6984	9.71272	9.62206
9.62332	9.48686	9.5422	9.51562	9.61441	9.62272	9.66137	9.64685	9.58409	9.51299	9.49667	9.57793	9.59917	9.59228	9.55901	9.48344	9.71055	9.61276	9.6867	9.51757	9.57811	9.57672	9.64724	9.56406	9.60033	9.53085	9.5334	9.4276	9.68769	9.67938	9.70668	9.67625	9.65156	9.62109	9.62473	9.52842
9.28176	9.25902	9.30259	9.44137	9.3978	9.48606	9.44635	9.49748	9.42071	9.43823	9.45571	9.84161	9.32726	9.27441	9.24067	9.47471	9.38579	9.42731	9.44083	9.64656	9.50329	9.51258	9.4986	9.69468	9.2791	9.27674	9.38428	9.38561	9.41212	9.44668	9.4459	9.61147	9.44372	9.43615	9.48787	9.79283
9.27515	9.28639	9.16879	9.29574	9.30488	9.28033	9.23907	9.32164	9.3088	9.30348	9.28578	9.37887	9.30046	9.2594	9.26482	9.37681	9.37678	9.23264	9.31647	9.44237	9.30732	9.26212	9.27586	9.413	9.20858	9.16693	9.2305	9.36901	9.34825	9.33302	9.32216	9.42252	9.272	9.30567	9.39863	9.48903
9.26335	9.2887	9.22443	9.1185	8.94409	9.06375	8.99269	8.98639	8.97737	8.9308	9.07452	8.97665	9.31877	9.25489	9.23749	9.2408	9.1905	8.79352	8.93402	9.1004	9.06017	8.92664	9.10302	9.01431	9.25995	9.1273	9.09573	9.14746	9.00736	8.99274	9.028	9.17126	9.07918	9.09951	9.12254	8.85236
9.30527	9.29898	9.30758	9.24264	9.09635	9.17679	9.10332	9.11237	8.91428	8.97004	9.01216	9.12859	9.37201	9.29453	9.25816	9.33939	9.09968	9.04622	9.0743	9.11224	9.02169	9.02727	8.96063	9.10551	9.20041	9.16107	9.22884	9.22549	9.05587	9.07697	9.10144	9.20645	8.95515	8.99471	8.933	9.04556
10.3783	10.5165	10.4666	10.1028	10.4965	10.588	10.4222	9.97408	10.5235	10.5178	10.5771	10.0045	10.4367	10.4159	10.4789	10.0441	10.4311	10.357	10.4318	9.92457	10.4886	10.5002	10.4424	9.95603	10.4962	10.4109	10.3833	9.78751	10.3679	10.4178	10.397	9.85813	10.4921	10.4773	10.4387	10.0719
9.01878	8.90044	8.98831	8.8533	8.88508	8.91019	8.92203	8.66255	8.85347	8.99287	8.84545	8.69021	8.98195	8.9439	8.92005	8.85441	8.85823	8.6785	8.81643	8.61786	8.85568	8.94516	8.97611	8.6058	8.96212	9.0383	9.01674	8.74924	8.83663	8.86069	8.86517	8.63946	8.92936	9.04575	8.95876	8.50761
9.06636	9.00126	9.09198	8.96928	9.15442	9.15366	9.16631	8.95421	9.10356	9.17222	9.1208	9.08436	9.09576	9.10944	9.10612	9.0235	9.21317	9.13178	9.12117	8.98842	9.22386	9.10863	9.2154	8.97259	9.16292	9.10202	9.08796	9.02829	9.18839	9.12503	9.14489	9.1731	9.15631	9.23068	9.2404	8.97505
8.92865	8.96612	8.95724	8.90673	8.8758	8.79088	8.72958	8.77731	8.91381	8.8694	8.80803	8.87684	8.94926	8.93983	8.90624	8.96719	8.9271	8.78927	8.84034	8.80143	8.87542	8.80064	8.85825	8.95002	9.03671	8.95539	8.89736	8.89075	8.87272	8.82884	8.84184	8.88803	8.87063	8.86831	8.85838	8.93218
8.52307	8.53789	8.54342	8.68877	8.47107	8.47595	8.39429	8.7157	8.42596	8.40954	8.48463	8.48828	8.51232	8.51075	8.50775	8.67144	8.46553	8.47474	8.4805	8.543	8.47151	8.3977	8.39667	8.59842	8.53914	8.59264	8.64511	8.76166	8.50389	8.52961	8.5428	8.7261	8.41184	8.45378	8.41799	8.53484
8.96503	8.94227	8.65209	8.75259	8.92143	8.8178	8.86793	8.61029	9.07668	8.89913	8.90627	8.73422	8.7494	8.8799	9.01883	8.75289	8.99866	9.05015	9.09216	8.81245	8.94661	8.87365	8.81317	8.94963	8.83948	8.92964	8.70944	8.68771	8.93241	9.01267	8.89612	8.24529	8.97004	9.01862	8.97861	9.28666
8.85905	8.78786	8.75735	8.78403	8.71077	8.71311	8.64361	8.66867	8.79157	8.7002	8.66823	8.67957	8.83824	8.82705	8.89421	8.79811	8.88182	8.66985	8.75096	8.77592	8.68813	8.66355	8.71141	8.79637	8.81647	8.90962	8.9019	8.84442	8.83367	8.72279	8.7104	8.79234	8.82183	8.73211	8.78032	8.81316
9.52304	9.41288	9.53067	9.69436	9.45855	9.35042	9.53867	9.71725	9.4663	9.50241	9.52811	9.6791	9.54159	9.45232	9.48339	9.56164	9.59233	9.46519	9.4471	9.65949	9.46279	9.45145	9.51203	9.66399	9.45079	9.49435	9.43355	9.65157	9.48835	9.52156	9.56881	9.76787	9.48804	9.45126	9.40705	9.53277
8.41569	8.23925	8.20488	8.49768	8.12953	8.1321	8.1962	8.32346	8.31135	8.36095	8.25079	8.38362	8.33538	8.40949	8.27964	8.43813	8.32331	8.24324	8.39803	8.45859	8.20798	8.25871	8.40744	8.47577	8.35511	8.37734	8.338	8.59888	8.27131	8.27506	8.32056	8.45346	8.30324	8.33524	8.38153	8.42238
8.42825	6.3	8.38272	8.5826	8.26209	8.5608	8.35595	8.75748	8.31224	8.42524	6.3	8.58155	8.33005	8.55057	8.47442	8.52225	8.59323	8.28445	8.5733	8.8388	8.41992	6.3	6.3	8.74335	8.71341	6.3	8.62172	8.8643	8.50883	8.43658	8.51941	8.8416	8.38153	8.31059	8.25293	8.54924
9.83876	9.84709	9.87876	10.0156	9.86325	9.8641	9.87219	9.902	9.89355	9.88291	9.92532	9.96539	9.91847	9.83753	9.87041	9.99791	9.86001	9.82161	9.88664	9.94164	9.89197	9.89085	9.92582	9.95673	9.87616	9.8955	9.89973	10.0967	9.88825	9.9113	9.89721	10.116	9.89963	9.90353	9.90398	9.89168
8.62325	8.67316	8.67926	8.2584	8.63292	8.6216	8.66926	8.29807	8.59386	8.6156	8.61841	8.25727	8.67236	8.5929	8.61104	8.40673	8.68427	8.55636	8.68268	8.3257	8.64643	8.61328	8.57803	8.27761	8.7601	8.76928	8.89779	8.31169	8.65957	8.6795	8.69419	8.42917	8.67252	8.65075	8.63507	8.28655
9.07954	9.00873	9.06588	9.18653	9.0983	9.10285	9.06859	9.18814	9.07929	9.08081	9.02946	9.14373	9.0387	9.03153	9.10779	9.26102	9.12424	9.07026	9.14925	9.23127	9.03818	8.96424	9.09684	9.26869	9.1577	9.14395	9.0667	9.31311	9.12356	9.13226	9.11401	9.17687	9.04568	9.11684	9.03282	9.25633
9.20986	9.27263	9.28758	9.48453	9.30967	9.47953	9.47238	9.67055	9.66875	9.74728	9.63371	9.96417	9.18814	9.21985	9.17921	9.24237	9.36792	9.52826	9.48481	9.68502	9.5133	9.61498	9.61682	9.83083	9.126	9.04088	9.05165	9.56481	9.28348	9.4494	9.5579	9.60674	9.55392	9.63828	9.63085	10.1188
9.3076	9.33676	9.19667	9.70057	9.35927	9.36078	9.35883	9.77977	9.34341	9.39541	9.26021	9.72709	9.32962	9.29524	9.43012	9.59913	9.47621	9.23518	9.30918	9.85126	9.26503	9.26993	9.42288	9.89518	9.43778	9.37543	9.40514	9.65464	9.39293	9.36352	9.38416	9.76993	9.38778	9.40471	9.41429	9.83418
8.57308	8.5104	8.70221	8.81008	8.4622	8.65783	8.61224	8.59498	8.51991	8.49234	8.59869	8.92178	8.63345	8.57889	8.48751	8.96319	8.48906	8.41764	8.47353	8.7366	8.5424	8.59946	8.54928	8.6721	8.70072	8.63684	8.6333	8.86873	8.51702	8.45414	8.59413	8.81148	8.53842	8.57963	8.56734	8.68449
8.56048	8.50679	8.4893	8.88213	8.50428	8.74091	8.65866	8.8333	8.73247	8.78021	8.74069	8.84443	8.55488	8.47281	8.43906	8.87158	8.5025	8.5513	8.55509	8.82407	8.64434	8.65073	8.70864	8.78049	8.48457	8.49947	8.49646	8.95556	8.57815	8.55408	8.58599	9.0308	8.70079	8.70287	8.73908	8.68029
7.6702	7.55937	7.76579	7.71271	7.52042	6.3	7.50656	6.3	7.5966	7.75252	6.3	7.67656	7.56817	7.61239	7.62775	7.73153	7.66919	6.3	7.59443	7.67357	7.64733	7.5894	7.79708	7.61438	7.58809	6.3	7.67141	6.3	7.52302	7.62367	7.65578	7.72116	7.65423	7.67445	7.61085	7.59078
8.97116	8.85875	8.88239	8.81134	8.93762	8.82508	8.81833	8.85717	8.91606	8.91468	8.82547	8.89294	9.04072	9.06621	9.05323	8.94938	9.01452	8.92487	8.90868	8.94524	8.9175	8.96613	8.94862	8.94316	9.03715	9.02156	9.10116	8.94335	8.97136	8.90438	8.87864	8.77017	8.88737	8.88464	8.94762	8.90839
8.67237	8.66399	8.73872	8.82743	8.73543	8.72136	8.74396	8.93279	8.69271	8.78587	8.7593	8.97637	8.73923	8.53226	8.63182	8.96832	8.67322	8.66975	8.60576	8.79736	8.78221	8.82176	8.7256	8.92737	8.51999	8.58356	8.66416	8.90304	8.71182	8.67306	8.67624	9.06435	8.74998	8.70947	8.64742	8.87182
6.3	7.29853	7.45605	7.45673	7.45831	7.49547	7.49445	7.57588	7.45365	7.5298	7.60382	7.70266	7.26119	6.3	6.3	6.3	7.43548	7.66574	7.38319	7.81238	7.65487	7.76829	7.66729	7.83032	7.36607	7.23121	6.3	6.3	7.45834	7.5675	7.65588	6.3	7.61228	7.76026	7.6764	7.82618
7.79483	7.57432	7.73345	8.04052	7.67967	6.3	7.78927	8.04984	7.86144	8.00333	8.07207	8.2141	7.68908	7.56497	6.3	8.06599	7.65479	7.93406	7.67459	8.09576	7.78393	8.00381	8.00852	8.14761	6.3	7.65488	7.65537	8.01816	7.72663	6.3	6.3	8.23545	7.92129	7.97173	7.85642	8.00852
9.76269	9.74589	9.69194	6.3	9.63857	9.56885	9.49808	6.3	9.80802	9.76853	9.74924	6.3	9.7453	9.80618	9.88237	6.3	9.81813	9.74686	9.81083	6.3	9.83398	9.8002	9.74754	6.3	9.88656	9.95126	9.92521	6.3	9.80177	9.79369	9.74306	6.3	9.81729	9.82044	9.83427	6.3									+	MG stat_Ev3 stat
9.73113	9.59486	9.33147	6.3	9.74838	9.69476	9.72564	6.3	9.80034	9.74449	9.67838	6.3	9.54876	9.68025	9.71518	8.52131	9.81852	9.81164	9.84728	6.3	9.72309	9.71323	9.74396	6.3	9.7237	9.7695	9.64635	6.3	9.81524	9.80571	9.83204	6.3	9.82464	9.68795	9.78721	6.3									+	MG stat_Ev3 stat
9.45714	9.44864	9.37887	9.15418	9.31545	9.24197	9.28267	6.3	9.28285	9.32492	9.28008	9.2826	9.45157	9.42333	9.45359	6.3	9.35807	9.2935	9.27186	6.3	9.3768	9.31758	9.40116	6.3	9.50645	9.5497	9.58129	6.3	9.36186	9.32993	9.32895	6.3	9.36639	9.34998	9.35566	6.3									+	MG stat_Ev3 stat
10.1987	10.2055	10.2255	8.60621	10.099	10.1031	10.1155	6.3	10.0824	10.082	10.1314	8.86001	10.1957	10.2446	10.211	6.3	10.1063	10.0797	10.1176	6.3	10.0937	10.0682	10.1073	8.21232	10.4085	10.3846	10.3868	6.3	10.3579	10.1465	10.1368	6.3	10.1074	10.1209	10.102	6.3									+	MG stat_Ev3 stat
9.44792	9.42457	9.52551	6.3	9.39698	9.4599	9.39902	6.3	9.35428	9.37669	9.40973	6.3	9.52447	9.51915	9.40516	6.3	9.43088	9.40429	9.46373	6.3	9.48474	9.47094	9.46406	6.3	9.56197	9.60008	9.63802	6.3	9.4588	9.46903	9.48656	6.3	9.40018	9.42377	9.36248	6.3									+	MG stat_Ev3 stat
7.90501	7.87982	7.95269	6.3	7.83044	6.3	7.85414	6.3	7.99622	6.3	6.3	6.3	7.89982	8.03977	8.10312	6.3	6.3	6.3	7.81747	6.3	6.3	6.3	6.3	6.3	6.3	6.3	6.3	6.3	6.3	6.3	6.3	6.3	6.3	7.94521	7.92229	6.3
9.10619	9.19601	9.22068	6.3	9.11514	9.15646	9.10089	6.3	9.07159	9.08275	9.09247	6.3	9.21746	9.12626	9.10772	6.3	9.11254	9.15515	9.11975	6.3	9.12587	9.12044	9.08707	6.3	9.357	9.2251	9.30412	6.3	9.10157	9.09851	9.07394	6.3	9.04587	9.08329	9.08275	6.3									+	MG stat_Ev3 stat
9.33688	9.33296	9.31437	6.3	9.263	9.36144	9.37218	7.71559	9.53409	9.50953	9.44126	7.5986	9.31649	9.24615	9.47069	7.75011	9.40978	9.49153	9.52349	7.43053	9.4023	9.40941	9.51299	8.69528	9.49428	9.52545	9.31767	7.58449	9.50939	9.35608	9.48656	7.6886	9.55347	9.48712	9.60253	7.49649									+	MG stat_Ev3 stat
10.238	10.2229	10.2249	8.7526	10.3014	10.2796	10.2735	8.65454	10.2724	10.3195	10.3287	8.75538	10.2406	10.2804	10.2213	8.95463	10.299	10.3184	10.3479	8.70054	10.3423	10.3374	10.2561	8.72999	10.2463	10.3139	10.3598	8.76941	10.2882	10.2829	10.275	8.75922	10.274	10.281	10.2951	8.68446									+	MG stat_Ev3 stat
8.65129	8.6601	8.64631	8.45965	8.42547	8.53264	8.59839	8.64408	8.43335	8.58228	8.48134	8.6882	8.54341	8.71096	8.77474	8.26399	8.45003	8.56027	8.62544	8.7049	8.38703	8.2594	8.46861	8.63218	8.66638	8.76118	8.64388	8.5337	8.56812	8.65697	8.70969	8.75059	8.46431	8.63755	8.60034	8.73861
8.36968	8.22619	8.51302	8.73652	8.18907	6.3	6.3	8.86298	8.269	8.49996	8.50303	8.76878	8.71439	8.50214	8.33614	8.30993	8.51907	8.54848	8.53815	8.80262	6.3	8.51738	6.3	8.92179	8.5803	8.54816	6.3	9.02567	8.75398	6.3	7.94534	9.01569	6.3	8.12753	8.44652	8.67064
9.76876	9.761	9.82511	8.11534	9.88985	9.90732	9.85482	6.3	9.8451	9.81309	9.82599	6.3	9.88083	9.75523	9.76609	8.24487	9.73152	9.84651	9.75137	6.3	9.86609	9.89387	9.81992	7.92756	9.68513	9.83085	9.85023	7.66598	9.81004	9.78378	9.83313	8.54531	9.78349	9.81511	9.83733	8.18727									+	MG stat_Ev3 stat
9.24593	9.32679	9.1858	6.3	9.31603	9.25435	9.13481	6.3	9.44089	9.38801	9.35549	6.3	9.15372	9.26527	9.35334	6.3	9.31616	9.34684	9.34561	6.3	9.29905	9.31323	9.36167	6.3	9.33891	9.29161	9.17531	6.3	9.30615	9.31008	9.26593	6.3	9.36538	9.32932	9.41936	6.3									+	MG stat_Ev3 stat
9.76933	9.84738	9.69592	8.43212	9.61799	9.77159	9.75319	6.3	9.61538	9.65596	9.85749	6.3	9.95394	9.74889	9.81091	8.65009	9.85128	9.71773	9.85243	8.16997	9.85566	9.91252	9.74287	8.03957	9.72978	9.87037	9.94215	6.3	9.61185	9.82146	9.9205	6.3	9.86438	9.65647	9.71588	8.05107									+	MG stat_Ev3 stat
8.8627	8.84097	8.89281	9.11661	8.84124	8.95997	8.86894	8.88836	8.97262	9.02926	9.03786	9.10254	8.88787	8.83186	8.89114	9.08397	8.78974	8.69639	8.77104	9.0202	8.97292	9.0103	9.0308	9.10154	8.89984	8.79787	8.94986	9.04092	8.80355	8.82509	8.82248	9.01895	8.936	8.99131	9.02894	9.13972
8.40309	8.36927	8.3061	8.37803	8.67262	8.68423	8.62161	8.61801	8.76209	8.74479	8.68081	8.52508	8.39308	8.37981	8.34626	8.46349	8.58968	8.44246	8.59927	8.58382	8.65792	8.61987	8.62121	8.45753	8.25575	7.73845	8.20858	8.41862	8.79784	8.79288	8.80354	8.82421	8.86664	8.82532	8.89095	8.52543
6.3	8.19535	8.19296	8.40722	6.3	6.3	6.3	6.3	6.3	6.3	6.3	8.82067	6.3	6.3	6.3	6.3	6.3	6.3	6.3	6.3	6.3	6.3	6.3	8.60501	6.3	6.3	6.3	6.3	6.3	6.3	6.3	6.3	6.3	6.3	6.3	8.72805
8.40499	8.27875	8.32873	8.44137	8.38005	8.24247	8.1742	8.31488	8.70181	8.66099	8.62464	8.80768	8.31557	8.41785	8.40787	8.5651	8.36547	8.53145	8.41994	8.5397	8.55583	8.59098	8.60693	8.7608	8.32742	8.35137	8.31076	8.22094	8.37749	8.37628	8.52666	8.19885	8.67231	8.60591	8.7725	8.85878
8.09632	8.22298	8.00728	8.23523	6.3	6.3	6.3	6.3	7.63096	7.62156	6.3	6.3	8.19081	8.06194	7.99569	8.05365	6.3	6.3	6.3	6.3	6.3	6.3	7.5326	6.3	8.31199	8.09611	8.15567	8.3558	6.3	6.3	6.3	8.12542	7.90729	7.82864	7.93911	7.8784
8.41152	8.49224	8.50476	8.67762	6.3	8.31484	7.85299	6.3	8.10171	8.06115	6.3	8.38833	8.62566	8.31465	8.48436	8.88299	7.75335	7.81043	7.90509	7.76887	8.03443	8.03611	8.04653	7.92195	8.65569	8.66862	8.63663	8.7925	8.01616	8.08821	8.0558	8.55816	8.56018	8.34173	8.1889	8.40776
7.48744	7.44885	6.3	6.3	7.5137	7.41476	7.49635	7.71423	7.46869	6.3	6.3	6.3	6.3	7.51406	7.59881	6.3	7.58285	7.72023	7.76591	7.63479	6.3	6.3	7.53914	7.72938	7.67804	7.65441	6.3	7.94832	7.62769	7.59079	6.3	7.69622	7.74932	7.64505	7.5642	8.07199
8.67217	8.76952	8.84487	8.86883	8.5844	8.46553	8.46559	8.78303	8.32928	8.42669	8.52543	8.9424	8.88761	8.83048	8.83561	8.87024	8.65304	8.31719	8.38728	8.80891	8.488	8.29146	8.18532	8.73723	8.8998	8.91565	8.98624	9.02768	8.70374	8.47663	8.49407	8.97148	8.41017	8.53628	8.39766	8.76048
7.94426	7.94439	8.04964	8.21149	7.76762	8.01026	7.93204	8.06659	7.79819	7.83375	7.9258	8.241	8.14529	7.91002	7.88889	8.17635	7.83405	7.82948	7.84356	8.13194	7.8958	7.75034	7.87104	8.13637	7.8948	7.85459	8.00651	8.11883	7.92647	7.95005	7.93973	8.21269	7.75945	7.8686	7.88402	8.06021
6.3	6.3	6.3	7.98566	6.3	6.3	6.3	7.91676	6.3	6.3	6.3	7.85162	6.3	6.3	6.3	8.07809	6.3	6.3	6.3	6.3	6.3	6.3	6.3	6.3	6.3	7.5598	7.7092	7.91784	6.3	6.3	6.3	6.3	6.3	6.3	6.3	7.72532									+	MG stat_Ev3 stat
8.31067	8.16962	8.29104	8.41784	8.11464	8.27499	8.36521	8.59281	8.21712	8.25013	8.28028	8.43993	8.17995	8.18458	8.11434	8.59868	8.13434	8.09068	8.16726	8.53125	8.13846	7.97527	8.26205	8.5041	8.26012	8.11227	8.11972	6.3	8.07048	8.26538	8.32255	8.5767	8.12571	8.24405	8.09719	8.37234
8.51926	8.4918	8.53666	8.51154	8.51518	8.62648	8.64722	8.60806	8.512	8.57656	8.53946	8.5984	8.55795	8.48162	8.48075	8.52502	8.56534	8.4982	8.52255	8.5063	8.55989	8.56172	8.64224	8.53067	8.5381	8.44037	8.45474	8.50473	8.60842	8.55808	8.57401	8.69295	8.53771	8.65519	8.5789	8.31813
7.63725	7.56592	7.67845	7.58894	7.66975	7.65268	7.79081	7.68301	7.7765	7.69606	7.65241	7.70376	7.58562	7.61389	7.69788	7.41219	7.75578	7.70222	7.70401	7.68995	7.58868	7.69843	7.76362	7.8958	7.73247	7.58805	7.63095	7.56549	7.76055	7.73994	7.75472	7.69353	7.66597	7.62065	7.70459	7.72583
8.24856	8.04246	8.1273	8.1645	7.90156	7.93813	7.90633	8.16403	8.03551	7.93282	6.3	8.01301	8.32087	8.09205	8.12126	8.16014	8.04864	8.10728	8.06092	8.12437	8.03531	7.93715	8.10894	8.24694	8.318	8.27263	8.27559	8.25208	8.11173	8.0302	8.09729	8.21966	8.0465	8.05671	7.97294	8.06933
9.67351	9.68735	9.75126	9.73275	9.90416	9.91195	9.91942	9.84908	9.73687	9.7461	9.79148	9.72181	9.62359	9.58786	9.55239	9.6366	9.86754	9.82552	9.83311	9.79603	9.80608	9.74144	9.75865	9.71691	9.71564	9.70244	9.72061	9.75755	9.8472	9.85409	9.87701	9.8317	9.74004	9.78708	9.74939	9.62843
9.20621	9.26437	9.40298	9.27175	9.46712	9.45629	9.44925	9.29903	9.3293	9.34965	9.38961	9.31429	9.21373	9.22279	9.18856	9.16879	9.45457	9.35261	9.38541	9.29585	9.40357	9.31683	9.35851	9.18707	9.32404	9.23917	9.3411	9.25508	9.40461	9.43791	9.48776	9.3538	9.33286	9.32408	9.33758	9.1438
8.6642	8.75691	8.74444	9.31681	8.72539	9.15223	9.16002	9.61757	9.22045	9.33983	9.46447	9.80352	8.83613	8.53982	8.58209	9.71257	8.60463	8.84925	8.71449	9.43886	9.18932	9.45681	9.32636	9.57222	8.58425	8.5822	8.59572	9.47628	8.67901	8.83501	8.75957	9.77344	9.23578	9.30604	9.30507	9.62794
8.31528	8.34078	8.04984	7.95008	8.29745	8.27372	8.18213	8.07364	8.30649	8.01962	8.33628	7.71173	8.35786	8.51322	8.46455	7.7038	8.30805	8.24381	8.31218	7.97009	8.25144	8.40004	8.08881	7.90365	8.11261	8.08522	8.39471	8.2205	8.24864	8.20178	8.22139	8.42188	8.18512	8.18233	8.2206	8.17629
8.3565	8.34506	8.41239	8.43573	8.23545	7.8641	8.15473	8.47838	8.298	8.17863	6.3	8.22024	8.37911	8.42862	8.58523	8.63781	8.46274	8.28314	8.47541	8.42375	8.26916	8.34526	8.41621	8.47586	8.40314	8.4036	8.31521	8.43982	8.33925	8.37794	8.20003	8.6469	8.32042	8.19098	8.39014	8.4806
6.3	6.3	6.3	6.3	7.91277	8.55022	6.3	6.3	6.3	6.3	6.3	6.3	6.3	6.3	6.3	6.3	6.3	6.3	6.3	6.3	6.3	6.3	6.3	6.3	8.23404	6.3	6.3	8.16915	6.3	8.3934	8.13226	8.05181	6.3	6.3	8.15634	6.3
8.45506	8.29896	8.4248	8.39585	8.27563	8.28124	8.34743	8.35108	8.29219	8.28003	8.19587	8.39433	8.48688	8.4298	8.50515	8.44669	8.41187	8.30466	8.37286	8.37599	8.30833	8.30391	8.40358	8.38102	8.52584	8.45065	8.51895	8.52466	8.37208	8.3476	8.39408	8.53069	8.29407	8.40274	8.37027	8.23553
8.71422	8.74933	8.80737	8.69538	8.83285	8.84661	8.75685	8.68785	8.65825	8.68054	8.7882	8.90854	8.82736	8.79723	8.72487	8.75362	8.77374	8.69909	8.63708	8.68042	8.763	8.68755	8.68713	8.76737	8.70342	8.69887	8.69113	8.69043	8.71394	8.75061	8.74743	8.65774	8.68188	8.68384	8.70297	8.74721
9.25871	9.18392	9.12895	9.22621	9.23373	9.13978	9.13903	9.27793	9.38934	9.35228	9.29502	9.40944	9.21569	9.2104	9.32391	9.18361	9.31921	9.26205	9.30931	9.46353	9.26677	9.28393	9.37418	9.54408	9.32801	9.20809	9.24202	9.42039	9.28452	9.25469	9.26919	9.60356	9.36975	9.34838	9.45341	9.55654
9.74085	9.7787	9.82934	9.89464	9.8604	9.90075	9.86083	10.0176	9.88802	9.89526	9.90039	10.0784	9.80844	9.75325	9.78033	9.93756	9.81627	9.83518	9.82927	10.0129	9.8686	9.87651	9.8709	10.0354	9.81296	9.8384	9.80026	9.93794	9.8604	9.87254	9.92104	10.0474	9.84429	9.88013	9.91422	10.0769
7.90022	7.91119	7.96169	7.68171	7.95169	7.85876	7.85515	7.96525	8.00462	7.90884	7.9553	7.79343	7.91249	7.78911	7.94604	6.3	7.97782	7.87438	7.83938	7.87574	8.03882	7.77123	7.87501	7.84069	6.3	6.3	7.52466	6.3	7.73212	6.3	7.80713	6.3	7.93276	7.88929	7.93131	7.9666
10.5425	10.6292	10.6369	10.837	10.6173	10.6536	10.5137	10.5477	10.5669	10.5515	10.5947	10.7412	10.653	10.622	10.5744	10.7856	10.5628	10.529	10.5669	10.6122	10.6286	10.606	10.5027	10.6754	10.5141	10.5016	10.653	10.7153	10.5211	10.5588	10.5414	10.5128	10.5277	10.5328	10.548	10.7481
9.03274	9.03056	9.10718	9.26409	9.00864	9.04564	9.04423	9.1261	8.93489	8.93872	9.04642	9.23165	9.1284	9.03655	9.04712	9.14007	8.90283	8.87988	8.87456	9.04731	8.97886	8.94064	8.95023	9.12782	8.99849	9.00813	9.10534	9.22832	8.98921	8.90494	8.93925	9.16304	8.87148	9.03431	8.94657	9.03487
8.94535	8.91858	8.92738	9.02796	8.91696	8.94094	8.9068	9.0154	8.88954	8.87438	8.86626	9.09174	9.02723	8.95897	8.96629	9.15978	8.96374	8.86764	8.96067	9.16456	8.96302	8.90309	8.9196	9.11002	8.95078	8.90844	9.02305	9.13912	9.01038	8.96274	8.9598	9.2545	8.88739	8.89342	8.9128	9.07759
8.69841	8.61634	8.54533	8.63521	8.53061	8.34465	8.54557	8.55108	8.57809	8.58965	8.46782	8.6033	8.46901	8.72845	8.72813	8.40773	8.73403	8.62726	8.52552	8.71703	8.42418	8.36348	8.62685	8.59523	8.67089	8.67543	8.50753	8.81685	8.73067	8.68143	8.56528	8.65414	8.63937	8.67443	8.68167	8.76507
8.10812	8.1491	8.12238	8.29358	8.04821	8.17	8.12074	8.29677	7.89314	7.93826	8.01912	8.34928	8.18913	8.07081	8.06472	8.41439	8.04202	8.00381	8.01038	8.19462	7.95097	7.92833	8.05633	8.18327	8.16498	8.10013	8.17782	8.40582	8.12646	7.99521	8.0905	8.29839	8.01624	7.97727	7.87625	8.12901
6.3	6.3	6.3	6.3	6.3	6.3	6.3	6.3	6.3	6.3	6.3	6.3	6.3	8.53479	6.3	6.3	8.30516	6.3	6.3	6.3	6.3	6.3	6.3	6.3	6.3	6.3	8.60967	6.3	8.63237	8.64907	8.84585	6.3	6.3	6.3	6.3	6.3
6.3	6.3	8.09332	8.30978	6.3	8.13146	8.25336	8.35351	6.3	6.3	6.3	8.45307	6.3	6.3	6.3	8.19813	6.3	6.3	6.3	8.09181	6.3	6.3	8.42131	8.14931	8.00928	7.9714	8.06804	8.11153	8.15531	6.3	6.3	8.1364	7.9927	7.96383	6.3	8.02942
9.43157	9.35351	9.48934	9.76935	9.56846	9.94976	9.97078	10.2288	9.94932	10.0162	9.94373	10.2057	9.4828	9.37295	9.39352	9.8214	9.5187	9.9893	9.94666	10.1345	9.90311	10.0442	10.1314	10.2185	9.44012	9.37794	9.42636	10.0002	9.59987	9.86989	9.97975	10.2857	9.99617	10.0037	9.96627	10.1818
8.21506	8.10812	8.16113	8.61478	8.24356	8.27561	8.32083	8.4805	8.04532	8.31463	6.3	8.46322	8.32302	8.24733	8.14414	8.58754	8.21722	8.09486	8.18044	8.62743	8.13688	8.16524	8.15482	8.64648	8.3565	8.22621	8.22272	8.63547	8.29197	8.17298	8.27642	8.67685	8.10907	8.16853	8.19056	8.40897
9.74929	9.73246	9.8046	9.9196	9.79687	9.84481	9.83797	9.93407	9.77441	9.80213	9.81475	10.0489	9.8239	9.71765	9.72314	9.84412	9.78487	9.74502	9.76584	9.91331	9.81613	9.82036	9.83373	9.99875	9.85414	9.79544	9.79931	9.90896	9.79297	9.7946	9.84464	10.029	9.77199	9.80085	9.76786	9.86879
7.90387	6.3	6.3	7.95857	7.46725	8.02926	7.69807	7.98774	8.18007	8.04179	7.97352	6.3	6.3	6.3	6.3	6.3	6.3	7.92189	7.96399	7.93324	7.97356	6.3	6.3	6.3	6.3	6.3	6.3	6.3	7.7249	7.9865	7.84535	8.2061	8.02094	8.25232	8.00843	6.3
8.36637	6.3	8.12613	8.44826	8.59496	8.91952	8.87959	8.21416	9.01322	9.12454	9.26996	8.96891	8.13351	8.27942	8.20039	8.72218	8.43716	8.68648	8.70648	8.37293	8.92236	9.03771	9.08185	8.73475	8.39543	8.11863	8.75304	8.53942	8.78832	8.80435	8.81102	8.86737	9.00402	9.18036	9.02444	8.64502
6.3	6.3	6.3	6.3	6.3	6.3	6.3	6.3	8.07842	8.23538	8.272	6.3	6.3	6.3	6.3	6.3	6.3	6.3	6.3	6.3	7.69485	7.77132	7.98931	6.3	6.3	6.3	6.3	6.3	6.3	6.3	6.3	6.3	7.81072	8.12804	8.08343	6.3
8.08785	8.02214	8.24356	6.3	8.49528	8.92448	8.80918	7.8432	9.50853	9.69259	9.64234	8.03711	8.24187	8.04864	7.8814	6.3	8.57958	8.72737	8.87565	7.95627	9.41285	9.55128	9.49353	7.62627	8.23246	7.83525	8.32395	6.3	8.52953	8.72482	8.79228	7.21777	9.43497	9.5268	9.55774	7.06442									+	MG stat_Ev3 stat
8.51228	8.51874	8.56523	6.3	9.06002	9.30976	9.36018	8.11478	10.0153	10.1313	10.137	8.38746	8.55788	8.35155	8.38052	6.86074	9.05289	9.2017	9.27339	8.19526	9.85042	10.0452	10.047	8.32373	8.52894	8.54142	8.51962	7.76243	8.96233	9.25561	9.22381	8.05503	9.9697	10.0159	10.0096	8.11498									+	MG stat_Ev3 stat
8.11002	8.13162	8.07867	7.90352	8.13909	8.05649	7.84004	7.81896	8.16504	8.17193	8.07225	7.96871	8.09082	8.13268	8.16809	7.82615	8.09541	8.04984	8.08393	7.94413	8.2061	8.11287	8.23767	8.15897	8.06468	8.04048	8.00651	7.65959	8.10571	8.07214	8.02152	7.5633	8.15815	7.97947	8.13069	8.24172
9.16023	9.13516	9.14826	8.92821	9.06209	9.00065	8.97514	9.17952	8.84132	8.7131	8.68734	9.11531	9.13248	9.11418	9.15427	8.92994	9.1865	9.05246	9.08192	9.24077	8.69815	8.66467	9.08023	9.13021	9.13767	9.02768	9.03479	8.92075	9.12415	8.9809	9.01136	9.18523	8.95248	8.85629	8.96282	9.16711
8.95935	8.98697	9.08732	9.0825	8.94057	9.07871	9.08214	9.04198	8.87149	8.88237	8.87992	8.91841	9.02457	8.93452	8.94872	9.10785	8.95979	8.93941	8.97376	8.98246	8.85944	8.82192	8.87394	8.92408	9.01515	8.9401	8.9936	9.12163	8.99571	8.95965	9.04454	9.1926	8.83521	8.86222	8.82786	8.81093
8.6143	8.49585	8.55376	8.33794	8.41616	8.27804	8.42527	8.42666	8.42075	8.36018	8.18977	8.13656	8.55229	8.5829	8.66202	8.25018	8.55473	8.41852	8.53994	8.4828	8.29316	8.28769	8.44069	8.48335	8.67224	8.6222	8.6501	8.70722	8.54365	8.55402	8.59292	8.66055	8.43458	8.47379	8.51713	8.37081
10.6269	10.5759	10.5411	10.6568	10.5972	10.6294	10.6348	10.7185	10.7035	10.6336	10.5947	10.7	10.572	10.5961	10.5761	10.6958	10.6711	10.6611	10.7071	10.6932	10.5732	10.5927	10.6275	10.6581	10.657	10.6266	10.5581	10.6043	10.684	10.7029	10.6919	10.7455	10.7475	10.6845	10.6956	10.6859
9.90479	9.86843	9.83995	9.88611	9.85299	9.8412	9.86657	9.82493	9.81256	9.83821	9.79812	9.91826	9.86245	9.87071	9.79965	9.8645	9.84899	9.86644	9.85643	9.82003	9.82501	9.8028	9.83321	9.84749	9.82878	9.80849	9.83052	9.89743	9.86574	9.82052	9.85413	9.8681	9.798	9.81511	9.79873	9.87845
9.20704	9.17423	9.10154	9.23022	9.15177	9.24834	9.27818	9.37751	9.42208	9.37537	9.3376	9.45658	9.22835	9.1543	9.23769	9.29877	9.22217	9.20398	9.28598	9.51032	9.36314	9.39745	9.41521	9.50799	9.15103	9.168	9.16832	9.40975	9.25251	9.27049	9.29292	9.54758	9.39934	9.41972	9.42628	9.5774
9.65835	9.61134	9.58434	9.77773	9.60504	9.65988	9.68905	9.75576	9.65548	9.60082	9.61461	9.79679	9.68088	9.61264	9.61426	9.786	9.69567	9.56881	9.63648	9.8146	9.6061	9.64359	9.75049	9.80264	9.69277	9.64826	9.57568	9.83414	9.67249	9.64077	9.67416	9.96265	9.70569	9.69074	9.70492	9.61237
9.37665	9.37197	9.37617	9.45548	9.36496	9.29829	9.29986	9.44053	9.42116	9.40047	9.31519	9.60736	9.42411	9.42975	9.36754	9.49333	9.35719	9.31563	9.33471	9.5288	9.3609	9.34143	9.38709	9.58374	9.40009	9.41395	9.40049	9.46223	9.33911	9.36866	9.34038	9.65683	9.3597	9.38703	9.44738	9.67835
10.5089	10.4714	10.4938	10.7888	10.4472	10.4299	10.4457	10.6332	10.3248	10.3789	10.2594	10.7011	10.456	10.4515	10.4818	10.8063	10.4186	10.4435	10.4709	10.6822	10.2457	10.2806	10.3056	10.6635	10.4533	10.4736	10.4369	10.841	10.4461	10.4482	10.4759	10.7903	10.3015	10.3088	10.3529	10.7097
11.1755	11.2215	11.1462	11.5346	11.1672	11.1739	11.1658	11.3586	11.0395	11.0508	11.0677	11.4323	11.2041	11.2312	11.1748	11.6262	11.127	11.1106	11.1535	11.4308	11.0756	11.0925	11.0382	11.38	11.148	11.1914	11.2103	11.4929	11.1305	11.1309	11.1282	11.3933	11.0426	11.0269	11.0573	11.4539
10.9315	10.866	10.8288	11.1443	10.7418	10.7347	10.7934	10.91	10.656	10.6736	10.6461	10.9592	10.9222	10.9406	10.8912	11.1559	10.7603	10.7078	10.7605	10.9464	10.6394	10.6828	10.6622	10.9224	10.8972	10.9721	10.9613	11.1615	10.766	10.7712	10.7397	10.8842	10.65	10.6744	10.6953	10.9643
6.3	6.3	6.3	6.3	6.3	6.3	6.3	8.78418	6.3	6.3	6.3	6.3	8.6634	6.3	8.74809	6.3	8.53503	6.3	8.55171	8.86551	6.3	8.6485	8.59941	8.86355	8.61717	8.63637	8.72335	8.65265	6.3	8.66362	8.54103	8.7817	8.43359	6.3	6.3	8.64079
8.92533	8.84613	8.86135	9.03326	8.83505	8.86689	8.87557	9.13094	8.76005	8.76307	8.69077	9.05146	8.94417	8.91103	8.89461	9.12349	8.96747	8.77757	8.90906	9.11314	8.81507	8.75497	8.88598	9.20447	8.99045	8.86721	8.89781	9.24805	8.8642	8.84014	8.92583	9.21882	8.74454	8.8676	8.82529	8.89237
9.99558	9.94568	10.0371	10.1398	9.98872	9.99178	10.0149	10.17	9.89825	9.93513	9.95119	10.2739	10.0553	9.97384	9.9438	10.1832	9.99733	9.94574	9.99377	10.1801	9.98335	9.94788	9.95266	10.2121	10.0025	10.0096	10.0289	10.1304	10.0232	9.98103	10.0127	10.2408	9.94719	9.92356	9.89451	10.1465
8.15875	8.10271	8.18079	8.39419	8.08849	8.23563	8.18449	8.61119	8.06729	8.11187	8.17574	8.55639	8.16867	8.11341	8.09646	8.50738	8.15418	8.09833	8.1869	8.52511	8.02247	8.04681	8.20577	8.54979	8.16956	8.14142	8.15863	8.49297	8.21788	8.146	8.30833	8.57933	8.27699	8.19474	8.18859	8.37998
9.08817	9.03711	9.05725	9.15455	9.14305	9.14183	9.17496	9.35127	9.14869	9.17225	9.17901	9.45117	9.15655	9.09733	9.11833	9.29064	9.22634	9.16823	9.20008	9.37171	9.19521	9.15017	9.21029	9.35704	9.18676	9.11106	9.1259	9.22925	9.23228	9.1896	9.24979	9.40085	9.19501	9.19332	9.20639	9.29861
6.3	6.3	6.3	6.3	6.3	6.3	6.3	6.3	6.3	6.3	8.04147	6.3	6.3	6.3	6.3	6.3	6.3	6.3	6.3	6.3	6.3	6.3	6.3	6.3	6.3	6.3	6.3	8.40978	6.3	6.3	6.3	6.3	6.3	6.3	8.19698	6.3
8.91681	8.75389	8.91609	8.94483	8.99109	8.867	8.89635	9.13446	8.946	8.97108	8.91986	9.08418	8.94886	8.94412	9.01582	9.08005	9.08379	8.996	9.06937	9.16352	8.97281	8.93649	9.05671	9.25105	9.01448	8.96932	8.95574	9.23795	9.07441	9.06815	9.0992	9.12756	9.05827	8.9952	9.00715	9.30359
8.61723	8.58063	6.3	6.3	6.3	6.3	8.70084	6.3	8.84066	6.3	6.3	9.20788	6.3	6.3	6.3	6.3	8.70353	6.3	8.42914	8.75761	6.3	6.3	6.3	8.8061	8.70619	6.3	6.3	8.92515	8.65998	6.3	6.3	8.67778	6.3	6.3	8.5887	6.3
8.93964	8.89977	8.98337	9.10796	8.86764	8.83224	8.89316	9.12795	8.91296	8.86625	8.93618	9.11591	9.0289	8.99867	9.00406	9.2163	8.9521	8.84138	8.89866	9.15918	8.93508	8.85374	8.94473	9.17067	9.06352	8.97375	9.00471	9.2306	8.91122	8.94066	8.94816	9.22339	8.91623	8.95882	8.96538	9.06978
7.55193	7.4736	7.52212	7.56341	7.3118	7.17511	7.40475	7.59989	7.4675	7.47379	7.3002	7.46346	7.51558	7.51134	7.57488	7.3803	7.46826	7.33463	7.47186	7.89088	7.2938	7.34036	7.42659	7.72891	7.63014	7.538	7.4564	7.83297	7.34717	7.41217	7.48207	7.62389	7.59011	7.46121	7.56521	7.88023
8.54394	8.34813	8.69378	8.93269	8.7414	8.91116	8.88094	9.01406	9.24893	9.14473	9.10302	9.07642	8.60091	8.56526	8.69982	9.02963	8.8708	8.84444	8.99101	9.08686	9.23261	9.27788	9.33286	9.17138	8.6052	8.49374	8.43697	8.84247	8.78086	8.89131	8.94713	9.03767	9.47368	9.24758	9.37029	9.1882
9.12662	9.1113	9.17972	9.42259	9.30211	9.3547	9.35505	9.71469	9.43043	9.53828	9.53697	9.69183	9.18327	9.10534	9.132	9.4492	9.37083	9.21144	9.30229	9.70058	9.48454	9.49028	9.55058	9.64045	9.21484	9.19593	9.22378	9.55258	9.30049	9.36218	9.37361	9.79482	9.495	9.58876	9.60521	9.46283
9.40245	9.45396	9.50333	9.56405	9.61813	9.64365	9.60751	9.73333	9.84561	9.85911	9.81582	9.75206	9.48753	9.49215	9.47088	9.47355	9.70866	9.66141	9.71618	9.84264	9.79891	9.81925	9.82048	9.79831	9.54202	9.49856	9.5291	9.53028	9.6664	9.66163	9.65883	9.79936	9.79766	9.85431	9.89105	9.76999
8.2686	8.20809	8.26748	7.81271	8.07474	8.21762	7.98721	8.05907	8.1848	8.16518	8.10061	7.82338	8.35318	8.2619	8.17621	7.91234	8.22282	7.99556	8.19465	7.84188	8.28466	8.13075	8.16605	8.00475	8.2843	8.40821	8.42779	7.97022	8.23651	8.11959	8.18179	8.23707	8.12313	6.3	8.05408	7.85737
7.87159	7.64774	7.85707	7.79931	7.48858	7.39889	7.48177	7.57507	7.44475	7.55399	7.42542	7.79531	7.77791	7.81772	7.85521	8.08203	7.6354	6.3	7.51508	7.64607	7.50953	7.4361	7.57701	7.81119	7.86654	7.85506	7.88876	7.88641	7.45837	7.32434	6.3	7.54734	7.56564	7.494	7.57587	7.84611
8.12937	7.99542	8.23221	8.3995	6.3	6.3	6.3	8.17295	6.3	6.3	6.3	8.54628	8.02723	8.13758	8.1115	8.5433	7.77173	6.3	6.3	8.41546	6.3	6.3	6.3	8.54936	8.26536	8.18988	8.13216	8.3883	6.3	6.3	6.3	8.40159	6.3	6.3	6.3	8.47679
9.03759	8.86283	9.10089	9.26637	8.82522	9.02657	8.82976	8.93984	8.71513	8.92046	8.75828	9.15622	8.83814	8.98406	8.88201	9.30929	8.75828	9.06539	9.15122	8.93233	8.70869	8.96848	8.94772	9.22427	8.78811	9.01465	8.9271	9.39879	8.43222	9.19728	9.17577	9.01038	8.44141	8.76036	8.59903	8.84881
8.40125	6.3	8.27729	8.68222	7.85946	8.24045	7.75169	8.7507	8.28074	8.15691	8.45014	8.62816	8.17152	8.2295	7.80234	8.65559	8.15791	7.6208	8.07456	8.58835	6.3	8.18084	8.40401	8.65957	8.21405	7.92615	6.3	8.80309	6.3	8.2017	7.78139	8.95342	8.42495	8.49585	8.49174	8.31271
6.3	6.3	6.3	6.3	7.27697	6.3	7.30702	6.3	7.50728	6.3	6.3	6.3	6.3	6.3	6.3	6.3	7.51751	7.13612	7.60665	6.3	6.3	6.3	6.3	6.3	6.3	6.3	6.3	6.3	7.45948	7.62852	7.46479	6.3	7.68735	7.57031	7.53201	6.3
9.03407	8.96776	9.09454	9.04068	9.09812	9.08948	9.09788	8.94539	8.9994	9.04151	9.05526	9.14277	9.0387	9.02432	8.91335	9.1395	8.98813	8.97946	8.96131	8.91806	9.02825	9.01699	9.03387	8.96144	9.00685	8.93691	8.96706	8.92978	9.01749	8.93617	9.0739	9.0167	9.10527	9.04438	8.99686	8.88638
8.52175	8.37896	8.5134	8.55994	8.45046	8.53852	8.48464	8.65798	8.29772	8.32601	8.37691	8.54463	8.54733	8.43796	8.31475	8.56398	8.34696	8.3786	8.42869	8.45539	8.40771	8.3578	8.37219	8.41637	8.48478	8.41883	8.54078	8.52573	8.41901	8.46872	8.64091	8.6013	8.34749	8.36903	8.3228	8.28553
9.59686	9.59538	9.68997	9.61672	9.72188	9.70721	9.76664	9.40611	9.61976	9.69157	9.73029	9.62231	9.65654	9.6307	9.5546	9.57208	9.64412	9.67081	9.62931	9.38748	9.71	9.67359	9.64453	9.41049	9.56227	9.59144	9.65547	9.48273	9.68841	9.68301	9.72118	9.37952	9.63515	9.64166	9.5935	9.45582
9.71222	9.75691	9.8344	9.14286	9.64896	9.58058	9.54288	8.86753	9.61094	9.68367	9.74933	9.09072	9.81096	9.7598	9.77709	9.21796	9.65366	9.4303	9.4565	8.96874	9.72434	9.60994	9.63941	9.03547	9.83971	9.79686	9.83514	9.17598	9.63909	9.51296	9.52757	9.01144	9.64755	9.73016	9.65964	9.21727
8.71949	8.79128	8.80369	8.24917	8.67769	8.61956	8.45834	7.61352	8.7162	8.72355	8.8034	7.88851	8.86439	8.84883	8.84015	8.21998	8.71091	8.39014	8.48864	6.3	8.82143	8.70959	8.72614	7.83695	8.92221	8.80814	8.94144	8.39681	8.74708	8.52711	8.53437	7.78696	8.74798	8.71572	8.75893	7.52638
9.87431	9.83791	9.8678	9.92793	9.91848	9.89679	9.93196	9.81087	9.94858	9.94302	9.97255	9.89814	9.91917	9.88849	9.85703	9.92289	9.91182	9.83885	9.90651	9.80364	9.98862	9.94884	9.94246	9.85461	9.79033	9.78377	9.81638	9.7606	9.86988	9.87216	9.88538	9.84142	9.92353	9.94155	9.95763	9.86303
9.89654	9.83375	10.0162	9.98699	9.90466	9.96411	9.8892	9.82102	9.75069	9.86692	9.86617	10.0172	9.97463	9.8823	9.84032	9.96601	9.83239	9.80206	9.77308	9.8542	9.90871	9.80581	9.90857	9.95969	9.92823	9.92404	9.9539	9.97906	9.91318	9.90594	9.97562	10.0106	9.88219	9.8882	9.83974	9.89157
8.64463	8.56919	8.55707	8.82589	8.58025	8.61581	8.5601	8.71393	8.52943	8.59012	8.52709	8.7552	8.65466	8.55729	8.59383	8.78923	8.59501	8.52848	8.63709	8.7076	8.51757	8.54127	8.57334	8.83904	8.58029	8.58218	8.63079	8.80011	8.62976	8.58041	8.60105	8.84582	8.54776	8.58799	8.57301	8.72031
9.44489	9.41155	9.50004	9.61654	9.51308	9.57041	9.52347	9.52561	9.51096	9.53791	9.54377	9.70987	9.4287	9.39778	9.40099	9.63591	9.4756	9.54107	9.53126	9.54898	9.53474	9.51052	9.52653	9.70349	9.45723	9.46099	9.46079	9.57513	9.55889	9.5388	9.54468	9.57273	9.49161	9.49461	9.50089	9.72766
8.26307	8.28119	8.23882	8.44781	8.17713	8.22183	8.09374	8.34557	8.25722	8.22053	8.27254	8.38144	8.25027	8.2514	8.31553	8.32997	8.19351	7.92019	8.08664	8.41712	8.27207	8.1936	8.22565	8.41338	8.2183	8.10219	8.08221	8.34864	8.04052	8.14364	8.06755	8.2538	8.29898	8.25873	8.21551	8.40135
7.84994	7.55776	7.83058	8.33292	6.3	6.3	6.3	8.03092	7.6211	7.74028	7.56965	8.45734	7.98402	7.44411	7.90244	8.10846	6.3	6.3	6.3	8.47506	7.63401	7.53896	7.85522	8.81885	7.74868	7.6581	6.3	8.51024	6.3	6.3	6.3	8.37249	7.76145	7.81073	7.41687	8.5664
8.66301	8.54796	8.60192	8.66933	8.48979	8.65151	8.5597	8.75577	8.52772	8.50059	8.54411	8.5487	8.67214	8.63787	8.67039	8.68707	8.58691	8.43095	8.47773	8.6829	8.4468	8.46694	8.58007	8.70536	8.68924	8.67778	8.64252	8.717	8.53447	8.50661	8.58727	8.99033	8.39564	8.53245	8.52777	8.38268
7.98672	7.98102	7.82161	8.06239	7.75311	6.3	7.81871	8.21712	7.77153	7.72675	6.3	8.27621	8.04261	7.92273	7.7803	8.02094	6.3	7.7341	7.78293	8.26288	7.62213	6.3	7.81217	8.22832	8.14376	8.07965	8.14317	8.1705	7.85323	7.84017	7.82792	8.45583	7.74591	6.3	6.3	8.19282
8.73304	8.78569	8.80547	8.96894	8.73184	8.75949	8.78998	9.00091	8.6442	8.66583	8.79194	9.00303	8.83597	8.71095	8.67156	8.9699	8.80129	8.6557	8.75029	8.86562	8.7757	8.79222	8.69495	8.9848	8.74949	8.74723	8.88859	8.93843	8.78821	8.74103	8.72433	9.08782	8.74804	8.74284	8.6797	8.95191
9.6252	9.59253	9.67505	9.67759	9.63422	9.66126	9.62531	9.69433	9.62709	9.622	9.74835	9.81864	9.70057	9.666	9.5716	9.71035	9.64324	9.61938	9.66557	9.65378	9.68968	9.69411	9.67526	9.73588	9.68435	9.58533	9.68578	9.69697	9.63842	9.64615	9.69105	9.78515	9.60681	9.67969	9.656	9.67179
8.48811	8.38272	8.43754	7.89483	8.29951	8.32104	8.31477	7.96851	8.34027	8.37151	8.32607	7.82982	8.54408	8.45205	8.51045	7.33516	8.38767	8.24601	8.36614	8.00749	8.39686	8.29303	8.42562	7.91032	8.49754	8.414	8.40917	7.99902	8.35261	8.34392	8.41425	8.03366	8.34584	8.42384	8.3075	7.81383
7.80486	8.00664	6.3	6.3	7.89143	7.87542	6.3	6.3	6.3	7.72653	6.3	6.3	7.83379	7.98691	7.99308	6.3	7.88976	6.3	6.3	6.3	7.89092	6.3	7.78269	6.3	7.84734	8.04423	8.05269	6.3	6.3	7.84587	6.3	6.3	7.91882	6.3	6.3	6.3									+	MG stat_Ev3 stat
8.50742	8.46196	8.53566	8.68392	8.5273	8.556	8.57032	8.68307	8.55331	8.6051	8.58516	8.63637	8.58869	8.55404	8.60875	8.82271	8.53348	8.46504	8.39893	8.58566	8.54691	8.55202	8.60904	8.5944	8.56018	8.67124	8.56534	8.8021	8.58744	8.49059	8.5384	8.61975	8.59911	8.59887	8.58558	8.58295
10.8075	10.8646	10.8454	10.6911	10.895	10.9415	10.9494	10.6029	10.7496	10.8068	10.8293	10.568	10.782	10.78	10.7132	10.5875	10.7935	10.94	10.7929	10.4876	10.8324	10.8019	10.7171	10.438	10.7157	10.7717	10.8854	10.5803	10.7957	10.8136	10.8391	10.626	10.743	10.7019	10.7486	10.4851
10.9438	10.834	10.6085	10.4153	10.7605	10.791	10.7828	10.4501	10.8586	10.757	10.7117	10.361	10.82	10.8138	10.9954	10.3921	10.9818	10.9237	10.9683	10.5916	10.8057	10.6952	10.8307	10.5668	10.9546	10.9746	10.807	10.4394	10.9449	10.9373	10.9286	10.4414	10.8226	10.8195	10.8581	10.6695
7.50431	6.3	6.3	6.3	6.3	6.3	6.3	6.3	6.3	6.3	6.3	6.3	7.71538	6.3	6.3	6.3	6.3	6.3	6.3	6.3	7.5278	6.3	6.3	6.3	6.3	6.3	7.63199	6.3	6.3	6.3	6.3	6.3	6.3	6.3	6.3	6.3
8.13043	8.16599	8.44171	6.3	8.33443	8.34451	8.45981	8.28194	8.54292	8.52727	8.782	8.7409	8.3038	8.20911	8.19493	8.16929	8.54496	8.42872	8.45969	8.44444	8.68452	8.75884	8.70454	8.66531	8.49422	8.22149	8.27962	8.2101	8.5668	8.58136	8.66147	8.70268	8.91999	8.86336	8.76947	8.40821
8.21898	8.32439	8.42128	7.9904	8.08959	7.85807	8.02135	7.9279	8.60271	8.71397	8.77071	8.46811	8.33357	8.42393	8.41318	8.16301	8.21296	7.83623	7.86112	7.90317	8.60376	8.53926	8.49948	8.42511	8.26984	8.37796	8.3438	7.80567	8.1754	8.03387	8.02007	8.06002	8.50132	8.70967	8.69249	8.52145
6.3	6.3	6.3	6.3	6.3	6.3	6.3	6.3	6.3	6.3	6.3	6.3	6.3	6.3	6.3	6.3	6.3	6.3	6.3	6.3	6.3	6.3	6.3	8.16086	6.3	6.3	6.3	6.3	6.3	6.3	6.3	8.13577	6.3	8.03246	6.3	8.0613
9.25959	9.18585	9.14544	9.23593	9.14355	9.11348	9.18701	9.31033	9.13567	9.15427	9.08472	9.29935	9.31404	9.31446	9.34565	9.31473	9.28675	9.09262	9.26914	9.42558	9.13637	9.13062	9.1848	9.37565	9.29855	9.24368	9.32422	9.39882	9.22693	9.22843	9.2389	9.33286	9.1815	9.18834	9.22575	9.35178
7.27669	6.3	6.3	7.7432	6.3	6.3	7.19526	7.90448	6.3	6.3	6.3	7.66836	7.28945	6.3	7.31484	6.3	7.26435	6.3	6.3	7.75019	6.3	6.3	6.3	7.72337	7.28384	7.25619	6.3	6.3	6.3	6.3	7.29215	7.90831	6.3	6.3	6.3	6.3
8.64129	8.71618	8.87428	8.85732	8.62963	8.72557	8.68173	8.64462	8.14566	8.2296	8.32216	8.76351	8.80906	8.63168	8.76187	8.89438	8.67838	8.48749	8.5375	8.65576	8.49216	8.27554	8.42649	8.59939	8.67025	8.60556	8.71957	8.69197	8.58318	8.60375	8.50195	8.60451	8.39109	8.37473	8.22497	8.51382
8.29301	8.18794	8.39308	8.30499	8.36076	8.41519	8.3044	8.30765	8.16468	8.26354	8.28294	8.28196	8.39855	8.25443	8.34688	8.17808	8.29263	8.24167	8.30185	8.35212	8.21312	8.23162	8.1262	8.2752	8.31781	8.4539	8.34453	8.26319	8.35212	8.31031	8.31408	6.3	6.3	8.15515	8.41507	7.87184
8.49772	8.42563	8.53876	8.5761	8.41372	8.43183	8.45284	8.57419	8.25186	8.32513	8.29647	8.5303	8.58862	8.38751	8.52697	8.60369	8.44785	8.45791	8.39555	8.64679	8.31374	8.32424	8.36732	8.57701	8.5873	8.54199	8.52406	8.67854	8.52286	8.49521	8.55683	8.62447	8.37216	8.35297	8.38925	8.39993
7.53574	7.52106	7.40269	6.3	6.3	6.3	6.3	7.68371	7.54348	7.43718	6.3	7.85227	7.75174	7.56652	7.75626	6.3	7.84861	7.57565	7.58888	7.56509	7.65323	7.67761	6.3	7.69784	7.54159	6.3	7.61416	6.3	6.3	7.62513	6.3	6.3	6.3	7.63025	6.3	7.92283									+	MG stat_Ev3 stat
8.86662	8.80623	8.85471	8.44261	8.87551	8.95485	8.84587	8.49985	9.02313	8.96522	9.02164	8.79907	8.92316	8.91194	8.90126	8.72308	8.95532	8.8591	8.90945	8.50458	9.09075	9.04147	8.98881	8.59361	9.00492	8.92787	8.97835	6.3	8.98459	8.9835	8.97937	8.55753	9.04462	9.0721	9.05591	8.62713
8.47838	8.65373	8.54993	8.30649	8.42066	8.71515	8.53185	6.3	8.55033	8.57473	8.78596	6.3	8.4221	8.48847	8.42447	6.3	8.22837	6.3	8.15984	6.3	8.54521	8.55362	8.42765	6.3	8.45758	8.52302	8.43562	6.3	8.60363	8.66505	8.52558	6.3	8.55859	8.70889	8.56874	6.3
8.03985	8.04817	8.02772	8.19907	8.02173	8.10551	8.1891	8.32147	8.2168	8.23302	8.2537	8.2065	8.05138	7.99888	7.98655	8.30679	8.07	8.10643	8.06412	6.3	8.17132	8.27573	8.30266	6.3	8.04922	8.05881	8.04544	8.34924	8.08636	6.3	8.06659	6.3	8.18427	8.23538	8.3538	6.3
6.3	6.3	6.3	7.3678	6.3	7.7766	6.3	6.3	7.66883	6.3	7.63063	7.49467	6.3	6.3	6.3	6.3	7.82124	7.59591	7.61661	7.74543	6.3	6.3	7.68878	7.61056	6.3	7.32897	6.3	6.3	7.61223	6.3	7.59773	6.3	6.3	6.3	6.3	7.55368
7.88056	7.58593	7.75635	7.86603	7.88412	6.3	7.9213	7.94452	8.02551	8.06126	7.80412	8.06551	7.84714	8.06911	7.78569	6.3	7.86031	7.90645	8.09075	7.87514	7.94338	7.81739	7.82491	8.00191	6.3	7.82157	6.3	7.94574	6.3	6.3	7.87734	7.85417	7.69899	8.05115	8.00775	6.3
7.9838	7.99806	7.97198	8.02214	7.92869	8.02164	8.27159	8.00238	8.02189	8.12594	7.99705	8.2011	8.02926	6.3	8.06885	7.9583	7.89946	8.08472	8.11079	8.13561	7.90522	8.00169	8.1283	8.07639	8.03193	7.68554	8.03145	7.99448	7.91013	7.96887	7.98123	7.97368	8.14117	7.98389	8.01699	8.07096
6.3	6.3	6.3	6.3	6.3	6.3	6.3	6.3	6.3	6.3	6.3	6.3	6.3	6.3	6.3	7.5616	6.3	6.3	6.3	6.3	6.3	6.3	6.3	6.3	6.3	6.3	6.3	7.57262	6.3	6.3	6.3	6.3	6.3	6.3	6.3	7.7111
9.64652	9.56373	9.59869	9.59887	9.56792	9.559	9.54383	9.58549	9.63635	9.62726	9.60765	9.64365	9.61891	9.61618	9.65693	9.53713	9.60078	9.54322	9.60103	9.61229	9.53195	9.54103	9.59082	9.64642	9.55683	9.53415	9.41863	9.50617	9.6009	9.61717	9.59242	9.48748	9.58373	9.61523	9.64946	9.70866
9.54351	9.49406	9.51093	9.7254	9.54331	9.62329	9.64262	9.72284	9.65108	9.77416	9.70036	9.72496	9.56627	9.46058	9.40456	9.85371	9.50491	9.60243	9.58903	9.73851	9.67569	9.72232	9.71322	9.73308	9.40836	9.27903	9.40019	9.74242	9.52599	9.565	9.60854	9.79051	9.63116	9.66618	9.64832	9.57707
7.82357	6.3	7.71786	7.91771	6.3	6.3	7.77573	8.65849	7.91379	7.70829	6.3	7.77485	6.3	6.3	7.64985	7.67555	7.96398	6.3	7.80667	8.72826	6.3	6.3	6.3	8.37674	8.0951	7.68511	6.3	8.74029	7.8839	7.78934	8.30337	8.63844	8.0515	8.08583	8.02653	6.3
6.3	6.3	8.17612	8.4893	6.3	6.3	6.3	6.3	6.3	6.3	6.3	6.3	8.20036	7.95944	8.05392	8.52551	6.3	6.3	6.3	6.3	6.3	6.3	6.3	6.3	7.75484	8.23487	6.3	8.10843	6.3	6.3	6.3	6.3	6.3	6.3	6.3	6.3
6.3	6.3	6.3	6.3	6.3	6.3	6.3	8.854	6.3	6.3	6.3	8.63616	6.3	6.3	6.3	9.19918	6.3	6.3	6.3	8.86852	6.3	6.3	6.3	8.73927	6.3	6.3	6.3	8.76245	6.3	6.3	6.3	8.87762	6.3	6.3	6.3	8.59465
6.3	6.3	6.3	6.3	6.3	6.3	6.3	6.3	6.3	6.3	6.3	7.81099	6.3	7.63803	7.65094	6.3	6.3	6.3	6.3	6.3	6.3	6.3	6.3	7.75657	6.3	6.3	6.3	6.3	6.3	6.3	6.3	6.3	6.3	6.3	6.3	6.3
7.69571	6.3	6.3	6.3	6.3	6.3	6.3	6.3	7.65661	7.43635	7.69667	6.3	7.32566	6.3	7.80322	6.3	6.3	7.57923	6.3	6.3	7.35985	6.3	6.3	6.3	6.3	7.64769	7.63723	6.3	6.3	6.3	6.3	6.3	7.8248	7.5869	7.6373	7.61251
9.37258	9.37051	9.39081	9.4402	9.56147	9.50751	9.54447	9.53638	9.47521	9.51432	9.48424	9.58362	9.43929	9.46779	9.46632	9.45226	9.58731	9.49098	9.57314	9.6862	9.46401	9.41172	9.43962	9.5835	9.41989	9.37894	9.40824	9.50185	9.57734	9.55013	9.53502	9.5279	9.4338	9.46587	9.50908	9.60209
9.37544	9.4275	9.49495	9.4504	9.39229	9.54805	9.49745	9.39429	9.34901	9.38054	9.51473	9.52101	9.49871	9.39277	9.33672	9.46049	9.37484	9.35472	9.36042	9.41506	9.42007	9.38276	9.41007	9.32399	9.47715	9.40372	9.41365	9.573	9.37612	9.40912	9.43949	9.59552	9.39596	9.42575	9.34984	9.17857
7.93032	7.75206	7.80516	6.3	7.62083	7.84187	8.07733	7.98319	7.97923	7.67587	7.80423	7.9358	6.3	7.68864	7.89253	7.80331	7.92791	7.76088	7.83455	7.98237	7.96855	7.76556	8.0786	7.97082	7.91579	6.3	6.3	8.05365	7.96573	7.96134	7.95695	8.28724	8.13194	8.15969	8.19601	7.62034
9.43826	9.40652	9.44813	8.86518	9.49696	9.48494	9.50433	8.68773	9.4966	9.51701	9.55543	8.66507	9.46441	9.46957	9.43202	8.95617	9.54634	9.53179	9.52195	8.60796	9.53419	9.48949	9.55898	8.71379	9.39792	9.49726	9.54476	8.92979	9.56012	9.57026	9.59512	8.71095	9.51194	9.54818	9.55346	8.6581
6.3	7.33049	6.3	6.3	7.3832	6.3	6.3	6.3	7.30274	7.41691	6.3	6.3	6.3	6.3	6.3	6.3	7.50172	7.44033	7.43661	6.3	7.43984	6.3	6.3	6.3	6.3	6.3	6.3	6.3	7.53085	6.3	6.3	6.3	6.3	6.3	6.3	6.3
6.3	7.57013	7.68573	6.3	7.62325	7.60935	6.3	6.3	7.82871	6.3	7.77706	6.3	7.62494	7.62242	7.80841	6.3	7.86602	7.63129	6.3	6.3	7.85071	7.712	6.3	6.3	6.3	6.3	7.73454	6.3	6.3	6.3	6.3	6.3	6.3	7.6483	7.73882	6.3
8.40217	8.43265	8.37652	8.5821	8.3857	8.5127	8.37205	8.47632	8.51817	8.50987	8.45781	7.98137	8.48625	8.42116	8.43004	8.34719	8.56423	8.39171	8.50507	8.10161	8.44722	8.52459	8.52278	7.86122	8.54742	8.51671	8.48657	6.3	8.50977	8.57307	8.56424	6.3	8.48098	8.6035	8.51571	7.79989
8.47819	8.64981	8.76811	8.20211	9.12616	8.72665	8.72432	8.83742	9.14628	9.09954	9.12294	9.13143	8.69615	8.68156	8.71416	8.15253	9.23792	8.58344	8.67431	8.8789	9.32664	8.93106	8.94931	9.07835	8.66729	8.78018	8.68508	6.3	9.16581	8.79362	8.7026	8.88656	9.02739	8.95457	8.93355	9.05165
7.74001	7.88222	7.91082	6.3	7.75884	6.3	7.68649	6.3	7.70422	6.3	6.3	6.3	6.3	7.78095	7.85518	6.3	7.61674	6.3	6.3	6.3	7.76011	7.79258	6.3	6.3	6.3	6.3	8.00043	6.3	7.76133	7.86353	7.77496	6.3	7.7935	7.75041	6.3	6.3
7.69804	7.71522	7.7571	6.3	7.65919	7.61825	7.59731	6.3	7.65777	7.52847	6.3	6.3	7.58439	7.60442	7.64528	6.3	7.66522	6.3	7.6949	6.3	7.6267	7.63283	7.61185	6.3	7.76162	7.58271	7.6163	6.3	7.65167	7.58103	7.64257	6.3	7.58289	7.69553	7.6354	6.3									+	MG stat_Ev3 stat
7.44969	6.3	6.3	6.3	6.3	6.3	6.3	6.3	6.3	6.3	6.3	6.3	7.40737	7.43072	7.62404	6.3	7.5767	6.3	6.3	6.3	6.3	6.3	6.3	6.3	7.54985	7.60208	7.49402	6.3	7.37324	6.3	6.3	6.3	7.41469	7.34361	6.3	6.3									+	MG stat_Ev3 stat
8.54069	8.60133	8.61258	6.3	8.42831	8.56409	8.55028	7.9996	8.44966	8.3586	8.41913	6.3	8.54068	8.50198	8.5716	6.3	8.47293	8.48911	8.57095	7.9667	8.25794	8.40087	8.45585	6.3	8.66437	8.61498	8.67076	8.00766	8.43228	8.46787	8.53337	6.3	8.36103	8.38871	8.36348	8.00809									+	MG stat_Ev3 stat
7.7163	7.66193	7.86291	6.3	6.3	7.73398	7.80978	6.3	6.3	7.60284	7.66939	6.3	7.71306	6.3	7.77759	6.3	6.3	6.3	6.3	6.3	7.93693	6.3	6.3	6.3	7.83504	6.3	7.86018	7.77114	6.3	7.57734	7.7892	7.72787	7.59339	7.78476	7.63259	6.3
7.81321	7.88594	7.91963	7.95105	6.3	6.3	7.85974	6.3	7.80916	7.81423	7.82956	6.3	7.93673	7.70175	7.88217	6.3	7.72396	7.66408	6.3	6.3	7.81129	7.77433	7.69253	6.3	7.90325	7.82563	7.88383	6.3	7.73037	6.3	7.73796	6.3	7.67282	6.3	7.64457	6.3
6.3	6.3	7.51775	8.07624	7.56136	6.3	6.3	7.72211	7.68263	7.978	8.21208	8.00074	6.3	7.53089	7.42307	7.90949	7.73544	6.3	7.94347	7.74047	6.3	7.95231	7.86503	7.8906	7.4475	6.3	6.3	7.82749	7.74302	6.3	6.3	7.7707	7.80413	8.00221	8.04735	7.822
9.47616	9.41934	9.50834	9.55351	9.43963	9.50214	9.46624	9.51159	9.40083	9.39033	9.40827	9.57915	9.51004	9.38623	9.45234	9.52132	9.48982	9.39672	9.4717	9.51917	9.47221	9.40266	9.46105	9.52226	9.56217	9.49298	9.5084	9.60722	9.5314	9.44775	9.48751	9.67756	9.40541	9.46553	9.41303	9.4257
10.0176	9.9717	9.99041	9.94974	10.2822	10.2309	10.2232	10.1818	10.5352	10.5097	10.4537	10.4326	10.0115	9.97963	10.0488	10.0051	10.3301	10.264	10.2957	10.3336	10.5189	10.462	10.5166	10.5028	9.98799	9.94469	9.90836	9.8736	10.2843	10.2925	10.2893	10.1577	10.5293	10.4953	10.5238	10.556
8.97949	8.83599	8.87879	8.78852	8.95085	8.81792	8.90258	8.91882	9.06908	9.04673	8.86326	8.7783	8.87631	8.9908	9.0228	8.71747	9.08243	8.96997	9.04844	8.91905	8.94215	8.94726	9.11444	9.05801	9.08778	9.02629	8.91256	8.953	9.08397	9.0258	9.07504	8.91515	9.05146	9.10796	9.0703	8.99477
8.32404	8.31513	8.31884	8.41407	8.26323	8.34384	8.23515	8.2124	8.2675	8.21051	8.21325	8.40302	8.3748	8.29552	8.11156	8.29416	8.25005	8.03266	8.24998	8.3085	8.2748	8.19337	8.24027	8.20265	8.27533	8.22768	8.29848	8.11498	8.20723	8.25669	8.17126	8.15637	8.1498	8.15833	8.24336	8.11444
9.31587	9.33049	9.37544	9.47983	9.30529	9.36929	9.35685	9.44696	9.26323	9.26069	9.34147	9.50341	9.38227	9.36451	9.36057	9.45183	9.30018	9.28758	9.33973	9.44495	9.28619	9.28923	9.30888	9.48555	9.37499	9.27328	9.29634	9.50051	9.33999	9.33658	9.3484	9.49482	9.31597	9.28876	9.31865	9.42047
9.2445	9.28196	9.29208	9.38961	9.19852	9.11424	9.09965	9.14082	9.09374	9.08052	9.13395	9.19802	9.28001	9.21083	9.24541	9.3321	9.23206	9.0408	9.13922	9.12905	9.1271	9.06438	9.12888	9.23977	9.30664	9.30201	9.29243	9.4387	9.23837	9.13704	9.19112	9.27302	9.09587	9.1442	9.07642	9.12287
6.3	6.3	6.3	6.3	6.3	6.3	6.3	7.74295	6.3	6.3	6.3	7.72262	6.3	6.3	6.3	7.62956	6.3	6.3	6.3	7.93604	6.3	6.3	6.3	7.82208	6.3	6.3	6.3	7.85687	6.3	6.3	6.3	7.85125	6.3	6.3	6.3	6.3
9.75961	9.76074	9.82293	9.59748	9.69489	9.77101	9.77355	9.65275	9.85208	9.9553	9.968	9.59366	9.73569	9.67634	9.66617	9.62092	9.64692	9.68625	9.72258	9.6144	9.85091	9.93123	9.96287	9.53052	9.71181	9.7782	9.77927	9.41692	9.67656	9.67734	9.76554	9.46177	9.86205	9.89386	9.94375	9.45821
7.70289	7.62974	7.75223	7.89652	6.3	7.49425	7.75189	8.07515	7.6905	7.68717	7.81328	7.94374	7.66622	6.3	7.78946	7.7093	7.73173	6.3	6.3	8.30136	7.65626	6.3	6.3	8.26916	7.82112	7.73861	6.3	8.19151	7.5502	7.67582	7.87857	8.0904	7.63928	7.71002	7.891	8.16643
8.4989	8.44476	8.50771	8.28794	8.4308	8.36269	8.43193	8.53631	8.39543	8.38798	8.23442	8.07214	8.35328	8.44056	8.51	8.19507	8.51762	8.43332	8.5778	8.60786	8.26394	8.06202	8.35932	8.37271	8.60598	8.48537	8.45385	8.48511	8.54244	8.51072	8.48625	8.61048	8.42516	8.51235	8.39452	8.24881
9.24939	9.18221	9.15069	9.34236	9.25445	9.23429	9.27314	9.30038	9.19374	9.16856	9.20788	9.28623	9.24172	9.2332	9.21423	9.32515	9.23383	9.28896	9.24252	9.23697	9.18167	9.13859	9.16432	9.21229	9.27905	9.25765	9.2249	9.30976	9.32265	9.22714	9.3371	9.38801	9.15494	9.18648	9.13178	9.17892
9.29316	9.20352	9.12054	9.24633	9.0774	9.02044	9.04949	9.29999	9.04037	9.03214	8.8795	9.16456	9.19462	9.24433	9.34829	9.47735	9.23578	9.01477	9.19145	9.46078	8.95863	8.88314	9.13672	9.42162	9.39716	9.3862	9.25101	9.36035	9.15927	9.17011	9.21336	9.26867	9.06288	9.11454	9.09513	9.34165
7.4486	7.39637	7.57324	6.3	6.3	6.3	6.3	6.3	6.3	6.3	6.3	6.3	7.50102	7.53963	7.58832	7.1637	6.3	6.3	6.3	6.3	6.3	6.3	6.3	6.3	7.64286	7.44665	7.49344	6.3	6.3	6.3	6.3	6.3	6.3	6.3	6.3	6.3
9.18338	9.07214	9.12473	9.30044	9.15752	9.19819	9.20847	9.2942	9.15564	9.12959	9.07588	9.37293	9.20162	9.10816	9.12028	9.33141	9.23119	9.14653	9.20623	9.33981	9.18825	9.15987	9.22253	9.3493	9.22786	9.18893	9.23152	9.38391	9.23656	9.19711	9.30458	9.52441	9.18907	9.15385	9.17906	9.23795
9.43083	9.33654	9.39443	9.52179	9.40553	9.45413	9.4794	9.56406	9.38099	9.4114	9.34402	9.60768	9.43473	9.39336	9.42101	9.48104	9.50646	9.3941	9.4313	9.56074	9.39623	9.37994	9.43202	9.57556	9.49581	9.4468	9.42121	9.62945	9.49761	9.4246	9.49358	9.72565	9.4483	9.423	9.43478	9.48827
8.28436	8.27724	8.15232	8.32613	8.20718	8.12892	8.13427	8.45827	8.06659	8.06266	8.09283	8.61323	8.41036	8.26538	8.31668	8.56448	8.21117	8.1183	8.24015	8.45541	8.12028	8.04301	8.15625	8.50714	8.34768	8.28003	8.34727	8.52247	8.21386	8.17834	8.25191	8.58067	8.07074	8.16119	8.02991	8.39895
8.80352	8.69126	8.76307	8.76548	8.79851	8.70188	8.73289	8.76933	8.81138	8.81911	8.72958	8.77552	8.8528	8.81243	8.81733	8.74558	8.87833	8.7674	8.78213	8.86937	8.8541	8.82458	8.87669	8.88038	8.94877	8.74651	8.86033	8.86739	8.8355	8.80676	8.82377	8.98554	8.85361	8.8232	8.89538	8.83155
8.9465	8.89267	8.94063	8.90628	9.00492	8.94811	8.9451	8.93235	9.07203	8.99995	8.92408	8.96089	8.90605	9.00449	9.06744	8.92568	9.06337	8.94168	9.03218	9.05595	8.95405	8.9421	9.06153	9.07313	9.03575	8.99771	8.91005	8.98343	9.04163	9.0379	9.10373	8.93314	9.0308	9.01695	9.08721	9.11301
7.86027	7.92575	7.98977	8.10408	8.01808	8.06288	6.3	6.3	7.983	7.84927	7.9654	8.30181	8.14323	8.18873	8.17354	8.2847	8.18769	6.3	8.21867	8.19476	8.1754	8.01699	8.16897	8.27279	8.35788	8.28881	7.99189	8.4483	8.06937	8.30289	8.23024	8.57244	8.29292	8.26719	8.28391	8.0092
8.68452	8.63597	8.78	9.04446	8.67502	8.58779	8.64819	9.11474	8.57414	8.58873	8.6023	9.10188	8.77702	8.70579	8.6962	9.09906	8.6964	8.53787	8.63628	9.03463	8.59609	8.59407	8.63068	9.11494	8.7112	8.72558	8.7815	9.22729	8.72633	8.65399	8.71241	9.22963	8.59422	8.69372	8.62503	9.01928
8.46948	8.4618	8.56876	8.37471	8.77243	8.79455	8.67703	8.31197	8.679	8.69017	8.75382	8.49798	8.51461	8.51489	8.38186	8.29398	8.72174	8.67149	8.74554	8.27019	8.77035	8.72747	8.70807	8.33244	8.52023	8.47858	8.50998	8.06584	8.66488	8.72855	8.73899	8.30222	8.67731	8.70804	8.68983	8.30623
7.66459	6.3	6.3	8.10308	6.3	6.3	6.3	8.40123	8.09153	8.17765	7.98928	8.21386	7.92616	7.79817	6.3	6.3	7.85152	7.76375	7.7658	8.29365	7.95118	8.04766	8.19929	8.34376	7.78328	7.79364	6.3	8.18101	7.79909	6.3	6.3	8.44582	8.1695	8.14721	8.21141	8.23426
8.07232	7.9767	8.00039	6.3	6.3	7.9642	6.3	8.61721	8.12271	8.12303	7.83897	8.46337	8.10646	6.3	8.11734	8.58132	8.17621	8.11414	8.25575	8.50412	8.14035	8.06273	8.25205	8.58529	8.17	8.22693	8.24942	8.56736	8.1922	8.11478	8.21775	8.79866	8.23037	8.1852	8.05725	8.38135
9.53314	9.47741	9.42933	9.65558	9.66789	9.66053	9.66854	9.72467	9.69888	9.71225	9.64102	9.71984	9.50461	9.49517	9.48585	9.72033	9.68476	9.55123	9.62634	9.75759	9.75595	9.70978	9.76038	9.78175	9.51863	9.54836	9.54407	9.66269	9.6914	9.66428	9.6973	9.74516	9.79487	9.77119	9.78288	9.70203
8.63355	8.66696	8.70445	8.86401	8.45521	8.54621	8.4264	8.5723	8.57525	8.54299	8.66394	8.67281	8.56884	8.54231	8.51721	8.77503	8.40321	8.47262	8.5079	8.53995	8.53817	8.54775	8.58184	8.75553	8.59138	8.67876	8.63177	8.85688	8.47451	8.50446	8.60789	8.70898	8.51959	8.60885	8.56085	8.79187
8.47144	8.39354	8.44627	8.52345	8.36951	8.27121	8.36277	8.46947	8.29345	8.31408	8.24125	8.45764	8.49293	8.49704	8.46244	8.56594	8.44742	8.24234	8.27747	8.49726	8.27605	8.2406	8.39422	8.50928	8.50181	8.50453	8.54953	8.67948	8.37849	8.39182	8.37427	8.48077	8.38259	8.3746	8.40279	8.47188
9.4618	9.57826	9.607	9.81053	9.69656	9.69954	9.66073	9.82526	9.77104	9.77209	9.65477	9.77689	9.65612	9.63777	9.63242	9.6439	9.80053	9.75213	9.79951	9.88788	9.69655	9.70196	9.77784	9.87794	9.53815	9.40391	8.90176	9.72951	9.74188	9.74971	9.72173	9.76323	9.74118	9.82539	9.74915	9.88484
9.76527	9.70266	9.79891	10.0779	9.84443	9.85871	9.85654	10.1882	9.80697	9.81856	9.84384	10.0966	9.74487	9.7273	9.69865	9.93162	9.82319	9.8779	9.8526	10.108	9.75039	9.75003	9.80152	10.0332	9.78114	9.81426	9.79704	10.1798	9.91013	9.9125	9.89447	10.1618	9.82454	9.84191	9.7824	10.0753
10.2499	10.2391	10.2836	10.3958	10.3659	10.3554	10.4456	10.4436	10.4212	10.3929	10.4282	10.5139	10.2942	10.2735	10.2431	10.3154	10.398	10.4335	10.3841	10.4833	10.4124	10.4278	10.372	10.4736	10.2274	10.277	10.3206	10.2999	10.3898	10.4146	10.3524	10.4771	10.3638	10.3924	10.3661	10.4859
9.96413	10.0006	10.1135	10.3208	9.89371	10.1353	10.1235	10.368	9.91728	10.0201	10.1245	10.4091	10.0818	9.9823	9.96249	10.2847	9.90252	9.89971	9.95776	10.2442	9.96099	10.0207	9.98397	10.2709	10.0884	10.0057	9.94377	10.3175	9.89562	10.0032	10.0469	10.4394	9.98902	10.054	9.98691	10.1708
8.57116	8.58062	8.6572	8.98115	8.02407	7.97538	6.3	8.90843	8.27978	8.42356	8.51022	8.97025	8.67717	8.6396	8.61032	8.97346	8.24895	6.3	6.3	8.92204	8.4776	8.31406	8.29115	8.98454	8.66254	8.67734	8.76921	9.01758	8.15857	6.3	7.46373	9.04088	8.30814	8.46304	8.45923	8.84991
8.893	8.91773	8.93943	9.28856	8.79412	8.96014	8.84001	9.21211	8.78844	8.86933	8.84297	9.29791	8.9888	8.95153	8.91999	9.24822	8.89606	8.7675	8.89234	9.24035	8.91552	8.89884	8.8634	9.20409	9.0331	9.01427	9.04716	9.36235	8.89489	8.91811	8.9335	9.30412	8.90185	8.89259	8.86522	9.20224
8.71024	8.78995	8.93965	9.38358	6.3	6.3	6.3	9.37289	8.41541	8.78846	8.74622	9.44121	8.71029	8.82048	8.88246	9.48113	6.3	6.3	6.3	9.46753	8.28378	8.60071	8.7711	9.46562	8.64578	8.85076	8.66589	9.50462	7.49575	6.3	6.3	9.59952	8.60659	8.81496	8.79517	9.46252
8.35497	8.30814	8.26394	8.72538	8.14239	6.3	6.3	8.37275	6.3	8.09674	8.28067	8.81693	8.3915	8.62511	8.71628	8.94235	8.31559	6.3	6.3	8.59056	8.35597	8.28337	8.52975	8.97788	8.65677	8.79827	8.67935	8.78889	8.22466	6.3	6.3	8.75176	8.47446	8.19989	8.4787	9.01047
8.73691	8.74606	8.71806	9.11059	8.71591	8.74302	8.7591	9.04222	8.64483	8.66612	8.75092	9.08479	8.78787	8.73799	8.78407	9.3085	8.76713	8.67417	8.78877	9.12307	8.63893	8.64357	8.75014	9.1212	8.94101	8.80189	8.80799	9.08704	8.755	8.80842	8.84073	9.02768	8.73985	8.82903	8.74526	9.00617
8.63844	8.69981	8.69037	8.92867	8.65543	8.72766	8.68042	8.92097	8.57059	8.63783	8.75771	9.19945	8.79974	8.69393	8.6922	9.02177	8.62815	8.61164	8.6551	9.0765	8.66702	8.73228	8.64816	9.03487	8.67835	8.67182	8.84073	9.0545	8.70362	8.68656	8.71392	9.14987	8.66604	8.62238	8.6369	9.01999
8.01703	8.18631	8.12192	8.19992	8.1422	6.3	6.3	6.3	6.3	7.77438	6.3	6.3	8.17216	8.28612	8.10285	6.3	8.03559	6.3	6.3	8.18684	8.08001	6.3	6.3	6.3	8.1964	8.17528	8.23835	8.4393	8.14016	6.3	6.3	8.42302	6.3	6.3	6.3	6.3
7.83006	7.82869	7.96992	6.3	7.72946	7.96432	7.82543	6.3	6.3	6.3	6.3	6.3	7.83988	7.81655	7.88938	6.3	7.72107	7.65912	7.81291	6.3	6.3	6.3	6.3	6.3	8.08835	7.95399	7.77501	6.3	7.96709	7.91796	7.87359	7.63916	6.3	6.3	6.3	6.3									+	MG stat_Ev3 stat
8.01292	7.83655	7.80658	7.90539	7.82583	8.03084	7.95429	6.3	6.3	6.3	6.3	6.3	7.9645	7.96622	8.13127	7.82591	7.89183	7.87101	7.87889	7.93036	6.3	6.3	6.3	6.3	8.16089	7.97922	8.09871	7.89903	8.17987	7.91069	8.01376	7.91393	6.3	6.3	6.3	6.3
8.88512	8.84522	9.01326	8.80998	8.9159	9.03342	8.81852	8.83268	8.70202	8.79452	8.91459	8.96061	9.052	8.94258	8.96937	8.88322	8.87488	8.89443	8.91355	8.72078	8.97005	8.98216	8.978	8.82795	9.17319	9.08888	9.07177	8.8166	9.04171	8.93143	9.08764	8.91988	8.74065	8.83371	8.68073	8.53345
8.0983	8.07063	8.26052	8.05488	8.10078	8.48762	8.24878	8.04246	8.31054	6.3	6.3	6.3	8.23945	7.98829	8.17872	8.09892	8.00505	8.00462	8.11588	8.09332	8.15679	6.3	6.3	6.3	8.22389	8.13341	8.212	8.22188	8.30954	8.22996	8.32609	8.25969	7.89719	8.3133	8.4014	8.31894
8.58429	8.69595	8.85822	8.9917	8.51692	8.71688	8.69771	8.7851	8.52673	8.5643	8.71505	8.73919	8.81672	8.69575	8.70679	9.22128	8.54333	8.39076	8.49079	8.637	8.62365	8.71062	8.61206	8.52166	8.6715	8.71523	8.77458	9.12898	8.72319	8.67572	8.79745	9.05827	8.71825	8.73479	8.74826	8.40909
6.3	6.3	6.3	7.59666	6.3	6.3	6.3	6.3	6.3	6.3	6.3	6.3	6.3	6.3	7.53779	7.69835	6.3	6.3	7.5656	6.3	6.3	6.3	6.3	6.3	6.3	6.3	6.3	6.3	7.62076	6.3	6.3	7.68701	6.3	6.3	6.3	6.3
9.38769	9.40661	9.52745	6.3	9.38243	9.34072	9.26996	7.98152	9.42998	9.29124	9.40111	8.1724	9.32681	9.31902	9.345	8.74628	9.44509	9.36095	9.21906	7.88761	9.28513	9.28126	9.32775	6.3	9.34374	9.31563	9.48481	7.2811	9.25491	9.31507	9.19479	6.3	9.31967	9.37044	9.38732	8.07037									+	MG stat_Ev3 stat
9.28695	9.29603	9.29075	9.33212	9.32106	9.37007	9.36821	9.34475	9.22958	9.22196	9.30339	9.29243	9.32748	9.2803	9.24321	9.21848	9.33302	9.2733	9.24743	9.26576	9.18732	9.15812	9.26114	9.256	9.3038	9.26979	9.30417	9.30822	9.32915	9.29389	9.34575	9.41434	9.23437	9.28652	9.23063	9.18701
9.1533	9.16607	9.25852	9.2009	9.12801	9.21577	9.19005	9.20683	9.04163	9.04933	9.12493	9.21688	9.24262	9.15287	9.14464	9.21389	9.17687	9.11341	9.17383	9.15558	9.05327	9.05115	9.13795	9.19357	9.23426	9.20512	9.24259	9.26531	9.16074	9.16557	9.25132	9.30647	9.07943	9.08037	9.03671	9.01795
8.66411	8.73453	8.78012	9.03435	8.66939	8.86256	8.74547	8.84471	8.84101	8.67589	8.8313	8.91601	8.54569	8.72353	8.68687	8.73644	8.73863	8.6829	8.6187	8.72933	8.54706	8.51849	8.63161	8.83957	8.60365	8.66104	8.53404	8.96263	8.59643	8.60548	8.59482	8.9573	8.73015	8.76528	8.85181	8.74979
7.67174	7.71394	7.83063	8.0849	7.63455	7.82905	7.78234	8.02645	7.52271	7.64874	7.57672	8.1428	7.74132	7.73014	7.66179	8.28874	7.66324	7.59968	7.69585	7.89146	7.58301	7.55143	7.55309	7.86159	7.68537	7.65005	7.57163	8.08429	7.66074	7.69609	7.85027	8.22422	7.44447	7.55639	7.54365	7.85328
8.03846	7.99201	7.95088	7.95432	7.79681	6.3	6.3	7.90833	6.3	7.78907	7.90326	8.18284	8.06978	7.97389	7.84919	8.25616	6.3	6.3	6.3	7.78537	7.77517	7.71851	7.62069	8.0103	7.84799	7.77254	7.93518	8.16906	6.3	6.3	6.3	7.93853	6.3	6.3	6.3	7.95975
6.3	6.3	7.18239	7.38858	6.3	6.3	6.3	6.3	6.3	6.91753	6.3	6.3	7.13053	7.21569	7.24125	7.28535	6.3	6.3	6.3	6.3	6.3	6.3	6.3	6.3	7.14201	7.08411	7.33066	7.12756	6.3	6.3	6.3	6.3	6.3	6.96873	6.98389	6.3
10.6451	10.6712	10.7556	10.9535	10.7142	10.7406	10.7827	10.9598	10.5376	10.5991	10.6502	11.0335	10.6984	10.6311	10.575	10.9234	10.6373	10.679	10.6388	10.8334	10.5903	10.56	10.5474	10.8791	10.5676	10.6445	10.6511	10.9085	10.6943	10.689	10.7189	10.9402	10.5658	10.5664	10.528	10.8102
8.03763	8.18713	7.87904	8.3181	8.1788	8.14226	8.26052	8.23335	7.95518	8.04661	7.74893	8.36726	8.17852	8.23742	8.10387	8.56648	8.20284	8.03395	8.22753	8.55388	8.10924	8.09594	8.00642	8.77223	8.3753	7.98949	8.04895	8.53745	7.92269	8.19684	8.04226	8.45606	8.05736	8.29603	8.16218	8.5028
8.05664	7.99754	8.15512	7.7947	7.98658	8.06878	8.02506	8.00706	8.05736	8.08041	8.12946	8.0111	8.08454	8.02481	7.89154	7.97404	7.88636	7.88345	7.94363	6.3	8.15966	8.14314	8.02296	7.96831	8.05599	8.01225	7.89251	8.13653	8.05204	7.96203	6.3	7.98383	7.9022	7.96482	7.78839	7.91168
8.23907	8.32791	8.33923	8.27175	8.27681	8.40978	8.318	8.03663	8.26569	8.2065	8.36222	8.1605	8.28172	8.20396	8.21208	8.07867	8.16652	8.12047	8.18792	8.15506	8.20019	8.23371	8.31971	8.01924	8.35417	8.27598	8.30567	8.23218	8.29246	8.29802	8.35236	8.25897	8.19005	8.26093	8.20685	7.92373
8.44801	8.39236	8.41389	8.09377	8.04123	7.77852	7.97617	7.90036	7.93701	8.00082	8.09353	8.00595	8.51097	8.453	8.37619	8.05614	8.07273	7.84107	7.77552	7.9558	8.01026	7.92191	7.81945	8.0221	8.64944	8.62356	8.57208	7.89266	8.07802	7.90699	7.9919	7.87688	8.00346	7.97226	7.95929	7.95912
9.08429	9.02592	9.11856	9.07019	9.0327	9.10322	9.0616	9.05269	8.9224	8.94827	8.87292	9.03467	9.11618	9.06145	9.09086	8.97583	9.10157	8.98136	9.03032	9.02395	8.94509	8.96169	9.03133	9.00186	9.10741	9.17409	9.12969	9.07726	9.08408	9.04214	9.12405	9.16209	8.98738	8.96115	8.95808	8.87445
8.36116	8.35654	8.44479	8.18489	8.24487	8.252	8.30183	8.16652	8.22727	8.20758	8.30378	8.01595	8.41853	8.45603	8.45626	8.27545	8.30829	8.09377	8.2331	8.07606	8.2872	8.18449	8.23754	8.16717	8.50229	8.32311	8.39166	8.33383	8.26663	8.26074	8.31948	8.19573	8.29374	8.26524	8.27247	8.15324
9.30685	9.3265	9.44092	9.74199	9.33796	9.49464	9.41802	9.81594	9.13181	9.31781	9.34782	9.94147	9.31988	9.23175	9.21683	9.7293	9.20344	9.25445	9.20607	9.75775	9.16083	9.23631	9.2235	9.89485	9.23004	9.17181	9.21048	9.77143	9.24334	9.2909	9.30959	9.97111	9.20553	9.22173	9.2164	9.7725
6.3	6.3	6.3	8.13893	7.7096	8.01628	6.3	7.99556	6.3	6.3	6.3	8.12561	6.3	6.3	6.3	8.13098	6.3	6.3	7.60147	7.90992	7.60261	6.3	7.79041	7.95838	7.97417	6.3	6.3	8.09349	6.3	7.90078	7.8204	8.13418	7.80166	6.3	6.3	7.82845
10.1725	10.2377	10.2921	10.3914	9.93459	10.0356	9.9854	10.0846	9.61071	9.64522	9.73675	9.96418	10.2739	10.1936	10.1968	10.427	9.91763	9.89028	9.96188	10.0604	9.61887	9.70514	9.68016	9.8931	10.2992	10.3209	10.3792	10.4466	9.98282	10.0095	10.0293	10.2168	9.65332	9.68409	9.66574	9.80238
8.92636	8.85047	9.03802	9.25399	8.94333	9.02383	9.04821	9.27873	9.59071	9.73379	9.7636	9.48376	8.92656	8.91355	8.88316	9.2714	8.98795	9.14376	9.01284	9.3375	9.51247	9.61993	9.66918	9.39801	8.81648	8.76939	8.80058	9.22642	8.97051	9.03739	8.95975	9.31773	9.59393	9.6849	9.72074	9.53462
9.46204	9.45205	9.54946	9.52824	9.32617	9.33536	9.29741	9.51228	9.29892	9.35841	9.34323	9.62879	9.50556	9.46764	9.44431	9.52311	9.33582	9.19493	9.27177	9.50846	9.34955	9.30908	9.33177	9.57426	9.48552	9.45408	9.4312	9.49934	9.34494	9.30754	9.34427	9.57676	9.30315	9.3589	9.2791	9.51081
8.85024	8.82817	8.90426	9.13258	8.90698	8.90667	8.9256	9.24832	8.80762	8.77721	8.78631	9.19268	8.94694	8.85347	8.8462	9.15418	8.88765	8.817	8.86451	9.17762	8.90404	8.84879	8.87351	9.10599	8.88853	8.92691	8.99277	9.22144	8.94414	8.9333	8.92143	9.2178	8.86878	8.80427	8.74711	9.02776
9.08511	8.96916	9.09729	9.25638	9.11504	9.12966	9.17944	9.3796	9.06179	9.14817	9.08643	9.32834	9.21614	9.06062	9.04536	9.29312	9.09653	9.09212	9.07452	9.44353	9.06793	9.0929	9.14498	9.44762	9.06386	9.00126	9.08757	9.30952	9.08354	9.12717	9.14016	9.39517	9.08711	9.09965	9.10401	9.31538
8.82365	8.77449	8.91304	8.98056	8.80619	8.80076	8.73863	8.92848	8.6411	8.67779	8.74119	9.0221	8.93351	8.75853	8.77533	9.09082	8.82677	8.66101	8.7585	8.82015	8.78054	8.7454	8.73046	8.93543	8.84673	8.8593	8.89753	9.11052	8.87699	8.77286	8.82223	9.09079	8.81111	8.70913	8.5534	8.84569
9.97187	9.95723	9.9908	10.1943	9.94564	10.0214	10.0306	10.1736	9.905	9.93489	9.96119	10.2268	10.0277	9.95604	9.95606	10.2107	9.93942	9.91895	9.95412	10.1284	9.93636	9.94979	9.97009	10.1279	10.0195	10.0031	10.0023	10.2267	9.97944	9.94772	10.0098	10.1917	9.90125	9.96141	9.91994	10.0291
8.51611	8.42651	8.66796	8.61617	8.29155	8.36169	8.32253	8.53389	8.12545	8.18856	8.23137	8.6241	8.5521	8.4651	8.51259	8.72071	8.30475	8.24714	8.28267	8.52021	8.38025	8.26736	8.31633	8.52849	8.70634	8.64369	8.66186	8.84003	8.36704	8.27582	8.36948	8.67412	8.30814	8.23009	8.22034	8.27704
9.21365	9.2149	9.33592	9.42017	9.238	9.33588	9.23032	9.21429	9.33302	9.32284	9.34228	9.58925	9.33262	9.22598	9.2008	9.46768	9.30129	9.29579	9.34756	9.321	9.36611	9.35457	9.27238	9.39967	9.16274	9.21368	9.26583	9.3638	9.25365	9.30468	9.30565	9.56257	9.27492	9.28156	9.31802	9.48481
9.3999	9.38057	9.306	9.38367	9.37722	9.2583	9.35818	9.41133	9.36292	9.35334	9.31643	9.36078	9.34299	9.36553	9.4408	9.36003	9.43772	9.445	9.41177	9.45174	9.35692	9.37378	9.41074	9.4404	9.43813	9.43807	9.36896	9.48448	9.42786	9.36663	9.38507	9.47255	9.3626	9.3651	9.35185	9.45513
9.21698	9.17389	9.28122	9.25696	9.26021	9.25741	9.27302	9.38286	9.25657	9.22186	9.2205	9.20208	9.10513	9.18015	9.23361	9.12395	9.3477	9.31199	9.32168	9.27494	9.17921	9.16536	9.24729	9.41202	9.24239	9.05457	9.01123	9.0703	9.29695	9.30677	9.33638	9.07331	9.25626	9.17676	9.22668	9.42
9.00949	8.89024	9.00385	9.01544	8.97442	8.93874	8.96767	8.979	8.94386	8.93579	8.85479	9.06009	9.03036	9.02292	9.01072	9.04871	9.00924	8.92202	8.99401	9.03242	8.92436	8.9121	8.94019	9.00941	8.95231	8.93173	8.99627	9.04957	8.98426	8.95483	8.96674	9.01724	8.89418	8.94311	8.95657	9.03786
8.805	8.70107	8.653	8.62757	8.6259	8.69876	8.506	8.6476	8.66247	8.65746	8.51492	8.70985	8.79128	8.83211	8.85214	8.80713	8.74951	8.54138	8.58145	8.6976	8.60747	8.60361	8.68072	8.77031	8.875	8.672	8.70042	8.60495	8.65677	8.61791	8.6405	8.5165	8.64043	8.74702	8.81867	8.67346
8.1712	8.15106	8.21368	8.13175	8.21243	8.27226	8.30378	7.92205	8.62571	8.74155	8.67051	8.12277	8.27804	8.20858	8.09604	8.09499	8.22534	8.18164	8.20992	7.99507	8.45746	8.61662	8.65318	8.04801	8.19825	8.14264	8.13972	8.10941	8.16197	8.13884	8.29521	6.3	8.5368	8.65427	8.64028	7.89968
9.56711	9.5115	9.39564	9.45594	9.58392	9.54203	9.5613	9.48796	9.64576	9.6738	9.60924	9.51774	9.50954	9.55862	9.59424	9.40656	9.64562	9.65481	9.69055	9.52789	9.60022	9.60933	9.64674	9.57072	9.5443	9.53711	9.57803	9.42941	9.65586	9.62018	9.67155	9.49153	9.65263	9.64442	9.71109	9.60215
8.83896	8.82506	8.90831	8.88258	8.8362	8.89608	8.87586	8.93839	8.8103	8.88843	8.85509	8.97473	8.9043	8.77365	8.85497	8.87151	8.86642	8.81479	8.78919	9.02498	8.8894	8.86912	8.91259	8.96044	8.92269	8.7874	8.88425	8.92739	8.85664	8.84748	8.93882	9.07544	8.87951	8.85536	8.90376	8.87921
9.73202	9.73015	9.77353	9.79269	9.79341	9.83625	9.84667	9.79362	9.78555	9.85257	9.85131	9.83009	9.75377	9.74442	9.6919	9.7094	9.8079	9.74046	9.77071	9.80533	9.7998	9.79682	9.83693	9.81253	9.76939	9.73178	9.7193	9.76628	9.77105	9.76735	9.79353	9.87038	9.79815	9.82752	9.85363	9.7872
6.3	7.79987	6.3	6.3	6.3	6.3	6.3	7.80569	6.3	6.3	6.3	6.3	6.3	6.3	7.71957	6.3	7.63502	6.3	6.3	6.3	6.3	6.3	7.74498	7.8553	6.3	7.78408	6.3	7.8924	7.7223	6.3	6.3	6.3	7.56491	7.66616	7.79713	7.64003
9.35013	9.43144	9.30348	9.34238	9.33736	9.53377	9.49809	9.41522	9.34017	9.27339	9.43406	9.2599	9.33708	9.29341	9.42711	9.32842	9.46985	9.06187	9.2416	9.32752	9.43837	9.29003	9.36491	9.15479	9.38612	9.46069	9.12024	9.37194	9.45106	9.44627	9.46039	9.47029	9.42943	9.52811	9.50979	9.10765
10.0845	10.0727	10.0952	9.93365	10.1387	10.102	10.1323	9.94549	10.054	10.0625	10.0681	9.9136	10.0976	10.0423	10.008	9.89425	10.1124	10.093	10.0767	9.91818	10.0753	10.0391	10.0722	9.9164	10.1162	10.0793	10.1001	9.95907	10.1097	10.1013	10.1289	10.0478	10.0475	10.0509	10.0463	9.86727
9.3863	9.36903	9.44957	9.30304	9.45571	9.45769	9.45183	9.29387	9.42385	9.46541	9.41422	9.30046	9.42669	9.458	9.47153	9.17356	9.5234	9.41875	9.47457	9.29574	9.45251	9.46271	9.46099	9.24035	9.49719	9.46991	9.53133	9.26442	9.48752	9.48942	9.46355	9.27437	9.48394	9.49498	9.47865	9.26183
6.3	7.69166	6.3	8.09279	6.3	6.3	6.3	7.89216	6.3	6.3	6.3	8.14743	6.3	6.3	6.3	8.12879	6.3	6.3	6.3	7.97375	6.3	6.3	6.3	8.08084	6.3	7.57498	6.3	8.27393	6.3	6.3	6.3	8.21365	6.3	6.3	6.3	7.99514									+	MG stat_Ev3 stat
9.12946	8.99738	8.92854	9.28834	8.98713	9.03362	9.13053	9.42118	8.99214	8.94666	8.95123	9.16292	9.08785	9.06614	9.08746	9.17995	9.1835	8.91825	8.99197	9.32539	8.91154	8.87609	9.00702	9.3025	9.12733	9.18769	9.05983	9.42165	9.07155	9.061	9.06036	9.45672	8.98804	9.02555	9.02902	9.19761
8.16661	8.17519	8.34232	8.58226	8.24329	8.09423	8.23157	8.55031	8.06487	6.3	8.27575	8.71931	8.18144	8.08239	8.05446	8.59636	7.94141	8.17152	6.3	8.34398	8.15897	8.22016	8.17313	8.35805	8.05081	6.3	8.11853	8.49077	8.23447	8.16011	6.3	8.64203	8.05915	8.14029	8.08525	8.44221
9.00518	8.89413	8.87896	9.05046	8.8621	8.88146	8.89968	8.99913	8.96872	8.96686	8.93486	9.10312	9.02898	9.03149	9.05423	9.1312	9.04072	8.92821	9.02288	9.26295	8.95018	8.98572	9.0258	9.27912	9.06926	9.05888	9.02621	9.28785	8.99015	8.98277	9.03403	9.15109	9.00312	9.02694	9.04798	9.16985
8.25842	8.16134	8.32294	8.35656	8.46522	8.55392	8.5854	8.59749	8.41317	8.46099	8.4864	6.3	8.31141	8.09093	8.21788	8.34232	8.65809	8.36526	8.57679	8.50085	8.49143	8.51554	8.67324	8.35948	8.38028	8.33856	8.19512	8.41571	8.60093	8.60183	8.63066	8.5919	8.67695	8.65359	8.68913	8.03358
10.2674	10.3382	10.2621	10.0013	10.488	10.4837	10.4749	9.86966	10.286	10.3509	10.3362	9.77042	10.2707	10.4002	10.3334	9.75695	10.4233	10.3496	10.2552	9.88448	10.3106	10.3313	10.2523	9.84322	10.1214	10.294	10.2514	9.79573	10.2562	10.2809	10.2126	9.93812	10.3556	10.305	10.3859	9.67062
8.02617	8.1274	7.99599	7.99313	7.99668	7.97771	7.9884	8.0302	8.0505	8.00689	7.9486	7.90816	8.13236	8.11193	8.04261	7.98392	8.15482	8.0436	8.07726	6.3	8.028	8.02666	8.2537	6.3	8.31919	8.2663	8.11126	6.3	8.09621	8.02547	8.07214	6.3	7.99824	8.11297	8.19948	7.91571
10.6117	10.5924	10.7196	10.4875	10.6665	10.7886	10.8063	10.4445	10.546	10.6513	10.7237	10.4859	10.6964	10.6251	10.5502	10.5126	10.6396	10.6924	10.6702	10.424	10.642	10.7426	10.6585	10.4379	10.6476	10.698	10.7323	10.5033	10.7385	10.7093	10.7783	10.4745	10.5454	10.6864	10.5955	10.2613
7.60294	7.44497	6.3	6.3	6.3	6.3	6.3	6.3	6.3	6.3	6.3	6.3	6.3	7.57273	7.6998	6.3	6.3	7.54453	6.3	7.70411	6.3	7.48921	6.3	6.3	6.3	6.3	6.3	6.3	6.3	6.3	7.66024	6.3	6.3	6.3	6.3	7.6477
8.11664	8.08486	8.15391	8.19301	8.09805	7.99991	7.97214	8.39655	8.01799	8.08966	8.08881	8.31629	8.24408	8.16681	8.25653	8.28634	8.11995	8.05892	7.99791	8.32691	8.17739	8.07711	8.10884	8.28713	8.32956	8.24569	8.30748	8.32572	8.19989	8.08282	8.10527	8.46716	8.1547	8.21572	8.22196	8.12172
8.69211	8.60418	8.69009	9.02144	8.64811	8.68789	8.68857	9.12924	8.71965	8.85332	8.7652	9.21431	8.68495	8.6102	8.60015	9.24396	8.63804	8.60577	8.61805	9.19618	8.6616	8.71541	8.84672	9.28572	8.6849	8.60289	8.59351	9.22055	8.6614	8.64893	8.74645	9.23251	8.8234	8.83221	8.75571	9.19921
9.39322	9.4261	9.39818	9.65231	9.46737	9.50352	9.40283	9.50256	9.58534	9.59491	9.63143	9.69013	9.44539	9.4607	9.48287	9.5946	9.41847	9.4587	9.47873	9.65424	9.4849	9.53735	9.5256	9.65738	9.40814	9.36401	9.42755	9.56893	9.4202	9.47473	9.5069	9.4998	9.53734	9.57936	9.62513	9.80037
9.63639	9.47661	9.3094	9.57547	9.61336	9.71603	9.81474	10.0297	9.93563	9.91983	9.72751	10.0242	9.36444	9.46644	9.68361	9.57686	9.74445	10.0696	10.0454	10.286	9.69676	9.83262	9.97205	10.3383	9.58853	9.41461	9.07496	9.96828	9.6837	9.86333	9.84887	9.92077	9.98091	10.0101	10.0093	10.6281
8.22479	8.29235	8.45802	8.33708	6.3	8.24598	8.28641	8.29634	8.07886	8.1304	8.25842	8.47281	8.34926	8.18141	8.1499	8.27145	8.21163	6.3	8.04626	8.19039	8.31061	6.3	8.2188	8.25522	8.47534	8.35593	8.39822	8.7254	8.35234	8.32621	8.4286	8.73602	8.55235	8.52754	8.48622	8.12538
9.341	9.38796	9.45146	9.71294	9.38863	9.55127	9.58096	9.69259	9.18943	9.29754	9.41061	9.71228	9.39664	9.36192	9.28258	9.706	9.26465	9.34986	9.22634	9.46271	9.23098	9.36642	9.28124	9.40248	9.43775	9.30929	9.29959	9.58744	9.33292	9.34539	9.38194	9.55295	9.08853	9.21651	9.22272	9.33953
8.1175	8.23892	8.39924	8.68913	7.99473	8.31848	8.1848	8.37251	8.0026	7.93877	8.04926	8.53867	8.37661	8.21333	8.11029	8.58601	8.02686	8.00753	8.34463	8.20504	8.07288	8.10995	8.05408	8.26832	8.20333	8.27379	8.29279	8.45355	8.04564	8.14139	8.3751	8.44245	7.94163	8.07225	7.98802	8.19482
8.31095	8.188	8.3597	8.55152	8.19678	8.21543	8.22683	8.66013	8.1599	8.16637	8.15333	8.39046	8.2251	8.2701	8.2772	8.47015	8.25813	8.16128	8.19421	8.47516	8.06058	8.06141	8.20615	8.44662	8.36008	8.36884	8.29818	8.74403	8.19808	8.21914	8.37031	8.75052	8.10944	8.22484	8.24052	8.28954
9.99688	9.92698	9.88307	9.56219	9.90063	9.87282	9.86957	9.69048	9.89233	9.80594	9.81426	9.70055	10.0214	10.0459	10.0066	9.54553	10.0357	9.949	9.95942	9.71446	9.8926	9.82521	9.85084	9.7343	10.0649	10.0632	10.074	9.53557	9.9151	9.90699	9.91763	9.58224	9.74984	9.82083	9.8351	9.79951
9.94771	9.92179	9.94371	9.47628	9.86585	9.87308	9.98364	9.81889	9.83476	9.82921	9.76725	9.79445	9.83964	9.91009	9.92262	9.34286	9.91103	9.95331	9.96378	9.73865	9.79038	9.74577	9.85725	9.7429	10.1165	10.0843	10.0254	9.56025	9.89991	9.88723	9.9334	9.76311	9.79332	9.81425	9.85446	9.72527
8.96472	8.92439	8.934	8.77073	8.91067	8.8894	8.89866	8.8588	8.96004	8.8876	8.83494	8.91883	8.93984	8.99851	9.01397	8.82347	8.95313	8.878	8.90755	8.73592	8.95735	8.85102	8.88021	8.82392	9.04591	8.96335	8.9888	8.7234	8.87864	8.91273	8.88284	8.89028	8.87541	8.89112	8.87408	8.7875
9.67906	9.63282	9.73377	9.81421	9.47983	9.56204	9.56494	9.60464	9.50321	9.54554	9.59661	9.67224	9.70426	9.66522	9.63818	9.87853	9.51179	9.52738	9.54178	9.64842	9.51721	9.58221	9.58694	9.53043	9.71152	9.69079	9.73322	9.87186	9.5739	9.54827	9.61607	9.76727	9.50967	9.57906	9.57405	9.51473
10.561	10.5124	10.3777	10.1954	10.425	10.3628	10.3938	10.0175	10.5748	10.5817	10.523	9.91628	10.5056	10.5465	10.5396	10.1508	10.4791	10.4392	10.4688	10.0692	10.4657	10.5033	10.5108	10.0252	10.4905	10.5216	10.5263	10.128	10.4333	10.4293	10.4198	10.1486	10.533	10.5439	10.5944	10.0237
8.24383	8.18763	8.24527	8.26694	8.19128	8.29394	8.29175	8.365	8.12652	8.16065	8.1593	8.32054	8.26762	8.21769	8.19504	8.33175	8.21131	8.13827	8.21882	8.28212	8.15887	8.18247	8.20914	8.36124	8.07737	8.11234	8.18101	8.23987	8.20131	8.19229	8.3834	8.33197	8.15591	8.09423	8.14971	8.16394
8.39787	8.4008	8.48461	8.46992	8.46897	8.45	8.3809	8.53043	8.35378	8.39829	8.43548	8.61162	8.3578	8.4008	8.32732	8.39782	8.40702	8.40657	8.41639	8.52584	8.45452	8.4114	8.41005	8.53963	8.42169	8.39256	8.48476	8.59675	8.42771	8.3311	8.422	8.46891	8.3805	8.38762	8.37956	8.5382
7.81067	7.66499	7.85628	8.02288	7.74968	7.74981	7.69035	7.99764	7.55802	7.5018	6.3	7.96586	7.81136	7.66093	7.72382	7.95724	7.77167	7.5561	7.68908	8.03778	7.60245	7.47803	6.3	8.07048	7.82143	7.76935	7.92959	8.1754	7.75547	7.80963	7.80728	8.21059	7.57999	7.62126	7.52486	7.81497
6.3	6.3	6.3	6.3	6.3	6.3	6.3	7.95564	6.3	6.3	6.3	8.27573	6.3	6.3	6.3	6.3	6.3	6.3	6.3	8.06963	6.3	6.3	6.3	8.26684	6.3	6.3	6.3	8.03603	6.3	6.3	6.3	7.97641	6.3	6.3	6.3	7.98892
8.85988	8.95819	8.84344	9.05774	8.83316	8.77614	8.58474	8.98941	8.90429	8.92475	9.00655	9.30484	9.03411	8.97274	8.88587	9.08664	8.79116	8.58061	8.59898	9.18041	8.96931	8.97083	8.91585	9.271	8.89019	8.87438	9.04376	9.16268	8.74514	8.75378	8.80587	9.17026	8.82309	8.9261	8.94544	9.28071
9.78246	9.75407	9.78836	9.78017	9.65119	9.60268	9.69472	9.50135	9.51869	9.49143	9.55194	9.4584	9.63888	9.55449	9.5647	9.52025	9.71251	9.60582	9.59425	9.50932	9.66229	9.56423	9.56608	9.46945	8.96751	8.75906	8.82384	9.16283	9.61946	9.5675	9.56054	9.53375	9.60025	9.63359	9.62616	9.33622
9.71758	9.7208	9.7813	9.9383	9.6459	9.71502	9.677	9.85594	9.68142	9.71909	9.75491	9.81541	9.69517	9.59114	9.57589	9.77547	9.68788	9.56047	9.58842	9.77253	9.71487	9.69228	9.71925	9.73777	9.06562	8.89186	8.86698	9.53527	9.67026	9.63723	9.67263	9.86362	9.75328	9.73211	9.75513	9.73492
9.03459	9.05415	8.97721	9.21553	8.85764	8.64902	8.68611	9.01	8.95857	8.92535	8.94141	8.9991	8.94698	8.94179	8.94496	9.09335	8.96302	8.65927	8.60995	8.9479	9.09475	8.96622	8.92455	8.9781	8.07598	8.25705	8.20788	8.83009	8.80262	8.70814	8.75183	9.06209	8.97779	8.97686	8.99409	8.94269
9.09604	9.13846	9.21722	9.43098	8.73818	7.70149	7.87087	9.11694	9.11281	9.26243	9.3041	9.27853	9.026	8.90941	8.8765	9.25501	8.77605	6.3	7.52261	9.18868	9.30929	9.2408	9.1248	9.35729	8.04005	7.99749	8.16673	8.94188	8.67321	8.61488	7.91774	9.2514	9.12392	9.24341	9.19858	9.28666
9.27635	9.22729	9.27105	9.09135	9.26614	9.31029	9.30643	9.2154	9.20123	9.21112	9.15609	9.12287	9.25348	9.23223	9.27756	9.08525	9.31235	9.23464	9.26186	9.21606	9.17571	9.16962	9.27681	9.14504	9.32852	9.22999	9.21304	9.17205	9.30741	9.31414	9.31273	9.26874	9.22277	9.23957	9.21838	9.08138
8.5988	8.61778	8.69227	8.82547	8.62126	8.68487	8.62926	8.73529	8.63659	8.6301	8.67297	8.73534	8.6199	8.57093	8.57292	8.67252	8.52034	8.6019	8.61947	8.62246	8.62288	8.61724	8.59063	8.65755	8.54067	8.54435	8.612	8.61557	8.5721	8.57692	8.60741	8.60298	8.5593	8.56656	8.54058	8.6856
8.65023	8.63361	8.46365	8.96311	8.47784	8.64772	8.60323	8.96175	8.56838	8.63198	8.57108	9.03659	8.7979	8.70684	8.7873	8.92724	8.64753	8.53656	8.59599	8.99197	8.6514	8.66017	8.75325	9.05431	8.78337	8.72977	8.75519	9.03814	8.59225	8.52001	8.63405	9.09708	8.75031	8.68215	8.66903	8.92931
9.20339	9.17655	9.25597	9.0306	9.2412	9.31773	9.26437	9.14355	9.19432	9.16367	9.23353	9.20933	9.30848	9.14085	9.23009	9.20485	9.25066	9.19706	9.24559	9.10391	9.26079	9.24551	9.25904	9.08135	9.22136	9.26281	9.26314	9.15412	9.28339	9.28832	9.28861	9.23472	9.24775	9.17733	9.15183	8.99049
9.80068	9.75194	9.80199	10.1237	10.1067	10.0805	10.0577	10.1462	10.002	10.0215	9.96989	10.1781	9.77248	9.73272	9.77087	10.0671	10.1026	10.0573	10.0818	10.2386	10.0372	9.96987	10.0521	10.1847	9.7412	9.64595	9.70397	10.1243	10.0635	10.0584	10.0876	10.2196	10.0436	10.0129	10.0421	10.1716
9.25164	9.02407	9.13963	9.44465	9.56072	9.42511	9.51929	9.58539	9.48987	9.44632	9.35365	9.53032	9.1811	9.20852	9.21617	9.45265	9.62638	9.48139	9.54222	9.57581	9.44615	9.436	9.57445	9.57459	9.16847	9.11856	9.09719	9.43704	9.55672	9.5069	9.54098	9.77719	9.55532	9.55751	9.53624	9.53298
9.43406	9.45681	9.55416	9.45972	9.36667	9.35648	9.43845	9.35631	9.2285	9.26366	9.32502	9.59788	9.56714	9.44467	9.47325	9.60791	9.31184	9.35635	9.33131	9.4498	9.29019	9.29296	9.25669	9.45091	9.33112	9.32919	9.36378	9.47873	9.33808	9.35067	9.32067	9.50466	9.24932	9.25506	9.24185	9.47369
9.48196	9.34739	9.48045	9.37909	9.33387	9.30445	9.41394	9.44644	9.27207	9.28326	9.31971	9.40669	9.52957	9.46297	9.53447	9.42956	9.41567	9.28592	9.32377	9.43543	9.31374	9.30717	9.32869	9.47044	9.51681	9.45681	9.4941	9.56354	9.4115	9.38846	9.40541	9.5472	9.39095	9.37293	9.3353	9.3506
9.33997	9.35934	9.43987	9.62714	9.40504	9.48091	9.41958	9.45088	9.28319	9.37085	9.42721	9.60454	9.46108	9.38826	9.33879	9.59438	9.3518	9.35799	9.36403	9.43959	9.39853	9.34545	9.36391	9.46604	9.42508	9.3408	9.44425	9.5761	9.39571	9.42384	9.44578	9.61463	9.36938	9.33431	9.33278	9.4179
9.01444	8.96716	9.07254	9.08934	8.95672	9.0758	9.02313	9.05725	8.98532	9.05242	9.082	9.10857	9.08743	9.00402	8.91941	9.0515	9.01263	8.95969	8.95158	8.939	9.05713	9.05312	9.05053	9.02313	9.02098	9.06024	9.05235	9.18421	9.00436	8.99652	9.08565	9.09047	8.98427	9.06483	9.02934	8.92033
6.3	6.3	6.3	7.7393	6.3	7.30315	7.28682	7.5919	6.3	6.3	6.3	6.3	6.3	6.3	6.3	7.72391	7.39217	6.3	6.3	7.42571	6.3	6.3	6.3	7.33905	6.3	6.3	6.3	7.54523	6.3	6.3	7.3638	7.54225	6.3	6.3	6.3	6.3									+	MG stat_Ev3 stat
8.96404	8.88834	8.93496	9.30304	8.94074	9.09965	9.06378	9.22282	9.05729	9.13316	9.06752	9.05873	9.00419	8.96712	8.92845	9.27138	8.95	8.97773	8.99879	9.17705	8.96805	9.08696	9.12652	9.02003	8.93437	8.95778	8.98435	9.38947	8.9389	8.96271	9.06793	9.33179	8.95513	9.06326	9.01607	8.92521
8.35315	8.3966	8.4964	8.57686	8.3881	8.48493	8.52757	8.43146	8.32269	8.45535	8.40688	8.4481	8.41612	8.38313	8.39238	8.4891	8.33023	8.3805	8.38892	8.45856	8.29059	8.33654	8.48277	8.36065	8.37434	8.35987	8.21346	8.56469	8.36879	8.35627	8.37599	8.40715	8.31936	8.34035	8.39433	8.32508
9.3002	9.31105	9.19493	9.14507	9.20194	9.17014	9.13596	9.14136	9.25178	9.23032	9.159	9.23388	9.39342	9.34627	9.49067	9.42612	9.34953	9.09573	9.33812	9.34602	9.21123	9.18943	9.28269	9.31802	9.55303	9.43639	9.57765	9.24662	9.29671	9.20691	9.40374	9.31275	9.10958	9.37691	9.36408	9.18619
8.99045	9.01021	9.07251	9.1623	9.01195	9.08927	9.08782	9.23661	8.93259	9.01381	9.05177	9.25399	9.06696	8.9862	9.02979	9.16596	9.03727	8.99684	8.98594	9.14922	8.96044	8.95491	9.03032	9.09878	8.99895	9.05273	9.10575	9.14718	9.00792	9.01452	9.03914	9.30136	8.91576	9.05419	8.96315	9.07653
9.15658	9.10534	9.11846	9.19874	9.1068	9.14758	9.13846	9.22879	9.23512	9.30856	9.2589	9.30572	9.24286	9.19198	9.14724	9.26933	9.1799	9.14305	9.14142	9.22717	9.24277	9.28594	9.29634	9.29959	9.15797	9.1357	9.24314	9.25467	9.14154	9.14832	9.19332	9.30788	9.26456	9.27056	9.27625	9.24519
8.55404	8.56062	8.69109	8.69433	8.54118	8.58223	8.48028	8.69646	8.49995	8.56536	8.52633	8.69739	8.6447	8.64356	8.61219	8.74286	8.62597	8.53517	8.63181	8.74598	8.5266	8.52333	8.62024	8.66976	8.71556	8.6148	8.72919	8.79664	8.62858	8.57163	8.63803	8.73838	8.577	8.53926	8.57082	8.6256
7.72285	7.76839	7.81844	6.3	7.91836	7.62005	6.3	6.3	7.6155	7.72309	7.86869	7.78934	7.92058	7.91046	7.88812	7.93577	7.88558	6.3	6.3	7.73664	7.82879	7.74096	7.67344	7.72304	7.89654	7.85809	7.85442	7.85371	7.81731	7.57393	7.51724	6.3	7.72674	7.88467	7.74941	7.69068
9.10243	8.94709	8.95349	8.86683	8.90431	9.07704	9.00342	8.96947	9.06479	9.06258	9.10264	8.95698	9.10588	8.90009	8.98678	8.86585	8.93159	8.97996	9.10233	9.00779	9.00026	9.14208	9.16259	8.92589	9.1175	8.98272	9.00234	8.97927	8.97005	9.03443	9.05827	9.10435	8.99198	9.07664	9.05824	8.85369
8.86306	8.79607	8.87902	9.00139	8.83527	8.93403	8.93727	9.0616	8.86046	8.93167	8.95054	9.09029	8.91348	8.76689	8.75516	9.02485	8.77431	8.78291	8.76986	8.98285	8.86861	8.96316	8.97712	8.91708	8.87836	8.74885	8.81117	8.95052	8.81926	8.7706	8.86649	9.12473	8.8618	8.83709	8.84092	8.91721
8.50741	8.49337	8.54066	8.58662	8.25365	8.46571	8.35328	8.53766	8.24817	8.41117	8.45347	8.69636	8.54938	8.23452	8.249	8.55596	8.0876	8.17791	8.21717	8.46462	8.41621	8.33445	8.43791	8.48384	8.4587	8.37894	8.50454	8.64	8.15506	8.13504	8.28199	8.64233	8.34624	8.33419	8.25293	8.44033
6.3	7.67505	6.3	6.3	7.71461	6.3	6.3	6.3	7.65288	7.76043	6.3	6.3	7.71498	7.63381	7.73677	7.41857	7.71745	6.3	7.7246	7.63704	7.79145	6.3	7.79811	7.51648	7.60973	7.5694	7.50394	6.3	7.85809	7.78583	7.69469	7.49689	6.3	6.3	7.63132	6.3
8.3966	8.33183	8.50174	9.51842	7.73694	8.13434	8.16687	9.61635	8.49649	8.63902	8.63172	9.438	8.39658	8.31042	8.23206	9.80757	8.12245	7.97314	7.75803	9.77184	8.24492	8.52462	8.39213	9.53684	8.3387	8.13824	8.16137	9.54739	7.09167	7.95875	7.95889	9.84185	8.49164	8.62786	8.65646	9.47886									+	MG stat_Ev3 stat
8.49269	8.44637	8.5946	8.56535	8.57229	8.61272	8.58188	8.55128	8.48285	8.40997	8.42488	8.62914	8.56644	8.53889	8.47786	8.54634	8.54609	8.49667	8.51908	8.57186	8.495	8.43519	8.38605	8.52338	8.42369	8.48024	8.5155	8.5205	8.52662	8.53161	8.56968	8.48223	8.43441	8.3948	8.38057	8.50014
9.09026	9.1049	9.24452	9.35365	9.1858	9.22963	9.23525	9.29493	9.05652	9.16882	9.14233	9.47627	9.17748	9.07199	9.02792	9.39651	9.0816	9.1173	9.06848	9.25348	9.16536	9.17854	9.08607	9.34201	9.10428	9.09958	9.20839	9.36977	9.11538	9.10213	9.13856	9.32948	9.01187	9.12727	9.07867	9.30324
8.18693	8.03778	8.03523	7.9873	7.94962	7.78358	7.77922	8.04661	8.1841	8.25713	8.07875	8.00152	8.09033	8.13631	8.13609	7.77996	8.08629	7.91047	7.92813	8.27448	8.1518	8.00741	8.1949	8.24778	8.28616	8.1248	8.00312	8.33885	8.0561	7.88969	7.97378	7.96625	8.18974	8.16906	8.13966	8.25914
9.54357	9.50619	9.53089	9.54455	9.57084	9.53766	9.5357	9.52569	9.50433	9.52824	9.50084	9.58442	9.59568	9.51818	9.58647	9.63506	9.6042	9.5052	9.55973	9.56372	9.5797	9.52514	9.53681	9.57616	9.62779	9.58473	9.56997	9.60902	9.59482	9.53589	9.52124	9.70427	9.57813	9.53275	9.54891	9.56346
8.74575	6.3	8.81676	8.73128	8.67634	6.3	6.3	6.3	6.3	8.79387	6.3	6.3	6.3	6.3	6.3	6.3	6.3	6.3	6.3	6.3	8.68886	8.70461	8.74447	6.3	8.74782	6.3	6.3	6.3	6.3	6.3	6.3	6.3	6.3	6.3	6.3	6.3
7.84305	7.98712	8.03169	7.93464	6.3	8.05584	6.3	8.2589	7.88712	7.99738	8.08803	6.3	6.3	6.3	7.83256	8.34374	7.80993	6.3	6.3	8.10199	7.92892	6.3	7.78481	8.06774	6.3	6.3	6.3	8.23892	6.3	7.66961	8.19293	8.22912	6.3	7.95771	7.8304	6.3
7.77693	7.92219	7.72991	8.36883	7.52234	6.3	6.3	8.08077	7.74192	7.78514	7.83126	8.31746	7.70304	7.94248	7.88011	8.39279	7.76371	6.3	6.3	8.42284	7.87329	7.55701	7.67213	8.41848	7.92266	8.05142	7.8969	8.45291	7.68517	6.3	6.3	8.18398	7.69934	7.62802	7.88893	8.52929
8.47397	8.49547	8.60943	8.90022	8.59876	8.61445	8.57746	8.75588	8.54258	8.5594	8.607	8.83829	8.59751	8.54715	8.40951	8.77893	8.55036	8.52255	8.52203	8.71929	8.59276	8.5663	8.56711	8.73489	8.56947	8.51412	8.56922	8.89247	8.57221	8.56861	8.5821	8.87262	8.52889	8.58602	8.4945	8.63933
6.3	6.3	6.3	6.3	6.3	6.3	6.3	6.3	6.3	6.3	6.3	6.3	6.3	6.3	6.3	6.3	6.3	6.3	6.3	7.63153	6.3	6.3	6.3	6.3	6.3	6.3	6.3	7.61932	6.3	6.3	6.3	7.76016	6.3	6.3	6.3	6.3
10.0849	10.1066	10.0975	10.2044	10.219	10.2292	10.2408	10.2184	10.1874	10.2258	10.1981	10.2347	10.0819	10.0398	10.0217	10.2096	10.1957	10.1472	10.1857	10.1773	10.2037	10.204	10.1871	10.1728	9.97638	9.97055	9.97611	10.212	10.2279	10.2037	10.2104	10.3603	10.2235	10.2098	10.2038	10.1191
9.25811	9.2355	9.25389	9.23885	9.34522	9.33903	9.33596	9.27096	9.30196	9.32015	9.38748	9.1125	9.29583	9.19945	9.25161	9.2381	9.27646	9.18811	9.29719	9.16631	9.41174	9.39243	9.34753	9.18449	9.27868	9.1959	9.19515	9.24112	9.30544	9.2845	9.37849	9.31037	9.32471	9.32284	9.29754	9.11224
8.53314	8.54013	8.67183	8.69865	8.61601	8.68883	8.6883	8.69988	8.44223	8.59809	8.63209	8.63508	8.65289	8.55966	8.48414	8.65189	8.61502	6.3	8.0924	8.61141	8.63025	8.38295	8.70909	8.57855	8.47867	8.50975	8.31894	8.79445	8.46897	8.42142	8.47395	8.74497	8.60458	8.64878	8.64652	8.07452
9.42343	9.5103	9.62113	9.54665	9.81751	9.86762	9.79635	9.6454	9.67728	9.71919	9.81821	9.8024	9.53218	9.48121	9.45978	9.51648	9.71965	9.73722	9.70844	9.59386	9.77383	9.79973	9.68649	9.61097	9.39268	9.34335	9.42274	9.43024	9.74244	9.76724	9.74453	9.77618	9.64701	9.67955	9.65131	9.54801
10.0582	10.0294	9.99719	9.82814	10.0392	10.0543	10.0035	9.79274	10.0914	10.0876	10.091	9.88623	10.0564	10.0386	10.0598	9.86458	10.1071	10.0303	10.0918	9.92081	10.1129	10.0935	10.1112	9.93232	10.0883	10.0782	10.1193	9.98072	10.0902	10.0775	10.1159	9.91579	10.0803	10.104	10.1192	9.92547
9.3057	9.30935	9.32533	9.60337	9.27552	9.38723	9.31779	9.39862	9.31777	9.36972	9.37998	9.54411	9.34219	9.25283	9.21019	9.60375	9.31224	9.25273	9.223	9.50856	9.37068	9.3486	9.36372	9.48356	9.17574	9.22639	9.19285	9.60284	9.32613	9.27958	9.31637	9.5729	9.31505	9.37179	9.38815	9.46138
8.30097	8.30159	8.30125	8.59934	8.16331	8.27393	8.26886	8.71564	8.38448	8.40499	8.28366	8.64229	8.24279	8.4365	8.30784	8.59859	8.25035	8.30906	8.28481	8.76217	8.20542	8.25833	8.46207	8.75895	8.42654	8.26067	8.21833	8.75745	8.27827	8.32873	8.42035	8.797	8.38741	8.38614	8.45481	8.71045
7.6817	6.3	7.63993	6.3	6.3	6.3	6.3	7.5228	7.7669	7.70315	6.3	6.3	6.3	7.65703	7.84981	6.3	6.3	6.3	6.3	7.61069	7.6854	6.3	6.3	7.90294	7.80318	6.3	6.3	6.3	6.3	6.3	7.62281	6.3	6.3	7.48481	7.82741	8.16245
7.59042	6.3	7.83675	6.3	7.68517	7.60699	6.3	6.3	7.71895	6.3	7.77309	7.84279	6.3	7.80699	6.3	6.3	6.3	6.3	6.3	6.3	7.77117	7.84151	7.82984	6.3	7.48101	6.3	6.3	6.3	6.3	7.61774	6.3	6.3	6.3	6.3	6.3	6.3
8.10503	8.0302	6.3	8.07364	7.93957	8.08418	7.99503	8.22055	8.31233	8.25074	8.1869	8.31057	8.09458	8.13773	8.12756	8.08411	7.80083	7.83894	7.9034	8.20488	8.42654	8.3904	8.38414	8.57068	8.24336	8.18281	8.07364	8.36562	8.03802	8.12372	8.10113	8.43702	8.17929	8.23267	8.11681	8.20556
6.3	6.3	6.3	6.3	6.3	6.3	6.3	8.11153	6.3	6.3	6.3	8.23241	7.91526	7.82497	7.93277	8.12538	6.3	6.3	6.3	8.28332	6.3	6.3	7.855	8.34475	7.98645	8.01874	6.3	8.22822	7.8585	6.3	7.93591	8.20994	7.68028	6.3	6.3	8.35917
8.17898	8.28578	8.43236	8.02625	8.00715	8.48612	8.38612	8.29336	8.89723	8.90363	9.18842	8.42744	8.25518	7.95787	8.12424	8.19326	8.51528	6.3	8.10161	8.28409	9.10452	8.87885	8.99366	7.73812	8.0875	8.12146	6.3	8.34916	8.12655	8.14401	8.40339	8.22404	9.24438	9.26276	9.09545	6.3
9.81681	9.77572	9.82775	10.0272	9.81325	9.84486	9.88102	10.0076	9.8165	9.80551	9.83061	10.0401	9.84464	9.81881	9.83588	10.0242	9.84649	9.83083	9.84956	10.0158	9.81239	9.78786	9.85882	10.0218	9.83997	9.85016	9.80118	10.0916	9.86689	9.87292	9.91766	10.1331	9.81696	9.85571	9.83792	9.97595
8.69043	8.51882	8.82654	8.70638	8.42254	8.58817	8.59755	8.79357	8.74125	8.76826	8.49439	8.79505	8.73289	8.62383	8.67379	8.67684	8.71704	8.55037	8.70809	8.67999	8.67249	8.4603	8.7912	8.81007	8.85769	8.77417	8.717	8.80714	8.7806	8.71389	8.74479	8.84432	8.74028	8.68735	8.54764	8.69817
6.3	6.3	6.3	7.80394	7.78677	6.3	6.3	8.3765	7.92177	6.3	7.81261	8.56591	6.3	6.3	7.73094	8.0389	6.3	7.51934	7.72766	8.67937	7.86292	7.67812	7.93922	8.76644	6.3	6.3	6.3	7.98838	6.3	6.3	7.7137	8.72295	7.73244	7.81385	8.15652	8.81737									+	MG stat_Ev3 stat
8.31471	8.40386	8.41422	8.72424	8.28975	8.25969	8.25205	8.50304	8.41594	8.37112	8.22973	8.59395	8.41081	8.30705	8.45747	8.69661	8.52455	8.25818	8.36277	8.36998	8.30822	8.35297	8.38279	8.45356	8.59652	8.42784	8.29043	8.49881	8.43977	8.24368	8.22801	8.83826	8.40199	8.38643	8.37225	8.42024
8.04438	8.05892	8.14579	8.15715	8.11022	8.08966	8.23231	8.10109	8.1038	8.15999	8.13716	8.22845	8.16053	7.98513	7.99765	8.2978	7.98214	8.06674	8.07562	8.28946	7.97607	8.06577	8.11893	8.31345	8.10308	7.99822	7.91653	8.03088	8.05185	8.17187	8.14656	8.07722	8.11856	8.11354	8.09771	8.29699
7.96978	7.93695	8.09269	8.09318	8.30957	8.54508	8.42285	8.23935	8.32824	8.20629	8.38059	8.24827	8.07511	7.97055	8.09472	8.64122	8.31775	8.07008	7.84646	8.04368	8.34187	8.2763	8.64892	6.3	7.84335	8.12633	6.3	6.3	8.49146	8.3632	8.36601	8.35265	8.64095	8.7234	8.1831	6.3
9.33933	9.25373	9.23905	9.13188	9.34213	9.61629	9.58581	9.4312	9.66637	9.76206	9.72401	9.43062	9.37291	9.31008	9.17418	9.07965	9.31059	9.55096	9.59445	9.47756	9.62195	9.73952	9.77537	9.51851	9.28648	9.2035	9.25881	9.02362	9.2727	9.51824	9.53436	9.34901	9.63342	9.69901	9.72843	9.29992
8.2276	8.15549	8.25404	8.33185	8.10367	8.29341	8.18041	8.35516	8.08354	7.9986	8.14392	8.37392	8.31262	8.17826	8.197	8.35753	8.23289	8.1856	8.18338	8.33879	8.22876	8.14579	8.15872	8.29124	8.25756	8.27289	8.34333	8.42957	8.22891	8.23588	8.30827	8.53191	8.01195	8.20107	8.14863	8.10438
8.69516	8.62412	8.69306	8.52689	8.69418	8.78109	8.6764	8.70243	8.66348	8.59768	8.59497	8.65474	8.65101	8.70746	8.7139	8.55022	8.71288	8.67115	8.80978	8.66639	8.67279	8.72046	8.77126	8.5436	8.73576	8.7774	8.72547	8.50895	8.75713	8.77856	8.74799	8.63366	8.71245	8.81243	8.81323	8.72554
9.65122	9.68443	9.61913	9.51459	9.6555	9.59721	9.65927	9.54029	9.67332	9.65214	9.58202	9.527	9.60914	9.57368	9.65789	9.46195	9.645	9.70759	9.66813	9.59183	9.57748	9.61413	9.60938	9.49293	9.69299	9.56107	9.57927	9.4879	9.68789	9.66349	9.68413	9.58518	9.65745	9.65012	9.68515	9.62308
8.95392	8.91595	9.00728	8.86372	8.93761	8.96107	8.96606	8.77201	8.8875	8.95413	8.90333	8.73172	8.98561	8.97271	8.99371	8.7234	9.00204	8.86113	8.98805	8.85252	8.9023	8.85551	8.94408	8.81715	8.94237	8.88541	8.94115	8.80889	8.94357	8.95385	8.97499	8.77536	8.85151	8.95189	8.94192	8.80818
8.41601	8.31178	8.30769	8.2397	8.36493	8.42062	8.42552	8.43966	8.3948	8.4416	8.35224	8.55799	8.40195	8.30784	8.37372	8.35457	8.45793	8.36571	8.5002	8.53581	8.46208	8.41602	8.54098	8.61308	8.34145	8.34684	8.26607	8.21733	8.46003	8.46773	8.46348	8.37086	8.46633	8.42382	6.3	8.51601
8.32428	8.25356	8.15005	8.56533	8.40104	8.26569	8.39794	9.11039	8.55256	8.6473	8.75339	9.15302	8.3351	8.31395	8.37262	8.64015	8.26048	8.769	8.39053	9.2748	8.35476	8.41832	8.48808	9.13181	8.22626	7.94513	8.60252	8.71122	8.49625	8.31418	8.38367	9.33349	8.48324	8.44602	8.47003	9.27667
8.00992	8.0855	8.33125	9.0798	7.835	8.35976	8.0159	8.19413	6.3	6.3	6.3	7.92906	7.97958	7.99176	8.04848	9.22373	7.89842	8.14073	8.23469	8.15625	6.3	6.3	8.34524	7.94242	8.08268	8.03274	8.0746	8.85351	8.39922	8.06258	6.3	8.31399	6.3	6.3	8.35599	7.59143
7.30702	7.36778	6.80502	6.3	6.88328	7.15394	6.3	6.3	6.3	6.3	6.3	6.3	7.13383	7.46214	7.72073	6.3	6.3	7.21893	7.49948	7.24405	6.3	6.3	6.3	6.3	7.37674	7.35499	6.87192	6.3	7.54742	7.48777	6.3	6.3	6.3	7.46795	6.3	7.8377
9.57486	9.5373	9.42754	9.53089	9.69102	9.93704	9.9227	9.66231	10.1176	10.1116	10.0774	9.65385	9.67372	9.64049	9.51412	9.56994	9.76496	9.9044	9.93221	9.75842	10.051	10.1677	10.068	9.74228	9.46462	9.46462	9.44691	9.55902	9.61599	9.91267	9.82582	9.71658	10.1138	10.1068	10.189	9.86528
6.3	6.3	6.3	6.3	6.3	6.3	6.3	6.3	6.3	6.3	6.3	6.3	6.3	6.3	6.3	6.3	6.3	6.3	6.3	6.3	6.3	6.3	6.3	7.7643	6.3	6.3	6.3	6.3	6.3	6.3	6.3	6.3	6.3	6.3	6.3	7.80357
10.6994	10.7128	10.7822	10.5803	10.8193	10.8371	10.8535	10.3953	10.6886	10.7314	10.8112	10.5914	10.7792	10.7929	10.6995	10.6562	10.7499	10.7342	10.7126	10.3111	10.7702	10.779	10.7057	10.383	10.7743	10.7507	10.7839	10.5106	10.7622	10.7454	10.7768	10.5281	10.7054	10.7223	10.6997	10.3277
7.93236	7.89754	8.03619	8.19421	7.80015	7.92101	7.96169	8.08881	7.77576	7.71966	7.88006	8.11912	8.10812	7.86772	7.88371	8.13078	7.89327	7.70999	7.84771	7.94927	6.3	7.73465	7.84839	8.09012	8.05388	8.04825	8.041	8.24475	7.9519	7.82119	7.82039	8.28762	7.76508	7.85627	7.73947	7.81682
7.89717	7.75981	7.80623	6.3	6.3	6.3	6.3	6.3	7.71416	6.3	6.3	6.3	8.05755	7.89223	6.3	6.3	7.81211	6.3	6.3	6.3	6.3	6.3	6.3	6.3	6.3	6.3	6.3	6.3	7.89442	6.3	6.3	6.3	6.3	6.3	6.3	6.3
6.3	8.10524	6.3	8.19711	8.21746	8.15238	6.3	6.3	6.3	6.3	8.16596	8.28914	6.3	8.37996	8.3626	6.3	6.3	8.14585	6.3	6.3	8.256	8.22814	8.01878	8.1025	8.03254	6.3	8.43239	6.3	8.2748	6.3	8.10387	6.3	8.33919	8.01519	8.26797	8.09767
9.4543	9.4444	9.56909	9.70246	9.39766	9.494	9.45939	9.60917	9.31391	9.337	9.39674	9.72468	9.54214	9.37822	9.40365	9.73419	9.34692	9.33353	9.34433	9.58092	9.33997	9.34254	9.32075	9.61042	9.46154	9.35401	9.44677	9.73187	9.39986	9.41164	9.44484	9.70351	9.32595	9.294	9.31122	9.44155
9.07159	9.03953	8.99653	9.25081	8.80868	8.93284	8.8908	9.03953	8.96735	8.92781	8.95347	9.27582	9.13446	9.12895	9.06187	9.23867	8.89572	8.88729	8.89007	9.14814	9.0202	8.96505	8.97763	9.25486	8.99857	9.01515	9.11005	9.19487	8.84325	8.9275	8.92171	8.94439	8.97897	8.99883	8.91847	9.29645
8.54876	6.3	6.3	6.3	6.3	6.3	8.67001	9.35468	8.81551	8.72596	6.3	8.82411	6.3	6.3	8.63326	8.9129	8.72228	6.3	6.3	9.28208	6.3	8.82975	8.48938	9.03072	8.71544	8.84078	6.3	9.3162	6.3	8.58925	6.3	9.4537	8.55013	8.50254	6.3	6.3
9.51915	9.48067	9.50873	9.77979	9.45899	9.50552	9.54162	9.69858	9.46277	9.48335	9.46115	9.7585	9.57445	9.44088	9.47442	9.80629	9.52043	9.45923	9.46796	9.70487	9.48735	9.48159	9.53143	9.70325	9.48619	9.46709	9.461	9.80747	9.49834	9.48493	9.54383	9.8072	9.49798	9.54015	9.48362	9.6144
9.04638	8.98789	9.10687	9.16581	8.96907	9.00856	8.92333	9.0192	9.04017	9.06841	9.10985	9.36777	9.06625	9.06051	9.04774	9.25329	9.02453	8.8717	8.95735	9.16131	9.02173	9.02991	9.04328	9.19268	9.06956	9.04552	9.1065	9.23631	9.02539	8.98045	9.01195	9.02641	9.04591	9.10384	9.12323	9.24025
8.92435	8.77372	8.67668	8.75632	8.70364	8.8196	8.75644	9.03298	8.76805	8.79685	8.76784	8.89985	8.94055	8.96695	8.99154	9.09423	9.02239	8.818	8.91705	9.07185	8.80295	8.86699	8.80045	9.11438	8.94902	8.95496	9.04724	9.23345	8.85997	8.79895	8.89143	9.26809	8.8817	8.86458	8.91097	9.10626
8.16803	7.99265	6.3	8.31376	8.11524	6.3	8.18952	8.37197	8.03298	6.3	6.3	6.3	6.3	8.00509	8.0834	8.40802	8.12163	8.02115	6.3	6.3	6.3	8.10843	6.3	8.40425	8.30079	8.04914	8.23995	8.40975	8.16738	6.3	6.3	8.424	6.3	6.3	6.3	8.25775
8.5394	8.49171	8.46383	8.68893	8.4129	8.43996	8.41239	8.74143	8.29552	8.36979	8.26183	8.72839	8.56523	8.42455	8.40924	8.77475	8.38396	8.35908	8.34141	8.66062	8.3604	8.29695	8.3742	8.74518	8.58057	8.49325	8.55031	8.95926	8.44058	8.4114	8.45212	8.809	8.32875	8.33828	8.27186	8.63621
9.51033	9.57553	9.71298	9.34906	9.52503	9.61419	9.6949	9.5917	9.5413	9.46577	9.59395	9.51622	9.53665	9.46629	9.56327	9.45013	9.61767	9.71487	9.66883	9.56607	9.5515	9.52444	9.54123	9.49815	9.57237	9.57711	9.3809	9.58544	9.66811	9.69624	9.72442	9.67627	9.64933	9.6741	9.66731	9.53578
9.29226	9.26902	9.31668	9.12869	9.28181	9.35927	9.33522	9.02563	9.21139	9.26248	9.34463	9.1049	9.34967	9.27896	9.22042	9.13117	9.29411	9.25978	9.24334	9.05412	9.31587	9.28963	9.28468	9.07221	9.27545	9.24583	9.32373	9.15866	9.28128	9.29177	9.32537	9.19537	9.25861	9.29896	9.25035	8.98395
9.26778	9.2975	9.14186	9.06002	9.27328	9.27077	9.31465	9.09611	9.30812	9.28475	9.27818	8.98997	9.27971	9.3049	9.31368	9.03064	9.32052	9.35761	9.36868	9.03459	9.2985	9.3111	9.35166	9.18061	9.34475	9.30029	9.28357	9.16023	9.30643	9.3295	9.27242	9.16146	9.34185	9.31477	9.35174	9.1506
8.59437	8.55744	8.55792	8.77162	8.4768	8.57313	8.5356	8.98605	8.72115	8.62946	8.58304	9.07813	8.66007	8.5846	8.66553	9.10748	8.65019	8.59023	8.64437	9.19532	8.67821	8.71886	8.80348	9.13101	8.64461	8.64067	8.59144	9.11764	8.57671	8.59871	8.69164	9.1395	8.68739	8.64583	8.66912	9.07777
9.44176	9.46659	9.54943	9.71095	9.44762	9.50159	9.43383	9.69383	9.3294	9.49032	9.46635	9.76671	9.56761	9.49286	9.38007	9.83877	9.3767	9.5248	9.48488	9.6438	9.37396	9.47709	9.44119	9.66163	9.37714	9.26926	9.4268	9.62983	9.48947	9.40512	9.46339	9.83647	9.34484	9.35493	9.31886	9.60589
8.86879	8.80343	8.79077	8.8156	8.801	8.79491	8.82232	9.01347	8.87722	8.88825	8.78809	8.83849	8.83841	8.7914	8.82592	8.97966	8.83404	8.71306	8.859	9.00843	8.78438	8.75917	8.91667	9.04147	8.92623	8.72111	8.68368	9.01043	8.86326	8.80952	8.91728	9.14076	8.86612	8.92921	8.90494	8.92829
9.61985	9.57821	9.68713	9.80667	9.58716	9.65521	9.68206	9.85695	9.63987	9.68196	9.6926	9.8573	9.63439	9.52978	9.51593	9.81355	9.61783	9.57041	9.60135	9.77972	9.63128	9.63469	9.66771	9.81976	9.53117	9.51075	9.55347	9.78407	9.63945	9.62307	9.66389	9.93408	9.59715	9.63642	9.61666	9.71612
7.81714	7.79924	7.93356	8.11909	7.85022	7.89342	7.89763	7.91163	7.85649	7.85518	7.88772	8.09117	7.86216	7.82531	6.3	8.0235	7.78396	7.80415	7.84253	7.9192	7.90216	7.89416	7.93395	8.05503	7.89682	7.83912	7.87066	8.07302	7.90351	6.3	6.3	8.00121	7.82366	7.87777	7.81197	8.05511
10.4282	10.4097	10.4163	10.4986	10.426	10.4311	10.443	10.4006	10.4114	10.4281	10.3547	10.3971	10.4144	10.3969	10.3789	10.4969	10.4519	10.3914	10.446	10.3787	10.4046	10.3877	10.4221	10.4425	10.4522	10.4283	10.4408	10.5035	10.4529	10.4371	10.4591	10.4255	10.4538	10.4394	10.4344	10.4054
6.3	6.3	6.3	6.3	6.3	6.3	6.3	6.3	6.3	6.3	6.3	8.38012	7.71892	6.3	6.3	6.3	6.3	6.3	6.3	6.3	6.3	6.3	6.3	8.38623	7.47384	6.3	6.3	8.45623	6.3	7.82937	6.3	8.03997	6.3	6.3	6.3	6.3
8.80769	8.8227	8.87399	8.82952	8.78065	8.88041	8.83223	8.86162	8.81956	8.78716	8.83227	8.84245	8.81481	8.75831	8.77597	8.82062	8.85614	8.75507	8.81283	8.8217	8.83476	8.72938	8.76273	8.79736	8.79917	8.74855	8.74371	8.78246	8.83199	8.80381	8.85217	8.86815	8.81467	8.8375	8.7569	8.69265
8.87261	8.81275	8.81186	9.09719	8.79948	8.77669	8.83002	8.93199	8.77042	8.73055	8.76848	9.03531	8.88227	8.8184	8.8096	9.09146	8.81684	8.83127	8.83388	8.99677	8.84658	8.85338	8.69434	9.08135	8.74723	8.85281	8.84633	9.04766	8.82284	8.84892	8.80872	8.84079	8.67441	8.73035	8.73114	9.1407
6.3	6.3	6.3	7.95712	6.3	7.99154	6.3	8.09198	7.68471	6.3	6.3	8.03957	6.3	6.3	6.3	7.98572	6.3	6.3	6.3	8.02914	6.3	6.3	7.9883	7.97792	7.82843	6.3	6.3	8.18636	6.3	6.3	7.95484	8.14897	6.3	6.3	7.73643	7.56812
11.2585	11.2378	11.232	11.1364	11.2958	11.2577	11.2884	10.9985	11.175	11.2374	11.265	11.1426	11.286	11.2839	11.226	11.1639	11.2313	11.3116	11.2483	11.0367	11.2769	11.2814	11.1653	11.0375	11.1815	11.2511	11.348	11.0114	11.2605	11.2536	11.2248	11.0044	11.1603	11.1904	11.1791	11.131
9.05412	9.11883	9.20664	8.98722	8.83742	8.87038	8.84813	8.80801	8.90888	9.028	9.03786	8.98577	9.20607	9.20104	9.17892	9.02473	8.81619	8.75295	8.7577	8.76862	9.01187	9.04548	8.96956	8.69182	8.92756	8.83755	8.75169	8.76024	8.7915	8.77614	8.84964	8.8767	8.88034	8.92639	8.96893	8.64064
8.36116	8.32932	8.35428	7.9315	8.14529	7.95398	7.55787	7.92755	8.23231	8.06785	8.03294	7.96709	8.31173	8.41684	8.36584	8.03399	8.34228	7.97787	8.23689	6.3	8.01498	7.98502	8.30982	7.79607	8.47805	8.46691	8.14937	7.97426	8.26748	8.07846	8.19794	7.87916	8.26212	8.20529	8.21104	7.71472
8.09885	8.12143	8.1351	8.51946	6.3	8.16131	8.02959	8.33846	7.69477	7.80442	7.82615	8.38894	8.02164	7.88616	8.08906	8.6239	8.03957	6.3	7.92032	8.14604	7.97394	6.3	7.7784	8.20772	8.0561	8.00886	8.04112	8.47805	8.13136	8.06989	7.9307	8.40038	8.0258	7.87745	6.3	8.13341
8.11598	8.05523	8.28612	8.7363	8.23251	8.42014	8.23618	8.88092	8.27756	8.33844	8.41034	8.96056	7.84097	8.04891	7.94767	8.76788	8.20556	8.26472	8.28937	8.82534	8.26041	8.30972	8.24785	8.8338	8.0966	8.00078	6.3	8.81316	8.22945	8.32744	8.31048	9.03507	8.35934	8.2578	8.25914	8.70253
8.06599	7.98997	8.17577	8.1825	7.93579	7.90754	7.92008	8.14582	8.02078	8.07207	7.97346	8.28005	8.24642	8.13462	8.0975	8.30453	8.01165	7.80445	7.95796	8.26283	8.0849	7.94186	8.0293	8.26895	8.23558	8.22295	8.15921	8.32752	7.74797	6.3	6.3	8.0423	7.69377	7.90188	8.07302	8.02148
8.85645	8.82943	8.90727	8.83305	8.8356	8.79292	8.78832	8.89686	8.78339	8.84773	8.8424	8.8951	8.87729	8.81816	8.82985	8.74032	8.83006	8.71132	8.74975	8.78402	8.79601	8.78618	8.80119	8.90599	8.88386	8.79624	8.8078	8.85512	8.87039	8.79271	8.84063	8.98285	8.81892	8.81512	8.82778	8.89678
8.15528	8.17181	8.1085	8.14903	7.97262	8.02288	7.84093	7.83514	8.01178	8.07225	7.84231	8.14641	8.16723	8.06345	8.17537	8.10853	7.93823	7.95902	7.96867	8.18746	8.02106	8.06081	7.98723	8.17765	8.20707	8.14894	8.21856	8.1089	8.05142	7.96777	8.00199	6.3	7.91678	7.99198	7.96737	8.25849
10.1212	10.1325	10.0867	9.91282	10.0985	10.1619	10.1385	9.91369	9.99053	9.98556	10.0048	9.89591	10.2454	10.1615	10.1448	9.99927	10.1714	10.1033	10.1946	9.92706	10.0809	10.0719	10.0349	9.81177	10.1582	10.2149	10.3187	9.87159	10.1571	10.1489	10.133	10.0272	10.0031	10.0286	10.045	9.80245
9.73915	9.66619	9.73451	8.96293	9.84886	9.85593	9.86407	9.12969	9.62253	9.67068	9.64715	9.10421	9.80831	9.77075	9.74032	8.98224	9.8613	9.78009	9.79454	8.89315	9.6228	9.61307	9.59069	9.03226	9.82976	9.84606	9.89886	8.81214	9.872	9.83742	9.84829	9.06198	9.6218	9.64359	9.62745	8.88421
8.74256	8.71492	8.78653	8.75361	8.81365	8.75762	8.81076	8.79858	8.75367	8.80963	8.67645	8.83807	8.75078	8.7783	8.81355	8.71757	8.95526	8.80724	8.92084	8.82899	8.76503	8.70297	8.71878	8.73925	8.71513	8.72697	8.71534	8.63598	8.8389	8.8718	8.8296	8.66195	8.83197	8.80661	8.80716	8.78301
10.0156	9.97617	10.0623	10.0888	9.99841	10.0249	10.0639	10.0068	9.97326	10.0088	10.0309	10.1205	10.0337	9.96373	9.97612	10.1059	9.99273	9.99542	9.97943	10.0161	9.9861	10.0086	10.0281	10.0343	10.0682	10.0844	10.0724	10.135	10.0516	9.99514	10.07	10.0949	9.98402	10.0121	9.96233	10.0361
8.03858	7.91952	7.93231	7.9424	7.55199	6.3	6.3	7.81334	7.64395	7.60747	7.52441	7.89055	8.02772	7.91693	8.10738	8.17327	7.92009	6.3	7.63631	8.08497	7.73715	7.59594	7.80267	8.04159	8.10016	7.99238	7.90793	8.17099	7.71286	6.3	7.733	7.91568	7.78823	7.85875	7.93652	7.91358
10.165	10.1549	10.1911	10.4029	10.1069	10.0844	10.0802	10.1026	10.0145	10.0396	10.0607	10.4807	10.2171	10.2296	10.1665	10.4082	10.103	10.1484	10.0971	10.3028	10.0918	10.0797	10.0393	10.3975	10.1787	10.2436	10.2673	10.4318	10.1147	10.0842	10.106	10.1524	10.0094	10.0244	9.9989	10.4829
9.46141	9.39328	9.48146	9.55114	9.47522	9.48876	9.48686	9.47454	9.42348	9.48253	9.46506	9.61825	9.47104	9.44282	9.42702	9.53518	9.47017	9.45868	9.47926	9.46968	9.40511	9.43297	9.45185	9.5694	9.43506	9.45978	9.47705	9.51008	9.49937	9.49205	9.50458	9.45981	9.43708	9.48173	9.44037	9.52044
9.05934	9.01317	8.86857	9.2205	9.0228	9.02959	9.11066	9.29734	8.97503	8.92056	8.88741	9.10948	9.04961	9.04072	9.04665	9.28289	9.09715	8.97562	9.1003	9.21827	8.93999	8.99148	9.06603	9.2843	9.11548	9.07052	9.05146	9.34743	9.10479	9.07849	9.12551	9.27291	9.05763	9.02572	9.0035	9.09093
7.67272	7.74479	7.82359	7.80629	7.61688	6.3	7.76902	6.3	6.3	6.3	7.62914	7.56975	8.03084	7.87492	6.3	7.72293	7.69926	7.61758	7.62861	7.63843	7.67849	6.3	6.3	7.52076	7.6709	7.70023	7.75949	7.8353	7.65548	7.64258	6.3	6.3	6.3	6.3	6.3	6.3
8.55629	8.51383	8.45846	8.50548	8.33874	8.32329	8.58879	8.11548	8.13966	8.23699	8.2616	8.60129	8.55199	8.48108	8.33145	8.57215	8.2353	8.2577	8.26717	8.28328	8.36361	8.16814	8.1799	8.23679	8.4232	8.44877	8.41527	8.12561	8.38975	8.12827	8.36554	8.24489	8.22071	8.15824	8.08322	8.19413
9.25312	9.27552	9.33628	9.37403	9.14848	9.24512	9.15842	9.23295	9.02473	9.05994	9.12287	9.29528	9.31861	9.24854	9.23626	9.32069	9.11942	9.11404	9.09781	9.08593	9.10281	9.1112	9.12577	9.16985	9.23744	9.21277	9.29006	9.31861	9.13697	9.17167	9.18523	9.36988	9.0503	9.04466	8.99146	8.97663
8.92177	8.85476	8.9702	8.96287	8.79203	8.87489	8.91909	8.88636	8.78654	8.83587	8.82584	8.82048	8.88461	8.87143	8.9268	8.91907	8.86261	8.84275	8.94998	8.90602	8.78217	8.85249	8.87145	8.88527	9.0223	8.97175	8.97273	9.05023	8.90719	8.90308	8.96153	8.99084	8.78871	8.86622	8.83281	8.69806
8.70018	8.75176	8.8568	8.9348	8.7154	8.8476	8.8148	8.82221	8.63686	8.62314	8.64805	8.92172	8.8199	8.63367	8.65689	8.92733	8.62616	8.48722	8.60057	8.60939	8.64423	8.65659	8.5988	8.65334	8.74388	8.69171	8.71393	8.77989	8.64261	8.60746	8.70204	8.74327	8.58134	8.59474	8.60853	8.44088
9.54797	9.53486	9.45011	8.32298	9.20612	9.01733	9.24448	8.1554	9.53658	9.4101	9.41474	7.54365	9.55002	9.52046	9.53562	8.09029	9.38167	9.23649	9.15588	7.97449	9.52858	9.53754	9.5695	7.39477	9.51179	9.63788	9.54002	7.84498	8.88925	8.85606	8.91099	7.85128	9.34335	9.33003	9.33704	7.8307									+	MG stat_Ev3 stat
9.32783	9.25787	9.22593	8.15881	8.88641	8.49595	8.86086	7.54033	9.23442	9.11886	9.0491	7.62004	9.32834	9.24224	9.22889	7.73198	9.06539	8.84032	8.83281	7.37921	9.25621	9.18333	9.3256	7.43535	9.40873	9.37599	9.37254	7.70262	8.60546	8.18667	8.62065	7.57501	9.04716	8.9611	9.02886	6.3									+	MG stat_Ev3 stat
8.85719	8.8646	8.92563	8.11183	7.94162	8.19047	8.08077	8.33125	7.83518	7.81604	7.32801	8.44849	9.00817	8.93741	8.87674	8.53866	8.3095	6.3	8.22655	6.3	8.44411	7.81	7.65614	8.38582	9.05542	8.96484	9.17336	8.31269	7.62337	8.3954	8.09684	6.3	7.68842	7.22673	6.93673	6.3
9.69691	9.74705	9.75784	8.34904	9.30509	9.24917	9.36029	6.3	9.71679	9.60056	9.54389	6.3	9.73091	9.69773	9.61666	7.67649	9.58655	9.28818	9.28807	7.44683	9.75192	9.68268	9.77498	7.80459	9.8774	9.75523	9.84389	7.84051	9.03755	8.86547	8.89328	8.35311	9.43857	9.38092	9.5245	7.57463									+	MG stat_Ev3 stat
9.31471	9.21168	9.27974	7.78668	8.71395	8.31463	8.60468	7.21139	9.12717	9.13248	8.93223	8.04226	9.26626	9.18344	9.27437	7.34949	8.96712	8.54513	8.56503	7.58563	9.20339	9.1272	9.28312	7.69637	9.45425	9.40936	9.49899	7.99712	8.37037	8.18133	8.20401	6.3	8.94883	8.88128	8.81094	7.7309									+	MG stat_Ev3 stat
9.81457	9.76636	9.74208	10.334	9.83447	9.94659	9.95591	10.3892	9.95057	10.0304	9.93113	10.5879	9.88031	9.76894	9.77818	10.4368	9.81051	9.79872	9.78776	10.396	9.91386	10.0269	10.0201	10.5247	9.75298	9.7258	9.73816	10.5444	9.85008	9.86179	9.85083	10.617	9.9858	10.0004	9.9779	10.5607
8.91201	8.87556	8.85953	8.95017	8.8912	8.9526	8.94415	8.99728	8.72318	8.78115	8.77878	8.93818	8.97876	8.9536	8.79175	8.98009	8.90883	8.78593	8.87872	8.89502	8.86457	8.81025	8.82519	8.90733	8.92434	8.91289	8.8993	8.8627	8.90485	8.87288	8.92173	8.94114	8.80636	8.79138	8.74203	8.81247
8.00143	8.07288	8.43098	7.79185	8.0966	7.85907	7.79587	8.08597	8.11344	8.18429	8.05561	8.01368	8.18304	7.98746	8.03435	7.70145	8.02094	8.65372	8.37925	8.30198	8.22074	8.22128	7.68498	8.50336	6.3	6.3	8.24027	8.05515	8.07882	8.15688	8.41165	7.85381	8.01674	8.0803	8.05315	8.92472
10.1466	10.0936	10.091	9.98191	10.0887	10.0701	10.0758	9.94152	10.1373	10.1336	10.072	9.97088	10.1351	10.1373	10.1529	10.0169	10.1459	10.1036	10.1486	9.97566	10.1227	10.1081	10.1401	9.98686	10.2002	10.1816	10.1631	10.0431	10.1612	10.1531	10.1569	9.99351	10.1411	10.1583	10.152	9.96167
9.40914	9.3079	9.32044	9.53405	9.41855	9.42106	9.47214	9.66862	9.50713	9.52791	9.38518	9.67334	9.39224	9.42246	9.43088	9.54688	9.53125	9.48431	9.51638	9.71668	9.44362	9.45274	9.57466	9.74561	9.39578	9.3919	9.38389	9.55006	9.51537	9.49715	9.55112	9.79182	9.55302	9.53306	9.54445	9.74051
7.93467	8.08941	8.15743	8.66297	6.3	6.3	6.3	7.90592	7.66427	8.07291	8.16504	8.91182	8.08034	8.14451	8.02333	8.77016	6.3	6.3	6.3	7.8929	6.3	6.3	6.3	8.69518	7.84375	8.176	8.2169	8.82281	6.3	6.3	6.3	8.46379	6.3	7.87997	7.91423	9.03499
7.75351	7.55028	7.19025	6.3	7.59217	7.36224	6.3	6.3	7.66916	7.60865	7.5597	6.3	7.53167	7.54515	8.36086	6.3	7.52399	8.04021	8.00199	7.27045	7.67305	7.46388	7.61145	7.71172	7.78512	8.03145	7.53154	6.3	7.82526	7.69396	7.5156	6.3	7.84546	7.8142	7.84288	7.99964									+	MG stat_Ev3 stat
9.05888	9.10846	9.01317	9.17883	9.07148	9.07671	8.89989	9.11109	9.1936	9.19117	9.13701	9.08983	9.17901	8.93793	9.00642	9.39433	9.06774	9.04088	9.15415	9.17415	9.15311	9.17196	9.17762	9.21219	9.10157	9.03671	9.15758	9.19885	9.14201	9.12613	9.09314	9.13583	9.18645	9.16385	9.12486	9.2394
7.86226	6.3	6.3	7.98728	6.3	6.3	6.3	8.25339	6.3	6.3	6.3	6.3	6.3	7.79824	6.3	6.3	6.3	6.3	6.3	8.07958	6.3	6.3	6.3	8.13021	7.9101	6.3	6.3	8.48239	6.3	6.3	6.3	8.27875	6.3	7.84083	6.3	8.09321
10.6541	10.5656	10.4473	11.1493	10.562	10.9706	11.0184	11.6111	11.1131	10.8284	10.8674	11.1963	10.4613	10.4364	10.6364	11.4779	10.7389	10.956	10.9559	11.6789	10.8438	10.98	11.212	11.3246	10.6997	10.6358	10.3548	11.648	10.823	11.018	11.1193	11.7796	11.1046	11.1977	11.1234	11.4222
8.44339	8.52195	8.62265	8.50337	8.52272	8.65435	8.45918	8.80995	8.52088	8.48116	8.64753	9.16935	8.61436	8.54194	8.57047	8.71864	8.63241	8.41999	8.5137	8.99693	8.5208	8.46213	8.48851	9.13792	8.54609	8.34692	8.51966	8.3628	8.56841	8.49574	8.53684	9.07379	8.53987	8.47365	8.53347	9.20941
9.39569	9.48524	9.40118	9.5267	9.82821	9.83821	9.8013	9.71946	9.74414	9.80251	9.81212	10.1686	9.53591	9.56562	9.42315	9.50834	9.70442	9.74844	9.75644	9.84861	9.85641	9.86466	9.75139	9.93838	9.27007	9.37493	9.44534	9.30527	9.71733	9.73603	9.71353	9.77286	9.68565	9.66848	9.68092	10.1137
9.63354	9.66102	9.69176	9.70057	9.58572	9.70424	9.71853	9.66868	9.51876	9.55637	9.6474	9.74333	9.68275	9.59877	9.53985	9.6706	9.49216	9.59461	9.56433	9.49682	9.54752	9.51191	9.55613	9.54207	9.58956	9.58561	9.57779	9.68775	9.5919	9.54759	9.63168	9.64468	9.5042	9.52191	9.45761	9.59052
9.43143	9.37186	9.36685	9.36163	9.28704	9.35566	9.35805	9.32842	9.26143	9.25285	9.27409	9.31355	9.35645	9.40045	9.38193	9.32697	9.30097	9.3004	9.34635	9.21924	9.30657	9.26316	9.28226	9.25691	9.28407	9.28767	9.32993	9.29017	9.28988	9.24598	9.3185	9.34106	9.31256	9.28463	9.27978	9.30125
10.0492	9.97092	9.87614	9.88032	9.94476	9.91155	9.89676	9.84295	9.96474	9.91755	9.91507	9.80549	10.0008	10.0518	9.99749	9.8323	9.99683	9.93847	9.94525	9.88248	9.95642	9.93264	9.91948	9.85842	9.98145	9.91507	9.93973	9.87397	9.96105	9.94877	9.91822	9.89371	9.89075	9.92523	9.91086	9.89098
8.13874	6.3	7.9977	6.3	7.96581	7.90342	8.17272	6.3	7.81708	6.3	7.70076	6.3	8.06815	8.06974	8.0582	7.8664	8.22298	8.04261	8.13284	8.11163	8.06416	7.8057	7.91433	8.0003	8.19022	8.17225	8.08863	6.3	8.11598	8.02432	8.1396	6.3	7.79736	7.89751	7.74544	7.68825
9.18856	9.11591	9.04017	8.92497	9.17149	9.05096	9.00247	9.20599	9.17368	9.13021	9.1936	8.77929	8.84107	8.91189	9.13392	9.15664	9.1357	9.39122	9.14311	9.09412	9.19462	9.0876	9.17196	9.21192	9.27704	9.20898	9.12149	9.47298	9.16029	9.14129	9.18684	9.26944	9.22305	9.13871	9.02886	9.27616
10.2891	10.3758	10.4355	10.3449	10.2626	10.2757	10.2548	10.0906	10.1383	10.1093	10.2473	10.2689	10.3679	10.393	10.2757	10.3001	10.3197	10.0266	10.0648	10.0399	10.2295	10.1061	10.1417	10.0416	10.1377	10.1066	10.0345	10.0795	10.0972	10.0472	10.0693	10.1466	10.1034	10.1047	10.1876	9.98833
10.2055	10.1822	10.0162	10.0345	10.0518	10.0384	10.0509	9.95228	10.0338	9.99157	9.96388	9.90788	10.1846	10.1872	10.2087	10.0048	10.1199	9.99246	10.0398	10.0391	10.008	10.0136	10.0491	10.1087	10.1284	10.1522	10.1479	10.1484	10.0873	10.0881	10.1291	10.0942	10.0563	10.0441	10.0992	10.0651
10.0915	10.1597	10.1527	10.1681	9.96464	10.0445	9.96465	9.9759	9.83873	9.89129	9.91037	10.0272	10.1482	10.1456	10.0495	10.149	9.93703	9.92566	9.91841	9.99292	9.95545	9.89351	9.89408	9.99299	10.0788	10.0106	10.1225	10.0661	9.94082	9.95179	9.95009	10.0032	9.86145	9.88393	9.81959	9.96144
9.74103	9.64378	9.67211	9.81805	10.0026	9.83245	9.97249	10.0966	9.67896	9.71538	9.63849	10.019	9.81499	9.76771	9.68778	9.94983	9.981	10.0587	9.91326	10.1436	9.83172	9.65197	9.89002	10.1723	9.83035	9.86639	9.95617	10.0871	10.0873	9.97227	9.99181	10.2317	9.87561	9.94761	9.76121	10.1077
9.49581	9.42106	9.44804	9.33584	9.37867	9.35898	9.36163	9.29783	9.3067	9.30986	9.25154	9.27964	9.46157	9.45205	9.47302	9.29223	9.39032	9.34655	9.32127	9.33189	9.30837	9.29874	9.33484	9.38767	9.51493	9.45577	9.37271	9.43294	9.42095	9.40495	9.44347	9.35976	9.32634	9.29257	9.31025	9.3283
8.64948	8.4764	8.36726	8.30969	8.59633	8.60278	8.57802	8.24802	8.72921	8.70862	8.52061	8.29101	8.60066	8.54056	8.71105	6.3	8.73852	8.52302	8.63892	8.22559	8.70901	8.75249	8.71745	8.22363	8.68554	8.61946	8.79	6.3	8.58606	8.63607	8.73556	8.03024	8.68777	8.65037	8.79546	8.28699									+	MG stat_Ev3 stat
9.94487	9.92255	9.9654	9.93144	9.86118	9.90966	9.92555	9.89971	9.72899	9.76594	9.73562	9.78036	9.9157	9.91814	9.94192	9.93331	9.8968	9.89256	9.91066	9.90885	9.72023	9.72411	9.76731	9.77304	10.0113	9.95255	9.98106	10.0142	9.93098	9.91722	9.92195	9.95483	9.67257	9.78076	9.73652	9.70558
9.22378	9.24991	9.31188	9.01418	9.39596	9.38964	9.45353	9.11368	9.35518	9.36545	9.45847	9.08019	9.09555	9.09068	9.09251	9.13395	9.19584	9.41561	9.23014	8.95822	9.33469	9.31046	9.23915	9.00454	9.18378	9.14839	9.13675	9.1345	9.28493	9.29201	9.34145	9.20556	9.27699	9.32615	9.31815	9.15491
10.361	10.3939	10.3695	10.1252	10.4276	10.52	10.4584	10.2049	10.4379	10.413	10.4583	10.1383	10.4148	10.4039	10.3684	10.2142	10.4311	10.3817	10.449	10.158	10.4358	10.4386	10.4537	10.112	10.4632	10.4041	10.4489	10.2081	10.4551	10.4666	10.5083	10.2568	10.4137	10.4509	10.4152	10.058
8.72029	8.70661	8.77557	8.52307	8.68899	8.83837	8.75837	8.4776	8.67836	8.66367	8.71403	8.57663	8.7653	8.65568	8.6671	8.50033	8.66315	8.55774	8.65954	8.40833	8.74553	8.79383	8.70443	8.39396	8.71544	8.69859	8.72189	8.46349	8.70124	8.75362	8.80787	8.50254	8.67253	8.70975	8.64469	8.31561
8.58005	8.6083	8.82174	8.48229	8.54372	8.58826	8.68813	8.31287	8.66466	8.65936	8.79913	8.31852	8.6552	8.61184	8.52171	8.57152	8.52353	8.37628	8.38989	8.28255	8.71839	8.69773	8.65642	8.42604	8.66567	8.62765	8.6123	8.44066	8.5036	8.53203	8.55325	8.54418	8.61494	8.74823	8.62033	8.26122
10.0313	10.0408	10.0561	9.84252	10.0208	10.079	10.0784	9.75164	9.98038	10.0003	10.0177	9.74108	10.0867	10.0616	10.0191	9.79946	10.0772	10.0312	10.0757	9.76058	10.0498	10.0242	10.0164	9.73961	10.1123	10.1406	10.1418	9.82208	10.0904	10.0677	10.0786	9.81651	9.972	10.025	10.0051	9.67779
8.7954	8.78848	8.99698	8.80129	8.86588	9.08902	9.03647	8.80695	8.88463	8.89113	8.98958	8.89198	8.83328	8.91331	8.84721	8.79742	8.86524	9.09465	8.94782	8.61242	8.91327	8.98947	8.95676	8.59856	8.91004	8.88455	8.94283	8.6235	8.95164	8.93932	9.02535	8.80832	8.88729	8.9912	8.96867	8.66735
7.36258	6.3	7.35027	6.3	6.3	6.3	6.3	6.3	6.3	6.3	6.3	6.3	6.3	6.3	7.44869	6.3	7.48111	6.3	6.3	6.3	6.3	6.3	6.3	7.3092	7.60211	7.40204	6.3	6.3	6.3	6.3	6.3	6.3	6.3	6.3	6.3	6.3
9.43238	9.47241	9.4682	9.34866	9.52231	9.5203	9.55212	9.2667	9.56852	9.55514	9.5963	9.3974	9.51562	9.51095	9.47743	9.40109	9.53259	9.50771	9.55733	9.30281	9.61171	9.6069	9.53253	9.3543	9.54085	9.53038	9.58845	9.36532	9.57616	9.55406	9.58096	9.41138	9.5414	9.57974	9.5674	9.32395
8.53321	8.54327	8.65879	8.69934	8.588	8.63526	8.6329	8.59319	8.45303	8.54982	8.58306	8.56166	8.60515	8.61919	8.58082	8.70958	8.52205	8.55499	8.58122	8.76071	8.58502	8.45424	8.50251	8.59251	8.52154	8.59583	8.62635	8.79539	8.61047	8.60723	8.60793	8.60656	8.5633	8.5412	8.50139	8.62791
8.64183	8.6006	8.5725	8.75412	8.59564	8.67254	8.6614	8.7981	8.63192	8.63736	8.61376	8.71378	8.63865	8.57306	8.64847	8.69928	8.64917	8.61635	8.64009	8.7585	8.63639	8.60417	8.70339	8.75039	8.69325	8.684	8.68346	8.86668	8.67405	8.58773	8.73991	8.81953	8.60921	8.6714	8.65682	8.60669
8.20134	8.03683	8.25657	8.3737	8.16563	8.36335	8.17044	8.22008	8.01153	8.13574	8.26588	8.38744	8.27708	7.91123	8.07878	8.32046	8.04415	7.9736	7.94025	8.16403	8.15116	8.28044	8.13178	8.06149	7.98621	8.17739	8.16764	8.2874	8.1322	8.11807	8.07602	8.00813	8.03326	8.20685	8.13453	8.11072
9.00612	8.977	9.00779	9.04317	9.01599	9.11035	9.14323	9.07584	9.1344	9.06896	9.15676	9.06194	9.08081	8.97644	8.95751	9.11307	9.112	8.99295	9.07324	9.17356	9.069	9.05523	9.19731	9.09545	9.07824	9.12652	9.03635	9.12254	9.10531	9.1672	9.28468	9.08586	9.19728	9.21566	9.19529	8.95121
8.63963	8.66105	8.67835	8.72917	8.58913	8.61459	8.66355	8.60803	8.68677	8.68217	8.60177	8.56985	8.71371	8.68563	8.70311	8.66983	8.71492	8.43924	8.65445	8.4833	8.7306	8.66228	8.73537	8.62006	8.77433	8.65584	8.65952	8.66799	8.59692	8.64542	8.60554	8.53282	8.60284	8.68435	8.66558	8.56083
8.33033	8.32323	8.38687	7.91424	7.86904	8.00595	8.05542	7.74864	8.17429	8.31001	8.22212	7.45165	8.16684	8.2394	8.27912	7.79071	8.06644	7.90643	7.91482	7.83835	8.18056	8.09472	8.10877	7.79928	8.41184	8.26164	8.21661	7.67383	7.91271	8.01406	7.95444	7.61303	8.20058	8.19008	8.28731	7.75113
9.37927	9.43292	9.24197	9.35394	9.46476	9.49244	9.53385	9.29581	9.30999	9.45359	9.47223	9.2717	9.34175	9.40543	9.26112	9.33045	9.27533	9.46485	9.3123	9.10507	9.40983	9.4492	9.25467	9.21648	9.22084	9.32903	9.36192	9.24249	9.35997	9.33554	9.43027	9.23065	9.20922	9.32527	9.36946	9.13043
9.01895	9.02127	9.08976	9.00881	9.00004	9.08142	9.08941	9.01816	8.98134	8.97904	9.02612	9.04922	9.08192	8.99376	8.96714	9.04848	9.05717	8.97971	9.0187	8.94721	9.01862	9.01397	8.99011	8.94649	9.10319	9.04747	9.08422	9.09086	9.07302	9.03056	9.07566	9.00424	8.94474	9.02938	8.94909	8.87729
10.288	10.2759	10.3119	10.3776	10.3701	10.4091	10.4141	10.1891	10.2969	10.3261	10.397	10.4093	10.3893	10.3391	10.2382	10.3973	10.3007	10.3132	10.2961	10.1817	10.3717	10.3827	10.2817	10.2388	10.2335	10.3109	10.3441	10.2183	10.3264	10.3043	10.3669	10.2308	10.2825	10.3353	10.2871	10.2268
9.29232	9.26951	9.30713	9.39752	9.21595	9.19973	9.2075	9.32668	9.13701	9.12892	9.13376	9.37683	9.30585	9.27586	9.3006	9.43486	9.28812	9.16328	9.26461	9.47982	9.15531	9.12071	9.23007	9.50684	9.34916	9.29334	9.32506	9.56283	9.25433	9.22435	9.29754	9.48678	9.12264	9.19223	9.13735	9.41881
8.54581	8.57764	8.532	8.63515	8.27344	8.27784	8.18353	8.4041	8.25319	8.20464	8.14501	8.10873	8.49007	8.55778	8.59983	8.2589	8.40739	8.19711	8.22055	8.2642	8.27198	8.03326	8.1024	8.45624	8.79327	8.72155	8.66743	8.39653	8.47829	8.33005	8.31281	8.62016	8.10558	8.28319	8.19926	8.50323
7.49791	7.54601	6.3	7.58046	7.5155	6.3	6.3	7.72198	6.3	7.48966	6.3	6.3	6.3	7.55804	7.32046	6.3	6.3	7.49466	6.3	6.3	7.5982	6.3	6.3	7.67896	6.3	6.3	6.3	6.3	6.3	7.51917	6.3	7.80577	6.3	6.3	6.3	6.3
8.49203	8.50213	8.6197	8.58272	8.51441	8.66326	8.53916	8.56884	8.43355	8.44835	8.51905	8.65146	8.53099	8.37035	8.40169	8.57635	8.50534	8.47776	8.50813	8.53049	8.52814	8.46386	8.48562	8.49772	8.52642	8.49282	8.52871	8.53037	8.5421	8.53444	8.57937	8.71432	8.46094	8.53245	8.43048	8.46914
9.36308	9.25895	9.45324	9.23155	9.37057	9.40758	9.34637	9.23449	9.34805	9.37367	9.35062	9.42269	9.40442	9.35803	9.37339	9.31827	9.43543	9.32245	9.39415	9.34416	9.37776	9.34066	9.41787	9.34163	9.49952	9.48014	9.48772	9.38014	9.39025	9.38855	9.40785	9.38528	9.38753	9.4438	9.39933	9.30891
9.06859	9.04895	9.17745	9.22884	9.00277	9.07247	9.03455	9.19747	8.8676	8.93169	8.97274	9.21333	9.12629	9.07471	9.04104	9.28033	8.96352	8.97309	8.90661	9.11574	8.94682	8.89542	8.92354	9.12388	9.02436	9.0337	9.00281	9.16194	9.00625	8.94651	8.95766	9.21346	8.88947	8.94306	8.91293	9.11491
8.79314	8.78452	8.81467	8.73865	8.88195	8.86222	8.84115	8.65768	8.6964	8.7905	8.73034	8.69876	8.87903	8.8185	8.84051	8.71513	8.83208	8.73859	8.7914	8.64672	8.75968	8.73207	8.80046	8.61592	8.77627	8.84766	8.75733	8.55025	8.81055	8.79619	8.81192	8.73227	8.77929	8.81838	8.78472	8.51859
9.35687	9.36681	9.38587	9.48925	9.32777	9.35249	9.32879	9.4008	9.25176	9.28181	9.27971	9.50157	9.39952	9.35036	9.3176	9.50344	9.34361	9.24964	9.27135	9.38223	9.30194	9.30625	9.32625	9.40119	9.36942	9.33606	9.32926	9.51671	9.32595	9.30602	9.32309	9.56015	9.27045	9.2973	9.2913	9.37858
8.61822	8.62643	8.64753	8.67442	8.55391	8.47666	8.49126	8.47094	8.50269	8.60597	8.5044	8.76181	8.7007	8.63365	8.61441	8.86243	8.5208	8.3566	8.59047	8.68559	8.52268	8.50615	8.40059	8.71947	8.64021	8.62189	8.60592	8.77585	8.5716	8.54231	8.5691	8.78896	8.47708	8.43266	8.49115	8.77293
8.30612	8.30266	8.42313	8.22079	8.14635	8.33977	8.30053	8.06393	8.01119	8.176	8.12169	8.11012	8.36832	8.252	8.17906	8.20417	8.15915	8.21059	8.186	6.3	8.14662	8.25677	8.00664	7.94943	8.27596	8.15241	8.34618	8.00355	8.2399	8.30289	8.30114	8.18144	8.04344	8.16149	8.06232	7.9474
8.99897	8.9757	8.93882	8.96507	8.95501	8.98831	8.97279	9.01444	8.89237	8.88907	8.91117	8.85606	9.07933	8.97112	8.96495	8.94484	9.02629	8.91959	8.9993	8.90115	8.89129	8.82748	8.95552	8.92154	9.0133	8.9458	8.98908	8.90138	9.03354	8.97481	9.01364	9.05331	8.86159	8.92636	8.95803	8.79619
9.86051	9.88149	9.90644	9.78282	9.99576	10.0068	9.88939	9.79544	10.0007	9.97913	10.0349	10.001	9.90403	9.87062	9.89888	9.80214	9.98744	10.0183	10.0173	9.89042	9.97313	9.96301	10.01	9.87252	9.83677	9.75129	9.77525	9.62552	9.96695	9.99156	9.93695	9.69487	9.95729	9.97488	9.98947	9.96232
8.52967	8.46067	8.56776	8.7089	8.44406	8.51379	8.41384	8.7184	8.45864	8.52923	8.45812	8.70012	8.6149	8.45782	8.52799	8.74258	8.52184	8.21859	8.29842	8.60564	8.48192	8.45501	8.51851	8.58597	8.51431	8.39454	8.5345	8.70591	8.48498	8.45567	8.43634	8.82029	8.51057	8.50245	8.43385	8.53963
8.23842	8.16533	8.34102	8.4686	8.11334	8.28952	8.26811	8.38075	8.20755	8.26935	8.29981	8.39007	8.42139	8.17788	8.10927	8.35648	8.15643	8.30309	8.17528	8.32797	8.30382	8.31798	8.31006	8.42164	8.2244	8.23995	8.28823	8.38878	8.06509	8.2899	8.30291	8.49923	8.17765	8.16435	8.13764	8.17716
8.40152	8.35706	8.32156	6.3	8.30965	6.3	6.3	8.08486	8.32406	8.31944	6.3	6.3	8.08916	8.39012	8.25144	6.3	8.47436	6.3	8.36342	8.22812	8.40245	8.20852	8.29181	8.28001	8.21909	6.3	8.2385	8.22886	8.19354	6.3	6.3	6.3	6.3	6.3	8.41867	8.42206
6.3	6.3	6.3	8.21479	6.3	6.3	6.3	8.37967	6.3	6.3	6.3	8.57681	6.3	6.3	8.28538	8.31271	8.28128	8.07954	8.08707	8.38744	6.3	6.3	6.3	6.3	6.3	6.3	8.27233	6.3	8.26212	6.3	8.05169	8.57549	8.08304	7.94863	6.3	8.27314
7.85308	7.85221	7.83575	8.16462	6.3	7.54699	6.3	8.16134	7.53124	7.56164	7.59423	8.23646	7.84796	7.90546	7.977	8.1412	7.67283	7.66816	7.67106	8.34445	7.5314	6.3	7.58265	8.26143	7.87049	7.80041	7.75226	8.29197	7.72617	7.60141	7.52476	8.10209	7.54793	7.77772	7.85877	8.38856
6.3	6.3	6.3	6.3	6.3	6.3	6.3	8.44829	6.3	6.3	6.3	8.59362	6.3	6.3	6.3	6.3	6.3	6.3	6.3	8.32319	6.3	6.3	6.3	8.31099	6.3	6.3	6.3	6.3	6.3	6.3	6.3	6.3	6.3	6.3	6.3	8.29126
8.97883	8.90455	8.9969	9.26691	8.84275	8.99567	8.9024	9.11461	8.94571	8.95189	8.9584	9.1088	8.85772	8.73106	8.79982	9.17161	8.90102	8.52419	8.68837	8.99628	8.80159	8.71941	8.98884	8.99861	8.79074	8.76793	8.55222	9.25237	8.66759	8.69396	8.67563	9.31672	8.8175	8.86955	8.92269	8.70452
8.90347	8.86688	8.94278	8.71035	8.98414	9.06703	9.07302	8.79559	8.80345	8.86515	8.85843	8.78371	8.97608	8.8549	8.82023	8.6678	8.96334	8.92769	8.99255	8.7096	8.84112	8.90133	8.89364	8.70413	8.92734	8.8734	8.86612	8.59378	8.96658	8.97931	9.03314	8.752	8.8107	8.83723	8.77562	8.52682
8.87177	8.824	8.87116	9.40627	8.91442	8.98658	8.82149	9.46039	9.0323	9.07642	9.10071	9.43391	8.98038	8.80046	8.91019	9.51375	8.88447	8.82584	8.87105	9.40181	8.96405	8.97135	8.93434	9.3994	8.793	8.75358	8.72762	9.46322	8.91575	8.90728	8.78708	9.55015	9.00826	9.0558	8.98158	9.45868
9.34221	9.29336	9.37101	9.73756	9.31848	9.36356	9.33694	9.73381	9.37499	9.41231	9.42948	9.80397	9.40707	9.32317	9.32228	9.84338	9.28249	9.2504	9.2629	9.69024	9.35786	9.39764	9.36717	9.72706	9.30486	9.25813	9.31601	9.78032	9.32377	9.29464	9.3383	9.79942	9.31863	9.36652	9.33907	9.63078
8.87548	8.77684	8.79559	8.93413	8.62157	8.73101	8.79553	8.83279	8.97627	8.92026	8.89534	8.98233	8.83872	8.80908	8.85331	8.78397	8.73208	8.65157	8.67167	8.79218	8.95142	8.9579	9.10233	9.03007	9.05477	8.91634	8.93555	9.00454	8.74297	8.74764	8.87413	9.00745	8.89188	8.95339	8.96395	8.82323
8.96698	8.93889	9.02164	9.13893	9.04568	9.11684	9.11985	9.155	8.91625	8.9836	8.94512	9.0089	8.9965	8.94008	8.86059	9.07482	8.97484	9.00852	9.02869	9.01687	8.95117	8.96082	8.98975	8.96432	8.9226	8.92406	8.93847	9.05789	9.03854	9.02144	9.12587	9.19507	8.88856	8.95245	8.90226	8.84396
8.87803	8.75006	8.715	8.73922	8.82349	8.79246	8.85926	8.80608	8.81601	8.81024	8.73128	8.61328	8.87807	8.77937	8.89368	8.80317	8.91464	8.75971	8.8651	8.88581	8.75233	8.7595	8.97713	8.7608	8.85412	8.83626	8.84605	8.92313	8.95204	8.92394	8.93412	8.84033	8.81182	8.86414	8.83921	8.67985
7.86911	7.53851	8.22282	8.42303	7.9235	6.3	8.05223	8.16932	6.3	6.3	6.3	7.98177	8.19426	6.3	8.18834	8.52334	7.76898	6.3	6.3	8.26091	6.3	6.3	8.20715	8.0834	8.31702	8.15588	8.27811	8.56098	7.4952	8.12691	8.27462	8.48649	7.996	8.12057	8.256	7.84788
8.74101	8.50285	8.65389	8.87867	8.48647	8.47683	8.67401	8.98683	8.58957	8.44872	8.46355	8.48581	8.60986	8.74448	8.89114	8.92612	8.85733	8.5121	8.8072	8.93282	8.5849	8.45093	8.71551	8.79941	8.99942	8.80162	8.59779	9.20666	8.73138	8.74693	8.86849	9.14473	8.67948	8.70834	8.70337	8.50736
8.74108	8.43562	8.65713	9.00907	8.816	6.3	8.99598	8.78947	8.66908	8.56015	6.3	8.45703	8.71562	8.65654	8.70928	8.54665	8.62244	8.54925	8.69811	8.69108	8.99336	6.3	6.3	8.52494	8.82693	8.74361	8.81756	8.89622	8.64617	8.72744	8.75582	8.84532	8.62845	8.6788	8.5784	8.27533
8.63151	8.52964	8.52816	8.83258	8.50363	8.45524	8.53187	8.77352	8.37223	8.39824	8.39148	8.71057	8.62243	8.53555	8.52054	8.8135	8.48342	8.49545	8.47379	8.75132	8.41885	8.40606	8.43881	8.7968	8.6071	8.60817	8.61481	8.93995	8.46361	8.52355	8.53387	8.89054	8.38231	8.46232	8.39401	8.64228
9.3243	9.32075	9.40951	9.49962	9.17499	9.17569	9.11136	9.3772	9.04844	9.05277	9.09297	9.3248	9.4114	9.2966	9.30554	9.51745	9.1807	9.06157	9.13956	9.37519	9.07547	9.02094	9.04481	9.29283	9.41721	9.36998	9.39653	9.58143	9.238	9.1745	9.17061	9.45486	9.05565	9.06547	9.08375	9.29794
9.24017	8.54851	6.3	6.3	6.3	6.3	9.08732	6.3	9.41181	6.3	9.75865	6.3	9.3355	6.3	6.3	6.3	6.3	9.39851	6.3	6.3	9.40336	9.52055	9.59821	6.3	6.3	6.3	6.3	6.3	6.3	6.3	6.3	6.3	6.3	9.6458	6.3	6.3									+	MG stat_Ev3 stat
7.98131	7.9932	7.85095	6.3	7.90664	8.19351	8.1176	6.3	8.36468	8.39914	8.45696	6.3	7.76021	6.3	6.3	6.3	7.74552	8.0553	8.14656	6.3	8.22914	8.5022	8.39719	6.3	6.3	6.3	6.3	6.3	7.74568	8.04968	8.15375	6.3	8.23076	8.37669	8.37636	6.3
7.62164	7.61437	7.83908	7.13191	7.66468	8.17412	7.85564	8.11634	8.29197	8.35845	8.3235	7.81499	7.71659	7.53476	7.67586	7.90975	7.57018	7.92106	8.08365	6.3	8.28341	8.48569	8.48369	7.94419	8.13239	7.97009	7.90669	6.3	7.45142	8.01962	7.79379	6.3	8.19579	8.31511	8.29237	6.3
9.34463	9.18004	9.17995	9.09861	9.23565	9.19451	9.26713	9.26698	9.23144	9.19426	9.10904	9.01716	9.26827	9.29671	9.32346	9.13856	9.3095	9.26993	9.28378	9.2694	9.20341	9.18777	9.2992	9.23307	9.40504	9.38609	9.31503	9.35334	9.36702	9.25842	9.35077	9.27939	9.27999	9.29579	9.27827	9.13152
9.06956	8.91977	8.73456	8.60045	8.81045	8.68351	8.76002	8.93562	9.10551	9.01216	8.66708	8.38146	8.81553	9.14035	9.12969	8.56724	9.15691	9.18061	9.2442	8.90959	9.01334	8.94675	9.09729	9.01309	8.90805	9.09625	8.84186	8.93484	9.14764	9.18851	9.07802	9.1758	9.22978	9.04677	9.13046	9.28423
9.63758	9.60284	9.72511	9.69978	9.86423	9.80661	9.83506	9.68503	9.68897	9.72291	9.70202	9.67815	9.62401	9.71078	9.64737	9.59024	9.69182	9.80451	9.80075	9.65044	9.65546	9.70166	9.69564	9.60982	9.65788	9.67027	9.72141	9.57335	9.76412	9.79285	9.87042	9.66501	9.60318	9.67917	9.66459	9.68964
9.05629	8.98883	9.04575	9.07482	8.9827	9.069	9.12077	9.08178	9.2184	9.21064	9.14255	9.06726	9.03133	8.99731	8.99392	9.05435	9.06266	8.9344	8.98511	9.02711	9.12369	9.11187	9.25037	9.05994	8.98091	8.93386	8.94433	9.05998	8.98884	9.05346	9.01161	9.02321	9.22404	9.21611	9.25998	9.02028
8.6978	8.71995	8.71508	8.66805	8.5347	8.62337	8.53385	8.53588	8.60334	8.63663	8.56005	8.54433	8.74331	8.72673	8.62579	8.62214	8.69919	8.51457	8.57062	8.55734	8.63751	8.62153	8.67079	8.58722	8.79995	8.7702	8.81507	8.60722	8.62559	8.57905	8.6084	8.5868	8.58715	8.62675	8.63931	8.43379
8.36584	8.33828	8.57709	8.53117	8.3829	8.44261	8.42547	8.48411	8.23915	8.3019	8.28921	8.59977	8.49425	8.42828	8.31374	8.45463	8.33084	8.26585	8.4049	8.45338	8.26411	8.35559	8.34272	8.47689	8.32077	8.42048	8.47523	8.45102	8.31088	8.39578	8.47893	8.51627	8.29367	8.34357	8.2647	8.45775
6.3	6.3	7.33205	7.72772	6.3	6.3	6.3	6.3	6.3	6.3	6.3	6.3	6.3	6.3	6.3	7.73946	6.3	6.3	6.3	7.44517	6.3	6.3	6.3	6.3	6.3	7.29075	6.3	7.66242	6.3	6.3	6.3	6.3	6.3	7.10261	6.3	6.3									+	MG stat_Ev3 stat
9.87839	9.91086	9.88202	10.0366	9.97283	10.0033	9.97943	10.0331	9.98779	10.0215	9.99928	10.1784	9.97875	9.93127	9.84393	9.94751	9.90175	9.98726	9.99597	9.93755	9.97886	10.0461	10.0104	10.106	9.91586	9.84449	9.94333	10.0011	9.96072	10.0194	10.0211	10.164	9.99817	10.0503	9.98642	10.1125
9.20249	9.11126	9.11598	9.13082	9.04395	9.06055	9.0794	9.05003	9.13075	9.10288	9.03739	9.11062	9.07962	9.12136	9.18119	8.91124	9.1329	8.99205	9.12659	9.15354	9.08814	9.01766	9.19659	9.22748	9.25428	9.19855	9.15673	9.13056	9.10332	9.11807	9.15531	9.24324	9.14885	9.16268	9.19103	9.1837
9.32858	9.33686	9.29442	9.32549	9.2935	9.36025	9.36838	9.38874	9.32393	9.32307	9.38902	9.39672	9.36685	9.34516	9.31714	9.40836	9.33122	9.3408	9.33552	9.39242	9.31465	9.36386	9.36536	9.38963	9.36453	9.34533	9.41419	9.41519	9.34191	9.38727	9.38851	9.55056	9.32543	9.35031	9.34893	9.43004
8.26479	6.3	8.41281	8.56539	6.3	6.3	8.52199	8.48697	6.3	8.27759	8.31298	6.3	8.3286	8.44273	8.33335	8.30554	8.45286	8.20295	8.32701	8.60173	8.20151	8.19	8.2903	8.47188	8.4375	8.50998	8.31044	8.6203	8.32311	8.40824	8.52902	8.76902	8.2352	8.28378	8.30307	8.26614
8.13947	7.76305	8.18546	6.3	8.09507	6.3	6.3	6.3	8.0242	8.04918	6.3	6.3	6.3	8.08916	6.3	6.3	8.36549	8.08607	6.3	8.3647	6.3	6.3	6.3	8.3046	8.32064	6.3	8.17199	6.3	6.3	6.3	6.3	8.35209	8.08268	8.11301	8.26449	8.20847
9.32948	9.33636	9.34203	9.46115	9.29667	9.34011	9.26098	9.3547	9.21543	9.2353	9.28201	9.56289	9.37869	9.3323	9.26138	9.50815	9.24726	9.17598	9.25914	9.38871	9.26465	9.28767	9.2683	9.48762	9.3668	9.28069	9.39104	9.49467	9.29281	9.25042	9.29121	9.47779	9.21283	9.21331	9.20183	9.42377
7.76882	7.74333	7.87916	7.73264	6.3	6.3	7.82827	7.73763	6.3	6.3	6.3	8.07427	6.3	6.3	7.63807	7.68337	6.3	6.3	6.3	7.84522	6.3	6.3	7.7733	7.95654	7.80037	6.3	7.90202	7.87102	6.3	7.30505	6.3	7.94345	7.8597	6.3	7.86582	7.89182
10.2849	10.2526	10.3047	10.2839	10.1314	10.2107	10.206	10.2786	10.1989	10.215	10.2078	10.2914	10.2991	10.2343	10.2425	10.2355	10.1488	10.14	10.1707	10.2091	10.2379	10.2312	10.2419	10.2499	10.2826	10.2796	10.2975	10.2937	10.1858	10.1951	10.211	10.2745	10.2345	10.2157	10.1845	10.1817
9.90529	10.0233	9.98112	10.1147	9.90407	9.93867	9.82256	9.92133	9.79707	9.78823	9.90833	10.0699	10.0242	9.97519	9.89298	10.0413	9.79557	9.88496	9.92636	9.89951	9.8568	9.89019	9.7874	9.97631	9.86115	9.90623	10.0046	9.97094	9.88859	9.89328	9.86507	9.79808	9.80909	9.78095	9.77061	9.99106
8.35765	8.32226	8.50277	8.30198	8.41534	8.29497	8.39352	8.43998	8.37238	8.37791	8.25156	8.23211	8.34708	8.27295	8.37149	8.01068	8.50848	8.29524	8.40334	8.42185	8.36502	8.2417	8.42331	8.38641	8.53176	8.40126	8.38755	8.33173	8.48667	8.36564	8.33943	8.32718	8.36489	8.4071	8.49233	8.43059
9.37702	9.27896	9.27621	9.38559	9.41619	9.39863	9.46561	9.50533	9.45097	9.47709	9.40555	9.49661	9.31913	9.31016	9.3759	9.2811	9.488	9.3735	9.44602	9.53249	9.38703	9.3897	9.48618	9.5138	9.4081	9.35942	9.36258	9.44028	9.4792	9.43648	9.48695	9.65793	9.5002	9.50598	9.55625	9.46782
8.19485	8.10206	8.14479	7.87352	7.97127	6.3	6.3	8.24677	6.3	6.3	7.91094	8.1634	6.3	8.16906	7.95271	8.31714	6.3	7.89133	7.86887	8.26956	6.3	6.3	6.3	8.24765	8.21013	8.09272	6.3	8.26633	7.94836	7.95586	6.3	8.06487	7.86609	6.3	6.3	8.30863
9.41946	9.37667	9.68889	6.3	9.62612	9.62473	9.62605	6.3	9.52098	9.57076	9.51675	6.3	9.44018	9.47306	9.36491	6.3	9.65243	9.54962	9.61696	7.53441	9.58016	9.52718	9.63949	6.3	9.73875	9.66878	9.71289	6.3	9.53444	9.62606	9.67835	6.3	9.64534	9.65076	9.62879	6.3									+	MG stat_Ev3 stat
9.15217	9.10911	9.20447	9.18001	9.15014	9.16705	9.13688	9.16409	9.14532	9.14442	9.10673	9.21995	9.20569	9.11411	9.10938	9.19948	9.1758	9.07911	9.12733	9.1747	9.17365	9.13602	9.15204	9.19559	9.26205	9.17397	9.12522	9.18056	9.1799	9.14016	9.22427	9.1926	9.1024	9.15165	9.11724	9.07646
9.49513	9.43466	9.40236	9.4179	8.68708	8.5406	8.52558	8.71173	8.85151	9.02181	8.98972	8.50833	9.34627	9.42239	9.45885	9.22162	8.74726	8.40816	8.52484	8.66083	8.68899	8.71318	8.83801	8.64788	9.34753	9.32922	9.30266	9.23409	8.67175	8.49916	8.57118	8.69584	8.73291	8.91789	8.96141	8.48544
9.84083	9.81232	9.79496	9.80688	8.62709	8.42848	8.35147	8.54517	8.97902	9.18721	9.26958	8.60765	9.78279	9.87837	9.80216	9.53781	8.62808	8.19426	8.34349	8.58089	8.82115	8.85714	8.80794	8.60748	9.68172	9.62404	9.62581	9.57366	8.51995	8.32905	8.36105	8.41604	8.82029	9.05138	9.02362	8.42734
9.39046	9.38299	9.03655	9.33341	8.45723	7.92529	7.95439	8.35182	8.74344	8.79206	8.86171	8.3799	9.38487	9.49371	9.40199	9.15382	8.45764	8.19504	8.30055	8.19465	8.53357	8.7304	8.47719	8.36211	9.06993	9.26179	9.2536	9.17621	8.41799	8.17362	8.03068	8.14697	8.55484	8.69819	8.76661	8.4652
6.3	6.3	6.3	9.12924	6.3	6.3	6.3	9.43122	6.3	6.3	6.3	8.96096	6.3	6.3	6.3	6.3	6.3	6.3	9.12477	9.15906	6.3	8.94276	6.3	6.3	6.3	6.3	6.3	6.3	6.3	6.3	9.17906	9.58096	6.3	6.3	6.3	9.15017
8.67687	8.67373	8.6911	9.20123	8.79484	9.10068	9.09402	9.47353	8.9911	8.99463	9.07144	9.48183	8.69994	8.59313	8.5434	9.26848	8.67721	8.91817	8.9869	9.41476	8.98944	9.07026	9.13558	9.55422	8.59036	8.57055	8.53537	9.40512	8.82535	8.97403	9.08443	9.5969	9.02473	9.01502	8.92756	9.44973
10.2612	10.5762	10.701	10.5185	10.7377	10.7672	10.7107	10.4057	10.2323	10.4751	10.5049	10.3305	10.4	10.4025	10.2373	10.4134	10.2556	10.5116	10.2472	10.1866	10.4636	10.4922	10.3429	10.0026	10.2204	10.307	10.3976	10.1083	10.3234	10.3576	10.442	10.2513	10.1998	10.3484	10.2836	9.7214
8.54454	8.47186	8.61026	8.52543	8.59143	8.70572	8.72437	8.50572	8.54226	8.60987	8.56314	8.61386	8.56982	8.46568	8.51344	8.3825	8.56398	8.57367	8.60678	8.52842	8.56502	8.64882	8.58184	8.5782	8.5888	8.56042	8.56236	8.49694	8.66919	8.60759	8.6533	8.633	8.49434	8.53983	8.51996	8.49912
8.72989	8.79482	8.79088	8.74151	8.87473	8.93106	8.85733	8.66115	8.7694	8.75571	8.82244	8.7592	8.85631	8.75737	8.75925	8.70581	8.8618	8.74662	8.85917	8.7085	8.86277	8.89779	8.77962	8.79542	8.79523	8.77435	8.87553	8.48244	8.83758	8.78872	8.88142	8.43908	8.77584	8.75661	8.79196	8.69547
8.436	8.37203	8.3549	8.46586	8.40185	8.41984	8.37195	8.37994	8.35131	8.40386	8.31794	8.43929	8.43966	8.45051	8.38673	8.44852	8.43672	8.32793	8.45861	8.44417	8.41963	8.35011	8.40724	8.33049	8.46273	8.39482	8.44697	8.36728	8.38766	8.40637	8.43889	8.43799	8.28966	8.39243	8.42563	8.36044
8.6265	8.62697	8.63918	8.64936	8.70335	8.71819	8.66421	8.69568	8.62793	8.67979	8.66092	8.68149	8.71331	8.63696	8.67516	8.69329	8.72634	8.61322	8.68699	8.69981	8.72475	8.70371	8.68438	8.71822	8.67576	8.67935	8.66878	8.67275	8.6905	8.67572	8.71853	8.77173	8.6635	8.75082	8.7007	8.6187
8.07522	7.97647	8.06089	8.23437	8.00954	8.05469	8.13856	8.55646	6.3	7.92349	6.3	8.41712	8.03157	6.3	7.88213	8.47927	8.041	8.03197	8.10291	8.24746	8.06183	7.95018	8.05793	8.27423	8.08167	8.01149	8.16548	8.41572	8.05396	8.07496	8.10178	8.3423	7.91791	7.97467	7.8212	7.93487
8.84917	8.97176	6.3	9.23093	6.3	6.3	8.83	8.90564	6.3	6.3	6.3	9.08279	8.82149	8.67768	9.01645	9.28069	8.9264	6.3	6.3	9.16224	6.3	6.3	6.3	9.20691	9.35711	9.0456	8.75552	9.24199	8.86847	6.3	6.3	9.14873	8.90815	8.86656	9.02152	9.22178
6.3	6.3	6.3	6.3	6.3	6.3	6.3	6.3	6.3	6.3	6.3	6.3	7.5546	6.3	6.3	6.3	6.3	6.3	7.50767	6.3	6.3	6.3	6.3	7.53324	6.3	6.3	6.3	7.61714	6.3	6.3	6.3	6.3	6.3	6.3	6.3	7.68712
9.87865	9.91064	9.91578	9.91431	10.0363	10.1072	10.0862	9.97557	10.0475	10.0595	10.0733	10.0791	9.9346	9.85483	9.86164	9.89402	10.0135	10.0382	10.0496	10.0234	10.0613	10.0448	10.0665	10.0269	9.87142	9.83497	9.81304	9.85685	10.0673	10.0773	10.105	10.1317	10.0518	10.074	10.0523	10.0284
8.33357	8.28836	8.26107	8.35645	8.33441	8.30408	8.38869	8.49787	8.1611	8.31961	8.27365	8.35104	8.34264	8.31328	8.33473	8.17624	8.36158	8.23907	8.30083	8.39969	8.2683	8.25607	8.2823	8.44895	8.32408	8.25098	8.26597	8.3505	8.34177	8.35036	8.3602	8.51718	8.32383	8.29312	8.36584	8.40742
9.00307	8.97777	9.09947	9.06703	9.08081	9.14176	9.13656	9.24301	9.09346	9.13786	9.11926	9.15079	9.06472	8.96906	9.01532	8.98211	9.14242	9.03411	9.10554	9.13472	9.14342	9.10779	9.15116	9.15082	9.0571	8.94702	9.02755	9.1401	9.14888	9.10802	9.18081	9.36539	9.13903	9.15436	9.1498	9.07449
8.66436	8.64292	8.65985	8.77633	8.60619	8.70422	8.67034	8.79429	8.70404	8.66326	8.70509	8.91233	8.69726	8.6742	8.68344	8.81985	8.67944	8.71372	8.74525	8.84491	8.75685	8.68514	8.75315	8.78236	8.69871	8.59934	8.71024	8.78157	8.73254	8.6887	8.74352	8.79688	8.75185	8.72869	8.71548	8.79014
6.3	6.3	8.42234	8.47753	8.25387	6.3	8.24117	8.30296	6.3	8.1653	8.08983	8.27263	7.88313	6.3	8.24623	8.62741	6.3	6.3	6.3	8.14869	6.3	6.3	6.3	6.3	6.3	6.3	8.53705	8.44132	6.3	8.18033	6.3	8.4009	6.3	6.3	6.3	6.3									+	MG stat_Ev3 stat
10.0278	10.0187	10.1609	9.89954	10.0726	10.0923	10.091	9.84344	10.081	10.0951	10.1187	9.9237	10.0175	10.0314	9.98458	9.81129	10.088	10.0566	10.0635	9.81428	10.0996	10.085	10.1389	9.89721	10.1552	10.0759	10.1309	9.90569	10.0918	10.107	10.1234	9.9578	10.0975	10.0934	10.0999	9.80752
9.83491	9.88191	9.84296	9.66138	9.8565	9.91643	9.82292	9.43984	9.92478	9.90483	9.92118	9.65688	9.85188	9.8451	9.85259	9.59703	9.90676	9.82227	9.91388	9.56324	10.0021	9.93333	9.91066	9.56221	9.93119	9.8908	9.89454	9.49119	9.89803	9.85172	9.85866	9.58352	9.93515	9.90995	9.92304	9.60806
6.3	6.3	6.3	6.3	6.3	6.3	6.3	7.86814	7.8316	6.3	7.69509	7.78226	6.3	7.77693	7.61584	6.3	6.3	6.3	6.3	7.80725	7.63241	6.3	7.90463	7.95497	6.3	7.59386	6.3	8.00095	6.3	7.57863	6.3	8.00247	6.3	6.3	6.3	8.09889
10.4654	10.4622	10.4073	10.3175	10.4185	10.3842	10.3683	10.2289	10.4082	10.3837	10.3398	10.1678	10.4316	10.4582	10.5005	10.2389	10.4399	10.3913	10.4362	10.2659	10.3503	10.3151	10.3679	10.2411	10.4705	10.424	10.4032	10.1901	10.4019	10.41	10.4293	10.0967	10.384	10.3705	10.4129	10.2982
10.42	10.4454	10.4788	10.4508	10.4016	10.4527	10.4656	10.3968	10.2531	10.3041	10.2958	10.313	10.4209	10.4131	10.3774	10.4821	10.3654	10.3654	10.3342	10.3073	10.2743	10.2899	10.2597	10.2435	10.3452	10.3811	10.3913	10.4288	10.378	10.3712	10.4306	10.433	10.267	10.2852	10.3195	10.2121
9.4241	9.38405	9.39366	9.41905	9.37149	9.33941	9.37794	9.24596	9.24095	9.25208	9.24974	9.20382	9.44475	9.42962	9.4721	9.39995	9.38534	9.38766	9.40533	9.3137	9.28046	9.26626	9.28711	9.21953	9.39629	9.48009	9.49649	9.2951	9.39914	9.38505	9.3982	9.33417	9.30192	9.25037	9.27699	9.30387
6.3	6.3	6.3	6.3	6.3	6.3	6.3	6.3	6.3	6.3	6.3	8.37101	6.3	6.3	6.3	6.3	6.3	6.3	6.3	6.3	6.3	6.3	6.3	8.54214	6.3	6.3	6.3	6.3	6.3	6.3	6.3	8.50621	6.3	6.3	6.3	8.43254
8.59771	8.71633	8.82672	9.13978	8.70087	8.81064	8.86241	9.27969	8.63966	8.73343	8.78368	9.24981	8.82999	8.81001	8.8142	9.17935	8.80481	8.76369	8.62992	9.26827	8.74544	8.55005	8.95041	9.15174	8.78116	8.41368	8.76044	9.26872	8.67906	8.72014	8.75303	9.44581	8.80781	8.83283	8.86675	8.9818
8.56251	8.60858	8.57982	8.61966	8.49252	8.54276	8.54589	8.50646	8.36324	8.39284	8.40178	8.58647	8.7276	8.56362	8.56758	8.78989	8.57309	8.43838	8.58984	8.5648	8.55964	8.53895	8.51496	8.57899	8.70436	8.59076	8.71441	8.57094	8.45288	8.56584	8.71562	8.73222	8.54258	8.46947	8.52395	8.50598
8.64604	8.56089	8.72223	8.68856	8.54744	8.61557	8.66573	8.41132	8.65234	8.66788	8.6331	8.57278	8.71048	8.63909	8.67039	8.4229	8.64325	8.5348	8.59966	8.50883	8.55506	8.64523	8.69679	8.66568	8.80094	8.68149	8.6558	8.56301	8.63056	8.62647	8.64765	8.63748	8.63442	8.68197	8.61389	8.54594
8.49547	8.49525	8.56935	8.50858	8.51299	8.66339	8.58791	8.63124	8.5674	8.60344	8.61924	8.66318	8.62488	8.49343	8.46244	8.48603	8.53232	8.55928	8.55718	8.51655	8.62325	8.63448	8.60578	8.60926	8.57733	8.54688	8.5993	8.57594	8.58978	8.59471	8.68512	8.8125	8.57455	8.52549	8.58737	8.52639
8.9882	8.94399	9.05896	9.16077	8.93464	8.85448	9.03201	9.13526	8.79627	8.9007	8.85923	9.17632	9.0331	8.93594	8.93165	9.1807	8.82596	8.78259	8.83199	9.16286	8.91892	8.89196	8.84492	9.07835	9.05827	8.95502	9.05941	9.19551	8.83693	8.83883	8.92455	9.16533	8.90716	8.91691	8.86408	9.06562
7.71452	7.70943	7.52287	7.49062	7.61939	7.44959	6.3	7.61662	7.65846	7.61114	7.61433	7.76944	7.73924	7.69437	7.77751	6.3	7.78564	6.3	7.73682	7.69279	7.67614	7.57083	7.70029	6.3	7.77384	7.77449	7.72063	7.66632	6.3	7.75486	7.53191	6.3	6.3	7.67259	7.68638	7.88817
9.72738	9.68135	9.72332	9.82064	9.84248	9.85614	9.88196	9.96315	9.75189	9.78625	9.7345	9.87522	9.7093	9.70239	9.72239	9.8897	9.84366	9.83275	9.86612	9.94349	9.73226	9.72923	9.80801	9.93582	9.71501	9.678	9.59064	9.86398	9.88925	9.84779	9.8705	9.87962	9.74409	9.78699	9.75556	9.81696
9.01301	9.06168	9.26848	9.3528	9.01536	9.1905	9.19794	9.49003	9.0593	9.13688	9.25125	9.60566	9.18119	9.11146	9.01055	9.4018	8.9469	8.96994	8.97425	9.3915	9.16687	9.1778	9.12018	9.37361	8.96009	8.98367	8.95891	9.22804	9.03786	9.07813	9.10466	9.47455	9.08615	9.11284	9.02576	9.37607
8.35828	8.39954	8.34425	8.50852	8.44467	8.48323	8.29629	8.52843	8.45899	8.34056	8.34496	8.34422	8.40016	8.39284	8.41534	8.49568	8.48873	8.36194	8.43775	8.43793	8.39818	8.35597	8.35536	8.41466	8.29844	8.27891	8.29737	8.35809	8.41377	8.49397	8.40005	8.59609	8.4512	8.40007	8.53494	8.56599
9.54471	9.56265	9.48676	9.70253	9.68152	9.71994	9.70005	9.67819	9.55001	9.62024	9.6105	9.80424	9.61079	9.55557	9.51933	9.67825	9.67209	9.66673	9.68147	9.78537	9.65813	9.65227	9.58426	9.80738	9.46362	9.45414	9.56012	9.62451	9.69294	9.68928	9.68024	9.66002	9.55306	9.58154	9.55426	9.72574
9.59041	9.50431	9.45046	9.53384	9.66975	9.60362	9.61532	9.58101	9.67319	9.62016	9.60547	9.69011	9.58598	9.61981	9.58573	9.60155	9.73336	9.70418	9.74423	9.78723	9.70448	9.63195	9.65371	9.77566	9.46279	9.5314	9.54522	9.44412	9.76514	9.71153	9.69978	9.56161	9.66932	9.66905	9.68606	9.79169
8.13881	8.07828	8.33935	8.17751	8.10384	8.29796	8.28778	8.16673	8.31779	8.16092	8.2446	8.33037	8.22791	8.23734	8.10819	8.14734	8.19521	8.14644	8.13682	8.18233	8.18946	8.06356	8.22861	8.27625	8.1954	8.13293	8.1586	8.19805	8.17088	8.21656	8.28287	8.35516	8.22199	8.20976	8.13526	8.24067
8.85517	8.84263	8.8795	8.90861	8.66882	8.47243	8.44047	8.80048	8.83872	8.92979	8.9295	8.9198	8.89384	8.91998	9.01161	8.86771	8.78407	8.29811	8.35426	8.93973	8.78699	8.7891	8.88138	8.98597	8.96107	8.93599	8.938	8.91617	8.71327	8.50113	8.53265	8.92378	8.83343	8.92964	8.92236	8.90157
8.95517	8.95996	9.05104	8.89869	9.04794	9.2136	9.30576	8.91288	9.11561	9.09927	9.21299	8.99126	9.00698	8.92755	8.90077	8.98898	9.0677	9.05896	9.07515	8.90362	9.15706	9.15116	9.14277	8.90554	9.11398	9.02354	9.05385	8.86901	9.09854	9.11163	9.20249	9.01241	9.13874	9.16074	9.12558	8.72237
8.37563	8.35191	8.47007	8.22652	8.45268	8.46483	8.48755	6.3	8.42099	8.41459	8.47654	8.16104	8.46782	8.32484	8.41632	8.12398	8.5504	8.34998	8.45281	8.09423	8.60422	8.53983	8.54469	8.15752	8.4425	8.35071	8.54599	8.15903	8.49546	8.41318	8.5123	8.27676	8.49397	8.5132	8.48508	8.03838
10.7406	10.7512	10.7549	10.6122	10.7575	10.7654	10.784	10.5128	10.7277	10.744	10.7764	10.5843	10.7659	10.7993	10.756	10.5878	10.7594	10.7511	10.757	10.5481	10.7515	10.7531	10.7243	10.5268	10.7709	10.7697	10.7879	10.571	10.7668	10.7599	10.7709	10.5818	10.7261	10.736	10.7368	10.5177
10.7387	10.7539	10.8066	10.6988	10.7788	10.8318	10.8319	10.6038	10.7181	10.7544	10.788	10.6612	10.7956	10.751	10.6741	10.6483	10.7321	10.7371	10.7492	10.5462	10.7595	10.7514	10.7393	10.5332	10.7532	10.7529	10.7944	10.619	10.7579	10.7643	10.8061	10.6456	10.6943	10.7326	10.7061	10.5096
9.6596	9.58069	9.60097	9.70167	9.60184	9.61856	9.64997	9.74907	9.62411	9.61816	9.56615	9.67005	9.62746	9.59281	9.62253	9.78426	9.68447	9.62984	9.64961	9.74422	9.58653	9.57129	9.63773	9.69748	9.65553	9.6728	9.62629	9.87577	9.65869	9.62491	9.68944	9.82794	9.65273	9.6221	9.61017	9.68745
8.56864	8.43231	8.63476	8.66135	8.49828	8.51344	8.46555	8.47661	8.21564	8.29959	8.37537	8.55236	8.64414	8.54838	8.54393	8.63925	8.4133	8.34518	8.32946	8.35102	8.42835	8.34891	8.32135	8.45588	8.44022	8.53057	8.58086	8.59392	8.42356	8.44353	8.49982	8.56034	8.36975	8.24709	8.26698	8.24214
9.60056	9.59953	9.67708	9.70783	9.60725	9.66009	9.63954	9.68388	9.62916	9.63874	9.63274	9.75644	9.64088	9.6104	9.59199	9.67709	9.60134	9.60985	9.6175	9.69024	9.6047	9.62573	9.61395	9.70898	9.60954	9.6183	9.66399	9.71047	9.62127	9.63209	9.65204	9.82025	9.59323	9.62824	9.63358	9.69105
8.58495	8.50752	8.63752	8.07129	8.17225	8.42578	8.47183	7.71784	8.47059	8.51981	8.67897	7.7135	8.63806	8.54456	8.54304	8.15927	8.20153	8.2085	8.3228	8.25356	8.43767	8.72187	8.68594	8.325	8.68237	8.56457	8.56838	8.13672	8.27035	8.2072	8.41111	7.436	8.39843	8.72101	8.58187	6.3
7.94639	6.3	7.79937	6.3	6.3	6.3	6.3	6.3	6.3	6.3	6.3	6.3	7.97376	7.79795	7.79983	6.3	6.3	6.3	6.3	6.3	6.3	6.3	6.3	6.3	6.3	6.3	6.3	7.80861	6.3	6.3	6.3	6.3	6.3	6.3	6.3	6.3
6.3	6.3	6.3	6.3	6.3	6.3	6.3	8.22311	6.3	6.3	6.3	6.3	6.3	8.03977	7.93246	8.10243	6.3	6.3	6.3	8.08792	6.3	6.3	6.3	7.89263	8.34766	8.16504	8.17365	8.49732	6.3	6.3	7.93454	8.29473	6.3	6.3	6.3	6.3
10.0715	10.0889	10.0325	10.0356	10.0949	10.0305	10.0063	9.86196	10.1416	10.1527	10.099	9.90476	10.0471	10.1081	10.098	10.0781	10.1065	10.0904	10.1268	10.031	10.093	10.0681	10.102	9.99993	10.1578	10.1643	10.1443	10.0437	10.1038	10.1035	10.0904	9.94742	10.1234	10.1756	10.1767	10.0551
8.00082	8.31719	8.41674	8.11086	7.77237	7.84209	6.3	6.3	6.3	6.3	7.93712	7.98576	8.09142	8.06711	7.83856	6.3	8.17748	8.03655	8.06752	7.84517	7.99612	7.85004	8.27743	8.26067	8.43884	8.3626	8.28954	8.20788	7.98605	8.10995	7.982	8.0267	8.00078	8.10322	8.81092	8.32129
10.1239	10.1113	10.2205	10.1077	10.1827	10.2603	10.2783	10.2389	10.1367	10.1937	10.1948	10.2852	10.1221	10.0869	10.0719	10.1844	10.156	10.1766	10.1625	10.1653	10.1725	10.1858	10.1665	10.152	10.0895	10.1183	10.0781	10.2048	10.1634	10.1277	10.233	10.2559	10.1198	10.2094	10.1153	10.1329
8.88908	8.87952	9.03197	9.22363	7.80793	6.3	8.05454	9.08081	8.35029	8.50562	8.61216	9.23591	8.98234	8.91996	8.96102	9.2178	8.053	6.3	6.3	8.95618	8.21764	8.30103	8.35077	9.13666	8.93266	8.98405	8.95599	9.25775	6.3	6.3	7.72134	9.00484	8.28001	8.42202	8.44969	9.08725
8.95673	8.86402	8.86967	9.05084	8.84822	8.75463	8.79763	9.01284	8.91834	8.79712	8.70585	8.99694	8.88427	8.91058	9.00479	8.92511	8.91769	8.80051	8.89818	9.16158	8.8321	8.74174	8.89714	9.19631	8.98432	8.97048	8.87846	9.14173	8.87018	8.91186	8.87133	9.1084	8.81831	8.84854	8.80958	9.14004
6.3	7.35098	7.60541	7.34807	6.3	7.441	7.52173	6.3	7.41025	7.40894	6.3	7.49509	7.39505	7.44864	7.58344	7.32907	7.52603	6.3	7.61121	7.37389	7.43385	7.32556	7.57137	6.3	7.67269	7.54553	7.4849	7.62424	7.6323	7.46696	7.49468	7.55508	7.53317	7.55413	7.65013	6.3
8.00966	8.05507	7.87323	7.96369	6.3	6.3	6.3	6.3	7.89578	7.72463	7.90643	7.89172	8.06896	7.91882	7.9943	7.90729	6.3	6.3	6.3	7.8064	7.61455	6.3	6.3	8.00753	7.8781	8.07044	7.98526	8.10941	6.3	6.3	6.3	7.87097	6.3	6.3	6.3	7.85459
8.61393	8.62394	8.77243	8.75072	8.57801	8.70432	8.73356	8.52341	8.57709	8.64989	8.57799	8.57917	8.56007	8.69591	8.55677	8.78319	8.54691	8.62507	8.55555	8.42724	8.61739	8.48938	8.57341	8.60215	8.47526	8.58124	8.52921	8.61522	8.65123	8.61817	8.66894	8.42867	8.4648	8.61293	8.59133	8.56361
6.3	6.3	7.59162	6.3	7.56903	7.5457	7.51159	7.51477	6.3	7.5631	7.57427	6.3	6.3	6.3	6.3	6.3	7.5758	6.3	7.48789	7.52205	7.47341	6.3	6.3	6.3	6.3	6.3	6.3	6.3	6.3	6.3	7.5197	7.55842	6.3	7.60684	6.3	7.53002
9.66518	9.66161	9.73596	9.83958	9.75103	9.87648	9.8382	9.88766	9.78657	9.83649	9.83376	10.1025	9.72133	9.63912	9.63947	9.88619	9.7154	9.73671	9.75971	9.90861	9.78549	9.80995	9.83846	9.96076	9.68118	9.5993	9.65621	9.82278	9.76506	9.76025	9.82936	10.0185	9.80039	9.84286	9.7949	9.93775
7.9819	7.92187	7.97505	6.3	6.3	6.3	6.3	6.3	6.3	7.75258	6.3	6.3	7.91501	7.86636	7.89	6.3	7.78887	6.3	6.3	6.3	6.3	6.3	6.3	6.3	7.89871	6.3	7.82227	6.3	6.3	6.3	7.89536	6.3	6.3	7.90447	6.3	6.3									+	MG stat_Ev3 stat
9.1819	9.15788	9.20396	9.17915	9.24883	9.24472	9.22861	9.16107	9.19907	9.29548	9.29863	9.27314	9.24167	9.15806	9.17114	9.27967	9.13596	9.15479	9.13293	9.17307	9.253	9.27926	9.2158	9.22518	9.14151	9.16242	9.14761	9.27021	9.19095	9.09093	9.16423	9.21429	9.1714	9.26126	9.214	9.1465
7.8481	8.03447	8.17667	7.86405	7.9956	7.85483	6.3	8.34661	7.85172	8.03981	7.92226	8.06933	7.73036	6.3	7.80746	8.0136	7.89337	6.3	7.84282	8.09754	8.09656	8.01874	6.3	8.06476	6.3	7.81333	6.3	8.09058	7.9059	8.00419	8.00432	8.35578	7.95249	7.96742	7.81928	7.92474
8.02559	7.9516	7.97717	7.77095	8.0454	7.97902	8.03834	8.16557	8.18797	7.93178	7.99017	7.83289	7.81082	7.94192	7.96484	6.3	7.97356	8.11488	8.05622	8.18727	7.92507	8.02869	7.99336	6.3	7.91081	7.84911	6.3	8.0714	8.09788	8.10023	8.05034	6.3	8.00711	7.9914	8.06837	8.20436
6.87464	6.93846	6.94174	6.3	6.3	6.3	6.3	6.3	6.3	7.15537	6.3	6.3	6.3	7.23485	7.26628	6.3	6.3	6.3	6.3	6.92425	6.3	6.84798	6.3	6.88258	6.3	6.3	6.3	6.3	6.3	6.3	6.3	6.3	6.3	6.3	6.3	7.22461
10.0714	10.0459	9.99417	9.93058	10.0305	9.99669	9.98822	9.88137	10.0376	9.99881	9.97822	9.93122	10.1181	10.0971	10.1197	9.92082	10.1064	10.0452	10.0996	9.89733	10.0649	10.0389	10.0214	9.91257	10.0989	10.0972	10.1357	10.0081	10.0495	10.0457	10.0627	10.0563	10.0659	10.0486	10.0746	9.9189
9.00971	8.97552	9.0141	8.98763	8.91014	9.01381	9.01275	8.8522	8.82157	8.90135	8.91619	8.90228	8.99988	8.97656	8.9314	8.96387	8.89878	8.869	8.81575	8.88095	8.90662	8.8629	8.84972	8.87147	8.99144	9.00894	9.02003	8.98932	8.91049	8.89615	8.93972	9.00651	8.82593	8.92833	8.88003	8.79232
9.1896	9.1358	9.12107	9.0214	9.10082	9.06819	9.054	9.09781	9.13434	9.087	9.03197	8.93369	9.1656	9.18557	9.27154	9.19435	9.18446	9.01974	9.16005	9.12538	9.06172	9.05945	9.15679	9.13348	9.2763	9.23178	9.18718	9.14411	9.12581	9.16071	9.14582	9.17589	9.2051	9.11754	9.20793	9.06089
8.24274	8.39686	8.48507	8.43313	6.3	8.36773	6.3	8.32744	7.99037	6.3	6.3	6.3	8.4555	8.29992	8.32636	8.44731	8.15354	6.3	8.17079	8.35386	8.07236	6.3	8.09541	8.31836	8.20699	8.24888	8.29394	8.45286	8.17164	8.21593	8.17557	8.54471	8.06367	8.12988	6.3	6.3
8.75219	8.74736	8.81239	8.7276	8.7029	8.73607	8.68723	8.69643	8.62749	8.65909	8.66927	8.65045	8.8534	8.75425	8.74604	8.83447	8.72193	8.64753	8.67827	8.60499	8.69967	8.68844	8.68707	8.61367	8.84186	8.82842	8.81985	8.78813	8.72273	8.7171	8.75686	8.77783	8.63608	8.65088	8.63819	8.48061
10.2174	10.1314	10.149	10.4629	10.1965	10.3695	10.3942	10.5457	10.4175	10.4476	10.3967	10.7294	10.1887	10.1475	10.0979	10.5788	10.1758	10.3894	10.3822	10.6789	10.3512	10.5164	10.5055	10.6673	10.1448	10.1107	10.0844	10.6691	10.1974	10.3017	10.3381	10.6735	10.3932	10.409	10.442	10.8
7.7379	7.61129	7.71743	6.3	6.3	7.64554	7.59046	6.3	6.3	7.54143	6.3	6.3	7.54957	6.3	6.3	6.3	7.54814	6.3	7.70187	6.3	6.3	6.3	6.3	6.3	7.77622	7.74928	7.6134	6.3	7.60119	7.56965	7.74958	6.3	7.51875	6.3	6.3	6.3									+	MG stat_Ev3 stat
10.217	10.225	9.89451	9.86549	10.3088	10.2085	10.225	9.6197	10.261	10.2131	10.4038	9.98012	10.2129	10.4145	10.3175	9.72729	10.3006	10.2619	10.315	9.73963	10.3226	10.3081	10.1515	9.64242	10.0778	10.3254	10.2347	9.52269	10.2647	10.3023	10.2161	9.43775	10.2489	10.2435	10.2964	9.98606
9.76323	10.1296	10.4529	10.2078	10.0153	10.3134	9.80533	9.73895	9.41209	9.94597	10.1206	9.88422	9.95524	9.75363	9.62887	10.3273	9.5165	9.96154	9.31739	9.53642	9.99786	9.9437	9.54726	9.35507	9.55358	9.58382	10.0391	9.65779	9.62288	9.42838	9.55162	9.67833	9.55624	9.42726	9.41741	9.26708
9.94846	10.0045	9.99624	9.89463	10.0198	10.1383	10.1123	9.80529	10.0337	10.0387	10.1657	9.92731	10.0672	10.0225	9.96121	9.86965	9.97821	10.0138	10.041	9.79962	10.0549	10.1439	10.0538	9.77074	9.98173	10.0265	10.0799	9.89077	10.0503	10.0958	10.0292	9.90026	9.99533	10.083	9.96172	9.75446
6.3	6.3	6.3	8.14993	7.19871	6.3	6.3	8.12222	7.31687	6.3	7.4413	7.9749	7.42103	7.53989	7.3796	8.22047	7.32705	6.3	6.3	8.26406	7.38274	7.32075	6.3	8.20189	7.53104	7.56691	7.68752	8.28914	6.3	6.3	6.3	8.23096	7.43016	7.46231	7.46171	8.17493
6.3	6.3	6.3	6.3	6.3	6.3	6.3	6.3	6.3	6.3	7.88008	6.3	6.3	6.3	6.3	6.3	6.3	6.3	6.3	6.3	6.3	7.90346	7.82956	6.3	6.3	6.3	6.3	6.3	6.3	6.3	6.3	6.3	6.3	6.3	6.3	7.79682
8.39287	8.50586	6.3	8.41953	8.33096	8.17806	7.91534	8.47696	8.53469	8.4797	8.63178	8.198	8.24861	8.3267	8.42654	8.61381	8.35497	8.52379	8.36973	8.39252	8.40142	8.20534	8.31815	8.14129	8.23915	8.10092	8.27235	6.3	8.41317	8.31182	8.18988	8.74294	8.47576	8.641	8.54997	8.57537
8.48134	8.35187	8.5024	8.50018	8.3845	8.43889	8.31622	8.70987	8.53232	8.38335	8.41606	8.49726	8.47457	8.42593	8.57732	8.58685	8.57901	8.55847	8.55447	8.45039	8.56219	8.50348	8.62646	8.53776	8.62459	8.60444	8.61123	6.3	8.51989	8.75087	8.60432	6.3	8.61577	8.61311	8.66962	8.70926
9.35044	9.31473	9.37216	9.39252	9.42333	9.44165	9.4572	9.42188	9.40291	9.39611	9.41915	9.42904	9.34606	9.31685	9.3061	9.38894	9.4686	9.40214	9.44982	9.52617	9.4414	9.37858	9.44775	9.4709	9.45176	9.37101	9.36248	9.45286	9.46718	9.43479	9.50327	9.5117	9.3776	9.45016	9.45203	9.4209
8.17173	8.20941	8.59814	8.4222	8.38661	8.44086	8.47871	8.35795	8.14854	8.26687	8.40135	8.42941	8.37643	8.27955	8.08973	8.35811	8.19499	8.21924	8.07196	8.10592	8.36348	8.39113	8.14993	8.03048	8.22937	8.25003	8.2577	8.26368	8.26114	8.21413	8.13223	8.39967	8.16717	8.30837	8.16077	8.10147
8.73675	8.65527	8.68131	8.65452	8.62088	8.67433	8.58254	8.62365	8.64242	8.6313	8.61232	8.59565	8.70315	8.77107	8.6841	8.51816	8.61924	8.48569	8.5202	8.58824	8.5942	8.60286	8.66609	8.57773	8.74387	8.80037	8.79084	8.52356	8.69188	8.59179	8.70861	8.56907	8.66416	8.73403	8.64865	8.49998
10.0072	10.0291	10.1097	9.97235	9.98476	10.0233	9.97663	9.94015	9.95042	9.95221	9.97773	9.9948	10.0785	10.0495	10.0499	10.0391	10.0278	9.97701	10.0172	9.98167	9.97879	9.97431	9.98465	9.92057	10.0858	10.0356	10.0326	10.1305	10.0056	10.0116	10.0226	10.0165	9.96628	9.98601	9.9742	9.86854
9.27149	9.20134	9.31382	9.31919	9.05979	9.14894	9.14117	8.97593	8.77571	8.82586	8.75095	8.90294	9.37521	9.20599	9.2444	9.34027	9.04131	9.00941	9.01423	9.03822	8.97304	8.90537	8.85809	8.89225	9.32866	9.28187	9.40589	9.30027	9.11334	9.04622	9.05196	9.11571	8.71805	8.7608	8.79493	8.75969
10.1223	10.1174	10.1173	10.3859	10.0824	10.0247	10.0528	10.2117	9.98006	9.95571	9.99174	10.3158	10.1502	10.1638	10.1451	10.3922	10.0755	10.0757	10.0829	10.2909	10.0487	10.0228	9.99219	10.344	10.18	10.2361	10.2106	10.4411	10.0882	10.0479	10.04	10.3095	10.0004	9.97617	10.0147	10.4386
9.20461	9.04556	8.91378	9.3665	9.15152	8.99169	9.08902	9.79154	9.35247	9.16414	9.05281	9.4877	9.04669	9.1372	9.26628	9.5785	9.28517	9.27159	9.27522	9.98002	9.16755	9.34268	9.25074	9.93694	9.284	9.20812	9.09381	9.86032	9.24827	9.27079	9.2194	9.80348	9.23305	9.29168	9.34132	10.0826
8.86293	8.83151	8.77338	9.07258	8.64955	8.73753	8.76723	8.91406	8.90356	8.9315	8.78825	9.03651	8.86762	8.91842	8.85715	9.03125	8.77115	8.65219	8.58578	8.87404	8.90701	8.90345	8.90749	8.93061	8.88104	8.90505	8.99084	8.97601	8.74544	8.80251	8.80899	9.05484	8.91277	8.98837	8.96523	8.84113
9.10182	9.07199	9.15788	9.15333	9.15372	9.16518	9.11277	9.10961	9.12258	9.20041	9.20938	9.15606	9.11571	9.09944	9.10291	9.17883	9.15253	9.14098	9.13085	9.06036	9.21951	9.18929	9.21906	9.14401	9.07449	9.06841	9.08289	9.18862	9.12623	9.14641	9.10534	9.16471	9.18196	9.23305	9.20642	9.13618
11.6765	11.7271	11.6689	11.7944	11.7148	11.7691	11.7615	11.6801	11.6635	11.6717	11.751	11.8835	11.761	11.7698	11.671	11.8369	11.6953	11.7368	11.7528	11.7544	11.7241	11.7908	11.6789	11.7023	11.6036	11.7384	11.8125	11.7513	11.711	11.7319	11.7253	11.7112	11.6842	11.7199	11.658	11.7672
6.3	8.04127	8.17785	6.3	7.78463	8.1173	7.82908	6.3	6.3	6.3	6.3	6.3	6.3	7.893	7.97686	6.3	6.3	6.3	6.3	6.3	6.3	6.3	6.3	6.3	6.3	6.3	6.3	6.3	6.3	6.3	6.3	6.3	6.3	7.93889	6.3	6.3
9.9727	9.93336	10.0007	9.8282	9.97826	9.95785	10.0135	9.80693	9.93944	9.93782	9.93393	9.82231	9.94427	9.96633	9.96121	9.85134	10.0201	9.99616	9.96941	9.79895	9.92821	9.89669	9.98155	9.77137	10.0268	10.01	9.9848	9.84107	10.0149	9.97988	10.0514	9.85244	9.94691	9.98019	9.97484	9.71155
10.2721	10.2373	10.292	10.3497	10.2417	10.4281	10.3936	10.4148	10.3077	10.33	10.4018	10.4787	10.2909	10.2254	10.2052	10.3076	10.2963	10.2903	10.3102	10.3835	10.2509	10.3035	10.3458	10.4037	10.2897	10.2897	10.2833	10.4055	10.3667	10.3362	10.4291	10.5512	10.3117	10.3541	10.3174	10.3206
8.78407	8.72678	8.76023	8.7138	8.73849	8.80347	8.77947	8.80876	8.62963	8.69428	8.78219	8.77031	8.80724	8.7058	8.68048	8.78397	8.76274	8.64356	8.70358	8.70323	8.81347	8.78455	8.78953	8.72793	8.83141	8.82125	8.8805	8.86957	8.74346	8.76834	8.75504	8.92117	8.76241	8.80571	8.76816	8.55891
10.5849	10.56	10.5274	10.5281	10.5993	10.5816	10.588	10.4556	10.547	10.5503	10.5631	10.437	10.5135	10.5743	10.5676	10.4075	10.543	10.5701	10.5647	10.4385	10.5431	10.5506	10.4886	10.4807	10.5553	10.5418	10.5539	10.422	10.5639	10.5471	10.5634	10.4729	10.5061	10.496	10.5244	10.5078
10.2905	10.23	10.1546	10.1111	10.223	10.1825	10.1949	10.097	10.2478	10.2243	10.1907	10.1465	10.2647	10.2509	10.2898	10.2339	10.266	10.2049	10.2238	10.1994	10.2377	10.1956	10.2362	10.1931	10.2701	10.2793	10.2275	10.1956	10.2366	10.1981	10.188	10.1692	10.2101	10.1796	10.2416	10.222
9.15758	9.05038	9.12662	9.27119	9.22021	9.1602	9.14198	9.03052	9.25525	9.14907	9.16607	9.2026	9.1124	9.17595	9.16747	9.20583	9.15918	9.2042	9.20049	9.22081	9.22588	9.23691	9.17438	9.23256	9.11177	9.10823	9.12885	9.01641	9.14563	9.14863	9.16811	8.9304	9.1672	9.17883	9.20774	9.36618
9.36631	9.35015	9.42805	9.58461	9.3257	9.41916	9.38714	9.37479	9.25135	9.27003	9.34797	9.56334	9.48468	9.3518	9.31423	9.75133	9.30608	9.3267	9.34963	9.42742	9.31958	9.35799	9.30348	9.49209	9.49383	9.42274	9.51156	9.56652	9.38254	9.36237	9.39229	9.52209	9.27937	9.27319	9.26383	9.43678
8.40708	8.35795	8.48326	8.87338	8.41017	8.47034	8.47714	8.54239	8.40164	8.49958	8.59762	8.80271	8.42941	8.40049	8.32391	8.96164	8.37144	8.32691	8.34027	8.55792	8.50058	8.51705	8.44576	8.63524	8.23065	8.26285	8.28735	8.67424	8.36855	8.33465	8.35974	8.61742	8.37889	8.4515	8.38979	8.5862
7.52468	7.54375	7.68071	8.256	7.61109	6.3	7.62786	8.11922	6.3	7.54273	7.62562	8.14854	7.67244	7.57281	7.58046	7.9404	7.48266	6.3	7.53508	8.02098	7.56149	6.3	6.3	7.99734	7.56619	6.3	7.60696	8.06363	7.80263	7.5198	7.63888	7.81799	6.3	7.47224	6.3	8.00869
10.4875	10.475	10.5209	10.47	10.5329	10.456	10.4742	10.2412	10.5001	10.5052	10.4973	10.4604	10.5146	10.5232	10.53	10.459	10.5449	10.5126	10.5269	10.3492	10.5	10.487	10.4855	10.3416	10.5156	10.5108	10.4908	10.4219	10.547	10.5215	10.4845	10.3773	10.5067	10.4776	10.5151	10.4051
9.29739	9.22282	9.26038	9.3424	9.15785	9.17061	9.21817	9.45086	9.23865	9.24925	9.08565	9.15461	9.1944	9.28378	9.22298	9.34524	9.31842	9.13405	9.3094	9.44858	9.19039	9.24976	9.33905	9.46238	9.37989	9.30484	9.29739	9.58413	9.26413	9.27846	9.36152	9.50391	9.26321	9.30711	9.36416	9.25013
8.93658	8.94994	9.04277	9.47414	8.93423	9.112	9.06401	9.42928	8.96406	8.86281	9.06863	9.46882	9.03129	8.94969	8.91084	9.43367	8.96998	8.89801	8.88108	9.30653	8.98202	8.97067	8.97348	9.31292	8.88755	9.05729	9.0812	9.69163	9.07295	9.17254	9.12303	9.50217	8.90532	9.0799	8.96895	9.26682
9.14811	9.15106	9.21176	9.5018	9.1474	9.22389	9.23093	9.34478	9.10336	9.14098	9.13802	9.43677	9.18718	9.13017	9.08135	9.42034	9.20044	9.12434	9.14482	9.34054	9.16498	9.09135	9.19937	9.39394	9.19687	9.15266	9.18806	9.51622	9.16194	9.14622	9.21253	9.48704	9.12392	9.19526	9.16578	9.28305
10.0363	10.0704	10.0841	10.2621	10.0269	10.0623	10.0057	10.1908	9.99462	10.0431	10.0721	10.4029	10.1191	10.0836	10.0364	10.368	10.0175	10.0208	10.0436	10.2755	10.0732	10.0804	10.0136	10.27	10.0205	10.0655	10.1321	10.3057	10.0154	10.0019	10.0182	10.2413	9.98649	9.9978	10.0142	10.2429
9.58851	9.52203	9.54332	9.75637	9.63745	9.61829	9.61572	9.68375	9.6091	9.62458	9.60478	9.83322	9.55853	9.57686	9.55204	9.86443	9.58569	9.62484	9.60307	9.78534	9.61355	9.59913	9.58475	9.87575	9.48327	9.49947	9.56465	9.72091	9.558	9.50527	9.5695	9.77573	9.57336	9.54358	9.55771	9.88182
10.3531	10.4263	10.349	10.181	10.4474	10.4197	10.4766	10.0985	10.4318	10.4315	10.5487	10.2749	10.4907	10.482	10.4464	10.3411	10.4946	10.5333	10.5382	10.0909	10.4769	10.5286	10.4333	10.0697	10.372	10.5529	10.5034	10.1803	10.5442	10.5392	10.5565	10.2119	10.473	10.463	10.5178	10.1495
9.30075	9.32116	9.41256	9.36294	9.31624	9.36639	9.36868	9.3017	9.28384	9.29254	9.3017	9.34147	9.34922	9.34945	9.30846	9.41692	9.37383	9.29634	9.42313	9.33292	9.31595	9.29121	9.30014	9.32401	9.31729	9.2978	9.32197	9.40038	9.33395	9.34044	9.3537	9.39289	9.3094	9.27823	9.25057	9.31798
9.61451	9.5723	9.42812	9.46388	9.60098	9.50653	9.54532	9.45159	9.55817	9.59224	9.56309	9.38231	9.55683	9.61084	9.55552	9.49699	9.63857	9.59386	9.6322	9.49757	9.59096	9.57298	9.53356	9.46567	9.52554	9.54903	9.49404	9.49291	9.60371	9.59932	9.53011	9.49521	9.61337	9.56166	9.59063	9.53879
9.04415	9.04575	9.13004	9.02399	8.95886	8.90772	8.94799	8.79175	8.8318	8.87169	8.90474	8.8092	9.07994	9.06498	9.01653	9.01229	8.95149	8.86333	8.9551	8.91232	8.91913	8.91645	8.86178	8.86575	9.0839	9.02309	9.07207	9.00996	8.90837	8.91192	8.89357	8.78288	8.84971	8.87258	8.86339	8.80969
8.37001	8.4484	8.40946	8.34366	8.41571	8.55549	8.45321	8.39056	8.50791	8.48131	8.48028	8.4203	8.43004	8.26977	8.24888	8.48118	8.4477	8.35153	8.51671	8.18404	8.4115	8.46004	8.40712	8.26283	8.37922	8.40812	8.50575	8.50337	8.45817	8.50657	8.50319	6.3	8.22894	6.3	8.2502	8.20537
8.03595	8.13659	8.18915	8.40521	8.37313	8.55103	8.52587	8.81948	8.3511	8.42183	8.53812	8.94676	8.00574	7.8942	7.95169	8.57572	8.1991	8.30281	8.19858	8.7544	8.38709	8.38111	8.33574	8.75515	7.98932	7.86086	7.94445	8.48052	8.36322	8.37736	8.35999	8.82291	8.30127	8.34751	8.39268	8.73765
8.24596	8.26112	8.4734	8.44686	8.22363	8.47009	8.11624	8.54734	8.29168	8.18036	8.45031	8.72599	8.04626	7.88533	7.99531	8.24576	8.03607	6.3	8.07867	8.25394	8.27372	8.3138	7.96	8.43329	7.63225	7.75498	6.3	8.18316	6.3	8.11644	7.86626	8.3944	8.20358	8.241	8.26029	8.45852
8.29281	8.05683	8.48649	8.61479	7.96745	6.3	6.3	9.08913	8.49776	8.39578	8.51111	8.60154	8.17569	8.18636	8.36879	8.67102	8.29748	6.3	7.80393	8.88425	8.29885	8.26736	8.52618	8.61232	8.30317	8.37586	6.3	8.91834	8.1336	8.24122	7.97792	9.05185	8.69954	8.82766	8.75482	8.45847
8.34596	8.30462	8.55433	8.4677	8.35153	8.47958	8.4097	8.6683	8.20175	8.34138	8.36325	8.76048	8.3229	8.2356	8.32432	8.43122	8.30501	8.41487	8.35854	8.56283	8.09934	8.22881	8.20909	8.35315	8.34207	8.41895	8.40231	8.73614	8.39083	8.35131	8.36752	8.78849	8.28411	8.24529	8.28905	8.56358
7.8917	8.16221	8.11889	8.39079	7.56209	7.93855	8.12483	8.38356	8.10161	8.20096	8.33001	8.46246	8.06487	7.88895	7.89788	8.20836	7.78343	7.93947	7.96078	8.32673	8.27351	8.19061	8.067	8.44242	8.07547	8.11297	8.12005	8.495	7.85128	7.99263	7.93032	8.50269	8.27818	8.2173	8.12496	8.46577
10.4131	10.4127	10.3754	11.0769	10.6195	10.8911	10.9239	11.2423	11.0044	11.1023	11.0738	11.2521	10.5088	10.3157	10.3404	11.1872	10.5386	10.7485	10.7082	11.1493	11.0155	11.1916	11.1449	11.1185	10.3218	10.2964	10.3004	11.133	10.5856	10.7404	10.7877	11.2584	11.0441	11.088	11.0686	11.0686
6.3	6.3	6.3	6.3	6.3	6.3	6.3	8.52791	6.3	6.3	6.3	6.3	6.3	6.3	6.3	6.3	6.3	6.3	6.3	8.22003	6.3	6.3	6.3	7.93773	6.3	6.3	6.3	8.35999	6.3	6.3	6.3	8.60325	6.3	6.3	7.65085	6.3
8.43022	8.47026	8.58041	9.06055	8.41981	8.72455	8.81405	9.4239	8.91317	9.01808	8.91985	9.14968	8.5524	7.98391	8.30997	9.19609	8.45696	8.5988	8.70093	9.35405	8.91674	8.993	9.08354	9.28475	8.44337	8.27868	8.38008	9.29347	8.44772	8.57558	8.64452	9.59049	8.95518	8.96188	9.00638	9.09927
9.6814	9.68817	9.73367	9.88193	9.64716	9.64744	9.6431	9.75096	9.68899	9.79583	9.7421	9.93913	9.71294	9.69067	9.66891	9.86969	9.62635	9.66426	9.67363	9.82527	9.70591	9.70306	9.68436	9.94239	9.63238	9.59373	9.63647	9.8007	9.63975	9.64048	9.64313	9.794	9.65692	9.70793	9.67139	9.99083
8.733	8.77184	8.82539	9.1809	8.74148	8.8461	8.82971	9.28749	9.04489	9.07236	9.12956	9.40036	8.80932	8.73695	8.7349	9.28414	8.93887	8.83515	8.86098	9.4743	9.0816	9.03989	9.17635	9.42776	8.75312	8.71184	8.63172	9.42562	8.89446	8.85143	8.85995	9.4202	9.11428	9.20455	9.21706	9.42649
9.12071	9.10735	9.16726	9.33282	9.06058	9.10971	9.09608	9.28767	9.07726	9.09653	9.10428	9.33562	9.17693	9.10735	9.13915	9.3692	9.08059	9.054	9.05839	9.3249	9.09339	9.14154	9.14041	9.31441	9.15579	9.11528	9.154	9.41731	9.13379	9.04489	9.11133	9.42953	9.05805	9.10565	9.07	9.27358
9.65983	9.63382	9.5988	9.48785	9.65948	9.74624	9.74022	9.56419	9.72689	9.66307	9.66403	9.44165	9.6228	9.5814	9.65431	9.48344	9.72395	9.77529	9.75732	9.63359	9.72266	9.70999	9.77684	9.53567	9.71533	9.73792	9.68072	9.61522	9.74651	9.8278	9.80611	9.63366	9.72008	9.805	9.70286	9.6039
9.33929	9.34339	9.31503	9.42002	9.35065	9.38534	9.40066	9.37785	9.26107	9.30481	9.29455	9.39999	9.43412	9.36723	9.30933	9.40092	9.31725	9.28278	9.33506	9.27958	9.38865	9.27439	9.29752	9.33758	9.46024	9.41179	9.45186	9.41427	9.38315	9.34901	9.35463	9.44023	9.32897	9.28398	9.28934	9.32966
9.91696	9.88629	9.86204	9.85493	9.92405	10.0387	9.97817	9.97093	9.99391	9.95244	9.99678	9.88475	9.98849	9.875	9.92045	9.89471	10.0089	9.94607	10.0076	9.9302	9.99691	9.98861	10.0199	9.86541	9.95938	9.97102	9.95952	9.99456	10.047	10.0671	10.0688	10.0431	10.0061	10.0325	9.96607	9.82907
9.44217	9.40358	9.52571	9.81426	9.52166	9.5175	9.54144	9.81698	9.72328	9.74392	9.72313	9.84622	9.40686	9.35005	9.42457	9.79782	9.56995	9.4625	9.52989	9.90929	9.6065	9.62341	9.71382	9.8992	9.4435	9.36228	9.25612	9.78074	9.51069	9.54788	9.61687	9.78454	9.70144	9.72623	9.72719	9.98069
10.3823	10.3436	10.4515	10.3469	10.3651	10.3935	10.4056	10.3207	10.2324	10.2742	10.3125	10.348	10.3859	10.3663	10.3245	10.3442	10.3153	10.3468	10.3284	10.2808	10.2536	10.29	10.2292	10.2474	10.2733	10.3087	10.3783	10.3687	10.383	10.3797	10.4136	10.3372	10.2111	10.2547	10.1987	10.2502
10.2974	10.2559	10.3182	10.3938	10.2618	10.2821	10.3123	10.4798	10.1409	10.1653	10.1608	10.4791	10.3039	10.248	10.2621	10.467	10.2983	10.2416	10.2843	10.4137	10.1308	10.1441	10.1615	10.3754	10.2437	10.2609	10.2832	10.4837	10.3006	10.2749	10.3089	10.5675	10.1511	10.1578	10.1649	10.3057
8.89476	8.88674	8.97528	9.17432	8.76348	8.9703	8.89388	8.99067	8.76171	8.79738	8.75471	9.11568	8.96198	8.88723	8.90733	9.15718	8.88962	8.72235	8.80885	9.09405	8.79455	8.83667	8.78448	9.00873	8.82846	8.80302	8.93883	9.09927	8.83923	8.89453	8.8313	9.04427	8.8159	8.674	8.76636	8.89375
8.78546	8.81774	8.92305	9.07111	8.76176	8.89942	8.91523	9.15266	8.98062	9.01034	9.06804	9.1986	8.92255	8.89281	8.83518	9.14345	8.69762	8.74792	8.74375	9.0192	8.97539	8.95401	9.00238	9.12509	8.82368	8.81089	8.80566	9.29504	8.75453	8.88136	8.88725	9.13764	8.97505	8.94984	8.96238	9.19967
9.92901	9.86281	9.83898	9.95191	9.9123	9.97353	9.95431	10.0777	9.98733	9.96059	9.92958	10.184	9.9688	9.89312	9.92208	10.0704	9.97493	9.93311	9.98018	10.1322	10.0459	9.9961	9.99073	10.2046	9.90577	9.90643	9.86086	10.0916	9.94508	9.99574	10.0114	10.0599	9.99245	9.95157	9.9242	10.2072
6.3	6.3	7.54985	7.64021	9.09377	8.98529	9.20553	9.58685	8.14226	7.75955	7.86017	8.42244	6.3	6.3	6.3	7.72139	9.10332	8.87552	9.22827	9.73203	7.89582	6.3	7.55505	8.30927	6.3	6.3	6.3	6.3	9.23172	9.25283	9.33387	9.55411	8.27434	8.33169	8.48448	8.44557
11.1928	11.2193	11.1561	11.3711	11.2024	11.177	11.1532	11.0528	11.0406	11.0707	11.1032	11.1236	11.1794	11.1935	11.0949	11.2867	11.1362	11.1392	11.0983	11.2116	11.1197	11.0573	11.0294	11.1643	11.1479	11.1807	11.1814	11.2683	11.1247	11.137	11.1578	10.9868	11.0023	11.01	11.0385	11.1644
10.0382	10.022	10.0519	9.98503	10.0104	10.0441	10.0376	10.0515	10.0367	10.0282	10.0059	10.0459	10.0119	10.0147	9.99155	10.0873	10.0698	10.0401	10.0781	10.0719	10.0361	10.0152	10.0271	10.0051	10.0783	10.0465	10.0534	10.0379	10.0378	10.0624	10.0909	10.1204	10.0659	10.0474	10.0492	10.0308
9.78435	9.78061	9.81203	9.81741	9.70063	9.81454	9.79666	9.86458	9.8991	9.94546	9.92531	10.0179	9.82748	9.81519	9.82274	9.76054	9.81574	9.74656	9.78723	9.94093	9.879	9.91528	10.0163	10.0265	9.829	9.81881	9.76449	9.89737	9.78692	9.82565	9.87852	10.1206	9.92833	9.97128	10.0732	10.0402
9.74674	9.673	9.76556	9.75423	9.77493	9.90107	9.91986	9.85847	9.69196	9.77849	9.75309	9.87009	9.68443	9.655	9.62399	9.80561	9.72209	9.88068	9.8386	9.82827	9.75828	9.76131	9.75539	9.85762	9.65002	9.60927	9.65669	9.64859	9.70155	9.80538	9.77517	9.84925	9.66275	9.68335	9.67178	9.85785
7.84556	7.68233	7.95382	8.02366	7.77522	7.84805	7.97857	7.91566	7.75998	7.77398	7.82532	8.04356	7.88137	7.96928	7.81187	8.03663	7.94154	7.91165	7.86523	7.9992	7.79402	7.81183	7.89298	8.05119	7.82852	7.88087	7.80608	8.1012	7.84421	7.72972	7.85951	8.21885	7.65351	7.66289	7.79673	7.95031
7.59941	7.65911	7.6316	8.65225	6.3	6.3	6.3	8.44679	8.14132	7.75858	7.70847	8.58708	7.50072	7.48124	7.61705	8.55238	6.3	6.3	6.3	8.47241	6.3	6.3	6.3	8.6104	7.48862	7.53291	7.70359	8.68049	6.3	6.3	6.3	8.64064	6.3	7.48377	7.57489	8.58226									+	MG stat_Ev3 stat
9.41228	9.4331	9.44526	9.56452	9.39815	9.42452	9.45349	9.41755	9.3941	9.41417	9.40921	9.43727	9.41229	9.40303	9.39092	9.50184	9.39053	9.44764	9.43985	9.49142	9.33674	9.35023	9.38063	9.46596	9.46678	9.46042	9.4627	9.61859	9.42029	9.43927	9.48087	9.41676	9.33252	9.4061	9.37989	9.48961
9.20793	9.20545	9.27492	9.38189	9.2387	9.30062	9.24346	9.25042	9.15375	9.23835	9.26778	9.43151	9.23421	9.22593	9.15005	9.41534	9.22863	9.24489	9.28472	9.29959	9.1823	9.20243	9.18099	9.27397	9.17606	9.20088	9.18219	9.29389	9.26383	9.23101	9.31296	9.30527	9.14239	9.20761	9.17909	9.3284
9.33088	9.26416	9.32724	9.40666	9.32838	9.36717	9.36148	9.43802	9.24949	9.24778	9.28479	9.39889	9.35197	9.24903	9.25426	9.46894	9.30769	9.24822	9.29093	9.4432	9.27665	9.24667	9.31401	9.38398	9.36938	9.29861	9.34422	9.44562	9.33013	9.2992	9.38534	9.48456	9.23139	9.26354	9.25469	9.24709
6.3	6.3	7.81422	7.96463	6.3	7.75543	6.3	8.19482	7.99254	8.01199	8.14301	8.27681	6.3	6.3	6.3	7.86935	7.78472	6.3	6.3	8.12749	7.97208	7.90445	7.92943	8.30408	6.3	6.3	6.3	8.06796	6.3	6.3	7.90012	8.37592	8.39113	8.17889	8.30268	8.50552									+	MG stat_Ev3 stat
8.11823	8.20978	7.99104	8.43238	6.3	8.14755	7.89484	8.37681	7.88978	6.3	7.75361	8.32004	8.1259	8.28335	8.27717	8.33419	8.05835	6.3	7.98266	8.2903	7.824	6.3	7.92707	8.26401	8.30153	8.35205	8.26855	8.59887	8.14277	8.1118	7.98903	8.42737	7.93519	7.936	8.05839	8.30097
6.3	6.3	6.3	7.83246	8.99301	8.99879	9.17615	9.18441	8.90728	8.62538	8.72151	8.80046	6.3	6.3	6.3	8.75819	8.99157	8.77203	9.04801	9.14333	8.86018	8.24012	8.0434	8.5984	6.3	6.3	7.2872	6.3	9.11494	9.02971	9.18281	9.05431	9.05196	8.97671	8.98276	8.31664
9.77696	9.72151	9.73718	9.61405	9.78654	9.75378	9.74475	9.63919	9.7565	9.74775	9.69212	9.57409	9.76719	9.77672	9.75545	9.6399	9.83876	9.7942	9.85039	9.66391	9.75386	9.73596	9.79408	9.63995	9.86274	9.82458	9.78366	9.69853	9.85003	9.81485	9.87996	9.70702	9.75156	9.7667	9.75064	9.61627
9.51687	9.51691	9.4765	9.44069	9.51006	9.51497	9.5246	9.41509	9.5015	9.52184	9.43944	9.46127	9.50701	9.53437	9.5162	9.5197	9.58388	9.52605	9.55517	9.31591	9.4823	9.4508	9.47451	9.35428	9.54601	9.58348	9.57856	9.48333	9.51734	9.56818	9.55563	9.56417	9.49554	9.49343	9.49682	9.3098
9.32605	9.306	9.46939	9.45491	9.26236	9.35635	9.36601	9.52152	9.26519	9.34778	9.30967	9.57587	9.36246	9.29539	9.2899	9.46031	9.2852	9.30311	9.34904	9.4323	9.33664	9.36994	9.31561	9.46957	9.35875	9.35415	9.42444	9.52879	9.36254	9.3566	9.37405	9.57308	9.29135	9.30417	9.29188	9.38579
10.1671	10.1884	10.2129	9.72909	10.1709	10.1692	10.1734	9.61974	10.1424	10.1536	10.1472	9.64128	10.182	10.1392	10.1365	9.7116	10.1775	10.1403	10.1537	9.57371	10.1886	10.154	10.1999	9.64159	10.2462	10.2186	10.2367	9.73922	10.2039	10.1705	10.1944	9.74268	10.1543	10.1662	10.1509	9.58885
9.03201	8.96751	9.07954	9.2158	8.98324	9.03318	8.95769	9.10442	9.08228	9.03607	9.01246	9.40812	9.00548	9.03169	9.02169	9.37062	9.02576	8.93641	9.07577	9.29008	9.03362	9.05557	9.09975	9.45793	9.17214	9.07151	9.03044	9.33179	9.06032	9.00706	9.10243	9.27404	9.077	9.04995	9.0302	9.36418
7.57097	7.77168	7.63817	8.04665	7.57836	6.3	6.3	7.81483	7.64815	7.60223	6.3	8.23297	7.83141	7.84011	7.79398	7.87165	7.79449	7.71163	7.74943	8.24519	7.85929	6.3	7.52427	8.02576	6.3	7.66994	7.89622	7.85998	7.48177	7.77536	7.63149	7.7615	7.77294	7.47805	7.66147	8.37153
9.00329	9.04029	9.04265	8.76837	9.14123	8.99953	8.89346	8.88326	9.2766	9.3181	9.3157	9.02498	9.03234	9.08386	9.09005	8.82276	9.21251	8.82676	8.90554	8.90424	9.32527	9.25176	9.2595	9.05465	8.91587	8.90447	8.90369	8.61369	9.10006	9.0016	8.92942	8.90253	9.2204	9.26442	9.27798	9.03189
9.04731	9.1066	9.18566	9.08529	9.12798	9.24519	9.23396	9.27848	9.43369	9.54202	9.49937	9.59597	9.21192	8.97688	9.09705	9.02342	9.10524	9.15479	8.94677	9.49136	9.48691	9.59806	9.56109	9.44133	9.16521	9.00385	8.93477	9.18364	8.95678	9.11554	9.15945	9.79857	9.48366	9.61802	9.5472	9.5981
8.55998	8.52319	8.67029	8.61153	8.65424	8.65644	8.69606	8.57878	8.50664	8.54144	8.46771	8.64417	8.63665	8.53632	8.58278	8.50221	8.74886	8.62213	8.65717	8.7248	8.61023	8.68142	8.69405	8.64833	8.7629	8.63852	8.76816	8.54868	8.69419	8.76446	8.80869	8.62534	8.59783	8.6674	8.70719	8.5219
8.23807	8.10667	8.2259	8.45837	8.07726	8.20178	8.21394	8.48216	7.99364	8.10188	7.99847	8.25076	6.3	8.23937	8.20561	8.42071	8.25602	8.11611	8.14467	8.42113	8.16829	6.3	8.19396	8.34108	8.3414	8.263	8.38421	8.60277	8.30542	8.22391	8.2863	8.66314	8.26095	8.19212	8.1827	8.2096
7.81694	6.3	7.95978	8.21827	6.3	7.79522	6.3	7.98881	7.36256	6.3	6.3	8.09244	6.3	6.3	6.3	8.06479	7.51619	7.5964	6.3	7.68231	6.3	6.3	6.3	7.95784	7.84425	7.71393	7.91146	7.88085	6.3	6.3	7.65325	7.99156	6.3	6.3	7.53344	7.73988
9.91398	9.87251	9.87187	9.90616	9.86646	9.8613	9.85923	9.87485	9.81637	9.82192	9.7956	9.89407	9.92259	9.93166	9.92197	9.92156	9.92267	9.88604	9.90065	9.91643	9.82713	9.8205	9.83765	9.90519	9.94072	9.93907	9.92785	9.96458	9.90469	9.89032	9.91884	9.90979	9.81991	9.82574	9.83768	9.91698
8.12808	8.21632	6.3	8.70851	6.3	6.3	8.38557	8.82624	8.13117	6.3	6.3	8.95845	6.3	6.3	6.3	8.74864	6.3	6.3	8.10554	8.64008	6.3	6.3	6.3	8.75699	8.06528	8.21743	6.3	8.75212	7.94047	6.3	8.21354	8.87368	6.3	6.3	6.3	8.8012
9.87665	9.86213	9.93917	10.0005	9.87242	9.88374	9.90604	10.012	9.8491	9.86321	9.84046	10.064	9.84119	9.84461	9.85519	9.99087	9.87988	9.85287	9.85481	9.98512	9.81618	9.80141	9.85528	10.0075	9.91524	9.91284	9.88941	10.0479	9.86282	9.86436	9.89996	10.081	9.83342	9.87299	9.86057	9.99055
8.61347	8.47157	8.71412	8.5115	8.55324	8.55997	8.56862	8.45874	8.40386	8.53734	8.43449	8.56311	8.69375	8.59072	8.61961	8.65166	8.59581	8.47147	8.60965	8.54678	8.53385	8.45778	8.49094	8.4648	8.63937	8.66853	8.71328	8.50591	8.57038	8.52542	8.59299	8.51655	8.41865	8.52445	8.46205	8.40553
7.79595	7.67	7.7174	7.78125	7.76118	7.78475	7.97122	7.85397	7.4575	7.60411	7.5712	7.91608	7.90363	7.80936	7.71106	7.71584	7.86342	7.78902	7.79808	7.9485	6.3	7.27441	7.6457	8.00677	7.67662	7.77577	7.88057	7.90337	7.73397	7.83103	7.73142	8.07269	7.62746	7.68658	7.62808	7.72636
8.35342	8.27722	8.45066	8.01712	8.08913	7.76386	8.08714	8.22572	8.27089	8.19901	8.52418	8.09635	8.14597	8.45093	8.37914	8.10312	8.3598	7.97317	8.18056	8.19587	8.0545	7.84129	8.19797	8.30326	8.2907	8.58984	8.21903	8.30097	8.28337	8.17903	8.13567	8.21479	8.07875	8.27221	8.07853	8.24917
9.47051	9.54389	9.53143	9.58035	9.45261	9.46824	9.38762	9.49196	9.51076	9.49527	9.46241	9.57951	9.49712	9.48596	9.53092	9.68559	9.54884	9.51661	9.5154	9.56036	9.40817	9.37216	9.38054	9.54164	9.59614	9.49945	9.42886	9.81276	9.4907	9.41923	9.41236	9.78384	9.55742	9.51862	9.60656	9.7076
8.19095	8.14217	8.14051	8.23937	8.04794	8.08354	8.04489	8.21727	8.23523	8.09889	8.01204	8.45975	8.29323	8.21675	8.26114	8.27177	8.17803	7.97882	8.25101	8.39902	8.09982	8.12821	8.17658	8.43737	8.28249	8.23256	8.27068	8.39829	8.11099	8.17219	8.1765	8.26682	8.19981	8.24514	8.21861	8.4055
7.9841	8.00873	8.09465	7.97675	7.95917	7.93703	8.05858	8.26755	6.3	7.81431	7.84964	7.91001	7.94692	7.95288	7.94939	8.04037	7.9697	7.85695	8.0114	8.25331	7.81363	6.3	6.3	8.03419	8.10887	8.11711	8.13777	7.89144	8.06134	7.99706	8.05331	8.28296	7.91644	7.96684	8.00672	7.91783
10.036	9.9971	10.0209	10.0559	10.1253	10.1698	10.2291	10.1075	10.2171	10.2993	10.2826	10.0728	10.0192	9.97155	10.0045	10.0524	10.1085	10.1053	10.1278	10.0024	10.1606	10.2238	10.2564	10.0118	10.0002	9.92642	9.93913	10.1282	10.0945	10.1434	10.1746	10.1275	10.2686	10.2754	10.3174	9.92456
9.21685	9.20112	9.22378	8.63676	9.37409	9.57271	9.48914	9.48847	9.47764	9.48424	9.5764	9.39161	9.30944	9.14672	9.12946	8.43724	9.32371	9.39424	9.44807	9.43486	9.48366	9.56038	9.51374	9.33443	9.02588	8.98747	9.02608	6.3	9.31532	9.42095	9.43616	9.35091	9.48837	9.51742	9.50225	8.75839
8.47509	8.47384	8.18398	6.3	8.56068	8.53836	8.54239	8.40819	8.43302	8.55808	8.52816	8.49159	8.58074	8.41734	8.37842	6.3	8.47695	8.48464	8.52652	8.38831	8.52542	8.50416	8.62656	8.54594	6.3	8.21389	8.18523	6.3	8.35509	8.53408	8.55646	6.3	8.44053	8.55903	8.57197	8.01874
9.07438	9.03362	9.1066	9.29299	9.04937	9.05629	9.11574	9.48576	8.99937	9.04321	8.98761	9.24351	9.05392	9.04104	9.06911	9.27538	9.09349	9.08913	9.08849	9.45882	8.89421	8.92727	8.99917	9.39206	9.07515	9.07697	8.96461	9.40821	9.09896	9.10442	9.16903	9.55746	8.98425	8.99608	8.98278	9.32021
9.46486	9.41367	9.46659	9.86176	9.47325	9.47659	9.53921	9.90884	9.51593	9.5751	9.52251	9.85976	9.45573	9.43804	9.40545	9.92123	9.51228	9.45895	9.49196	9.93623	9.48131	9.48602	9.58094	9.92649	9.46253	9.35243	9.38705	9.92894	9.47289	9.46443	9.53436	10.0317	9.52624	9.51448	9.52589	9.80151
9.01157	9.03798	9.01599	9.1599	8.82317	7.67906	7.89893	9.27752	8.66451	8.76839	8.77234	9.33784	9.11942	8.99498	8.99642	9.16286	8.82806	7.64567	7.81551	9.24127	9.02918	8.61646	8.52772	9.34191	8.89302	8.85378	8.87353	9.14451	8.81931	7.97478	7.39566	9.1917	8.54301	8.75918	8.74196	9.04766
9.29581	9.25535	9.35038	9.38128	9.20192	9.23722	9.20542	9.29517	9.10058	9.09458	9.14013	9.25491	9.32471	9.28217	9.27816	9.39608	9.27658	9.15966	9.1656	9.21677	9.14737	9.08668	9.11163	9.1833	9.33389	9.29124	9.35913	9.3664	9.23475	9.2199	9.26694	9.32974	9.12238	9.18512	9.22848	9.13777
8.48787	8.47026	8.56724	8.57479	8.39943	8.38723	8.44348	8.44034	8.38205	8.34782	8.32599	8.40121	8.35873	8.44039	8.39365	8.25881	8.39534	8.34402	8.3547	8.51251	8.25689	8.17202	8.40035	8.49181	8.52217	8.50413	8.4135	8.68351	8.4288	8.38097	8.45028	8.56727	8.38106	8.43022	8.39752	8.5333
8.28946	8.34167	8.44398	8.35761	8.29427	8.33696	8.24645	8.32207	8.29497	8.3112	8.32826	8.3629	8.3405	8.40033	8.52446	8.23399	8.40327	8.22937	8.30146	8.33017	8.2388	8.2124	8.34635	8.41714	8.53338	8.40518	8.379	8.21835	8.34068	8.35491	8.28495	8.26827	8.30777	8.3025	8.35245	8.41634
9.09244	8.97662	9.10061	9.15149	9.02617	9.04285	9.07166	9.11554	8.96724	8.99176	8.98081	9.154	9.09349	9.10164	9.09461	9.10988	9.10051	8.99323	9.02547	9.17806	9.02763	8.99521	9.03366	9.14653	9.1304	9.11727	9.13739	9.18287	9.09978	9.07236	9.07639	9.20688	9.01246	9.03214	9.06472	9.0548
6.3	8.20737	6.3	8.5753	6.3	6.3	6.3	6.3	6.3	6.3	8.16373	6.3	6.3	6.3	6.3	8.2023	6.3	6.3	6.3	6.3	6.3	6.3	6.3	6.3	8.33058	6.3	6.3	6.3	6.3	6.3	7.89478	6.3	7.96198	8.19515	8.0141	6.3
8.95232	8.9115	8.96383	8.98531	8.88418	8.87525	8.93272	9.0936	8.85852	8.87383	8.89612	9.02206	8.93743	8.95439	9.03314	9.13284	8.99564	8.93831	9.01787	9.12208	8.91459	8.87303	9.02825	9.06993	9.03439	9.00711	9.10285	9.19357	8.97945	8.93371	8.99347	9.20461	9.00346	8.936	8.995	8.97887
7.63998	7.36356	7.575	7.3185	7.34017	6.3	7.1803	6.3	6.3	6.3	6.3	6.3	7.56746	7.47965	7.57032	7.23985	7.75665	7.60021	7.87792	7.56343	6.3	7.51647	6.3	7.68484	7.6564	7.90626	6.3	7.69546	7.65197	7.43085	6.3	7.7764	7.58455	6.3	7.49471	7.73857
9.0855	9.04712	8.94631	9.21002	9.02784	9.05107	9.08877	9.13004	8.98618	8.97645	8.97138	9.01766	9.16274	9.1438	9.13682	9.05831	9.06908	9.03981	9.09265	9.2267	8.97555	9.02584	9.0223	9.22308	9.14454	9.2035	9.18221	9.27339	9.17586	9.0658	9.09153	9.05975	9.11042	9.01899	9.04595	9.223
9.51386	9.43443	9.35112	9.83965	9.38229	9.36205	9.4429	9.69791	9.47236	9.42597	9.33556	9.76239	9.49838	9.49114	9.49429	9.86158	9.50618	9.32364	9.44969	9.79947	9.4564	9.39298	9.52871	9.85202	9.55369	9.56035	9.54485	9.95374	9.51747	9.46343	9.515	9.84839	9.51263	9.51073	9.51721	9.68878
8.21408	8.2391	8.26143	8.07474	8.14879	8.12901	7.96647	8.09635	8.12418	8.03731	8.03691	8.02999	8.34512	8.34856	8.40255	8.10998	8.27244	8.11086	8.24025	8.17129	8.1922	8.19022	8.22474	8.15682	8.40468	8.33351	8.29785	8.00169	8.17073	8.33417	8.22186	7.95854	8.21909	8.22365	8.29026	7.97599
8.85392	8.80551	8.85139	8.77627	8.81105	8.8603	8.77533	8.67164	8.83178	8.82316	8.78356	8.90964	8.96187	8.87325	8.90345	8.70382	8.91809	8.7939	8.86783	8.7969	8.88035	8.84911	8.90881	8.87091	8.98183	8.89537	8.85686	8.85099	8.88866	8.92021	8.87526	8.94132	8.93139	8.91482	8.99366	8.97197
8.51598	8.57872	8.60983	8.55402	8.59094	8.58837	8.61995	8.87397	8.51854	8.51319	8.54712	8.9191	8.61269	8.52022	8.47503	8.76168	8.56729	8.55854	8.53513	8.86059	8.51302	8.50618	8.50975	8.86878	8.56646	8.58611	8.60068	8.82981	8.60953	8.58605	8.67169	8.99859	8.60522	8.50078	8.44758	8.76545
8.85721	8.86564	8.94821	9.07824	8.9605	8.91576	8.91034	9.1634	8.95368	9.03302	9.05412	9.28756	8.74492	8.64863	8.66582	9.02531	8.74158	9.11348	9.01077	9.28346	8.86654	8.93809	8.91646	9.24294	8.7773	8.77781	9.05465	9.20871	8.9345	9.07569	9.03531	9.09008	8.92027	8.85228	8.77632	9.55332
8.77282	8.83723	8.86947	9.36515	8.72276	8.89191	8.8986	9.22809	9.05269	9.07276	9.07302	9.38904	8.75027	8.75825	8.72119	9.25636	8.63213	8.92686	8.83111	9.16962	8.9338	9.01799	8.95855	9.32331	8.75095	8.79553	8.732	9.38319	8.79416	8.92424	8.99981	9.35334	9.01115	9.06243	9.08955	9.48214
10.7773	10.8287	10.908	10.6511	10.9076	10.9096	10.8984	10.5512	10.7021	10.7735	10.8335	10.6062	10.8185	10.7935	10.7472	10.6182	10.7877	10.8268	10.7862	10.4528	10.8422	10.8264	10.7386	10.3905	10.7312	10.8069	10.8858	10.5514	10.8368	10.817	10.8194	10.5529	10.735	10.7536	10.7402	10.388
9.91467	9.90621	9.7913	9.57339	9.96079	10.003	9.96995	9.49827	9.97849	10.0686	10.0014	9.33658	9.87818	10.0402	9.98993	9.39969	10.0554	9.96097	10.0947	9.68048	10.0916	10.0517	10.0892	9.58314	10.1556	10.1044	9.99654	9.60458	10.072	10.0373	10.0035	9.36152	10.1413	10.1033	10.1787	9.68836
9.08736	8.9891	9.08952	9.22745	9.00441	9.01507	9.02235	9.26618	8.90949	8.95109	8.93864	9.25503	9.0849	8.98664	9.00074	9.28065	9.01607	8.962	8.98396	9.23687	9.00273	8.94134	8.97272	9.26916	9.05827	9.04887	9.04052	9.3256	9.03387	9.03302	9.04661	9.30865	8.93908	8.93043	8.92624	9.16785
8.80638	8.88666	8.98734	9.08824	8.96492	8.97965	9.00954	9.10188	8.86353	8.99567	8.92819	9.09781	8.91135	8.85695	8.8802	8.87029	8.94706	9.01486	8.96208	9.07915	8.91695	8.91207	8.96868	9.16256	8.88575	8.84768	8.94309	9.06871	9.03902	9.05915	9.01009	9.11418	8.97067	9.00741	8.92154	9.1321
9.33193	9.32249	9.48542	9.45954	9.35141	9.42491	9.43521	9.39213	9.36784	9.37134	9.41	9.50767	9.41194	9.36438	9.3733	9.43173	9.36361	9.3385	9.37987	9.38878	9.36554	9.40849	9.41677	9.36875	9.40579	9.43205	9.46604	9.4865	9.43292	9.43027	9.41982	9.55052	9.36894	9.42359	9.37433	9.30606
9.91767	9.88022	9.92978	9.83085	9.92299	9.88001	9.94439	9.98352	9.95217	9.99199	9.881	9.9922	9.8806	9.85116	9.90507	9.99284	9.91672	10.0344	10.0045	10.0424	9.94278	9.90461	10.0672	10.0454	9.99152	9.9976	9.96881	10.0385	10.0361	9.99964	10.0374	10.0967	9.9549	9.99547	9.9046	10.0847
8.04817	7.99094	8.05542	8.35164	7.85101	7.85907	7.93741	8.16823	8.12691	8.29996	8.24326	8.24539	8.13682	7.82121	7.87274	8.24819	7.75095	7.92886	7.76465	6.3	8.12313	8.20927	8.16191	8.06247	8.04875	7.96267	7.97257	8.38737	7.74807	7.78498	7.78099	8.25633	8.12905	8.27889	8.2164	8.11418
9.83266	9.80753	9.8178	9.85014	9.76443	9.74691	9.76829	9.70254	9.85064	9.92305	9.85163	9.72737	9.84647	9.79851	9.80741	9.8157	9.82932	9.75761	9.80762	9.80741	9.87346	9.86061	9.87898	9.82574	9.82066	9.82763	9.82648	9.88567	9.77751	9.75466	9.75584	9.86995	9.87005	9.84306	9.84788	9.80564
10.0235	10.0336	10.0813	10.1103	9.99457	10.006	9.98359	9.96373	9.92671	9.95612	9.9862	9.99931	10.0722	10.0557	10.0379	10.0863	10.0404	10.0065	10.0585	10.0425	9.97865	9.9886	9.94999	10.0039	10.0342	10.1156	10.116	10.1291	10.0349	10.0496	10.0367	10.0282	9.94098	9.93712	9.94472	9.98749
8.31054	8.13805	7.9573	7.68843	8.21333	8.09381	8.12057	7.84848	8.32517	8.26229	8.01456	7.75116	8.14934	8.32478	8.41619	8.0445	8.38541	8.25535	8.36881	8.14236	8.2629	8.21595	8.3459	8.07445	8.39941	8.38897	8.36586	7.90472	8.30079	8.34969	8.30809	7.82092	8.40441	8.36654	8.43819	8.18811
10.5521	10.5569	10.5863	10.4272	10.5751	10.5795	10.576	10.3788	10.4929	10.5248	10.5304	10.4629	10.5813	10.5829	10.5341	10.449	10.554	10.5529	10.5677	10.449	10.5649	10.5363	10.5387	10.474	10.5628	10.5663	10.5807	10.4682	10.574	10.578	10.5879	10.4375	10.5081	10.5102	10.4932	10.4506
8.39266	8.29212	8.37103	8.5816	8.28348	8.23104	8.27937	8.32603	8.23376	8.25518	8.31137	8.22706	8.46342	8.41601	8.34431	8.39578	8.3505	8.32362	6.3	8.21243	8.25093	8.24418	8.28165	8.26045	8.6077	8.48659	8.42907	8.7344	8.28056	8.22178	8.22603	8.4711	8.20986	8.31954	8.29894	8.12953
9.81698	9.77317	9.74305	9.59521	9.66085	9.69683	9.70576	9.64445	9.68691	9.67097	9.66738	9.60885	9.81	9.74844	9.79587	9.6412	9.79995	9.64643	9.74602	9.66361	9.70568	9.67587	9.76481	9.65159	9.9248	9.92158	9.92394	9.70769	9.7616	9.73869	9.8179	9.62047	9.69192	9.7098	9.75436	9.56117
9.69689	9.76827	9.84159	9.63866	9.74504	9.73169	9.69822	9.47744	9.65978	9.71651	9.86349	9.7035	9.82923	9.81279	9.75449	9.70684	9.69514	9.61349	9.66104	9.57194	9.76321	9.76876	9.66881	9.51432	9.75751	9.73202	9.83309	9.52221	9.71873	9.71785	9.66917	9.61211	9.64946	9.72128	9.67249	9.56771
8.49971	8.54099	8.73872	8.59547	8.03934	8.29734	8.50814	8.2733	7.92029	8.11813	8.31351	8.31199	8.53038	8.57039	8.6496	8.47561	8.47825	8.03242	8.06896	8.27441	8.16814	7.99949	8.42359	8.37111	8.77213	8.18746	8.1178	8.47698	8.03719	8.09377	8.29084	8.37469	8.38973	8.36207	8.77167	7.96265
6.3	7.61031	6.3	6.3	7.52451	7.49342	7.54254	6.3	7.62382	6.3	6.3	6.3	6.3	7.61308	7.64813	6.3	7.66087	6.3	7.61153	6.3	6.3	6.3	7.879	6.3	6.3	6.3	6.3	6.3	6.3	7.55368	6.3	6.3	7.61559	7.6172	7.66495	6.3
9.31808	9.36105	9.37464	9.38046	9.14383	9.14811	9.17569	9.41526	9.43881	9.43586	9.42101	9.21421	9.29418	9.29576	9.34756	9.40451	9.21261	9.14189	9.22378	9.37361	9.33183	9.38766	9.51396	9.26977	9.40489	9.30073	9.29664	9.50613	9.16212	9.20817	9.17348	9.42408	9.40152	9.43148	9.4686	9.19789
10.6078	10.5724	10.5357	10.4973	10.5308	10.5212	10.5658	10.1812	10.6818	10.7564	10.6964	10.0138	10.5305	10.5508	10.5141	10.4545	10.4422	10.4841	10.495	10.2306	10.614	10.6762	10.7096	10.1443	10.5458	10.5263	10.4916	10.3643	10.4667	10.4869	10.5573	10.1939	10.6197	10.6872	10.7062	10.0891
9.8163	9.81293	9.7921	9.93059	9.69567	9.67688	9.67794	9.48409	9.76155	9.89138	9.86373	9.33897	9.78443	9.85076	9.81616	9.88702	9.68279	9.55617	9.61767	9.46559	9.73892	9.81389	9.83539	9.33889	9.83159	9.79008	9.79594	9.68426	9.68416	9.68119	9.76994	9.40904	9.77677	9.93723	9.90642	9.37218
8.93386	9.04474	9.07925	9.16616	8.9566	8.96536	8.96191	8.74765	8.84959	9.00689	9.06592	8.78907	9.19176	9.1065	8.96646	9.09353	8.76155	8.79496	8.8471	8.67517	8.93648	9.01123	8.91574	8.54851	8.95212	8.91096	8.96836	8.7361	8.79168	8.95933	8.86306	8.58716	8.79668	8.85892	8.88876	8.58664
10.5041	10.4721	10.4791	10.4877	10.4322	10.4471	10.4405	10.4736	10.3982	10.425	10.3945	10.4584	10.5144	10.4995	10.4806	10.544	10.5024	10.4634	10.4714	10.4531	10.4587	10.4126	10.4766	10.4941	10.5565	10.5424	10.5855	10.5768	10.4864	10.455	10.4735	10.5377	10.4213	10.4421	10.4361	10.4276
9.09896	9.04309	8.99231	9.25689	8.86312	8.80044	8.82881	9.31059	8.76312	8.85849	8.81331	9.35056	9.10667	9.11661	9.20973	9.3853	8.9628	8.82756	8.86565	9.33682	8.75546	8.71321	8.84121	9.45268	9.27254	9.27098	9.15263	9.43675	8.97307	8.91225	8.94647	9.43339	8.85347	8.99767	8.92657	9.44328
9.8405	9.7689	9.83204	9.69782	9.70928	9.63434	9.66981	9.67654	9.62684	9.63791	9.63453	9.62932	9.8035	9.81035	9.83445	9.56694	9.75791	9.73078	9.77444	9.6931	9.64877	9.59329	9.68516	9.68115	9.84705	9.81926	9.84433	9.71342	9.73241	9.74594	9.74667	9.67589	9.62294	9.66462	9.65337	9.72446
9.57966	9.72068	9.77957	9.82418	9.72408	9.87676	9.77649	9.7304	9.70089	9.69131	9.8667	9.88014	9.75104	9.66693	9.65372	9.88237	9.69152	9.57728	9.61774	9.69202	9.7197	9.74256	9.68819	9.62538	9.63333	9.65545	9.7458	9.79374	9.64257	9.71824	9.70455	9.89757	9.71246	9.75464	9.69588	9.61806
8.78708	8.70731	8.70843	8.78081	8.6082	8.67696	8.68396	8.82732	8.57867	8.61105	8.54937	8.56992	8.78976	8.77909	8.77594	8.7466	8.6946	8.63779	8.67993	8.71411	8.64921	8.5692	8.72338	8.66712	8.93138	8.85729	8.88058	8.8837	8.71736	8.70701	8.77751	8.84499	8.66947	8.70033	8.66033	8.46914
7.99225	7.77731	6.3	8.54419	7.8663	7.83418	7.99119	8.41029	7.78557	8.03495	7.77796	8.44442	7.84245	7.77789	7.90841	8.5022	7.99455	7.8129	7.76273	8.52856	7.86095	7.68694	7.8132	8.45306	7.7405	7.85117	7.82847	8.59018	8.04603	7.92737	7.8348	8.5431	7.93086	7.93133	8.05903	8.38276
9.26105	9.27068	9.1731	9.37444	9.28972	9.21197	9.25938	9.32226	9.40531	9.36063	9.306	9.41835	9.27035	9.26255	9.41254	9.25912	9.37317	9.28912	9.35734	9.41238	9.35966	9.27084	9.39485	9.42444	9.28506	9.28587	9.22827	9.35075	9.30923	9.33977	9.26534	9.2305	9.4221	9.35432	9.40018	9.51243
8.63649	8.62793	8.70434	8.98554	8.40028	8.41117	8.38698	8.73361	8.5135	8.54704	8.59238	8.94318	8.76984	8.62477	8.57769	9.01816	8.32164	8.33045	8.34647	8.65865	8.62401	8.5617	8.62646	8.8672	8.76277	8.69851	8.82044	8.96542	8.42043	8.32781	8.40499	8.89532	8.43731	8.45781	8.41697	8.65026
8.54995	8.48793	8.72446	8.39055	8.4462	8.43162	8.5737	8.45011	8.4308	8.60624	8.50333	8.37969	8.32942	8.34404	8.40314	8.11331	8.44988	8.054	8.23774	8.33118	8.42459	8.23236	8.54727	8.19654	8.89098	8.72532	8.72747	8.68546	8.68669	8.7534	8.73368	8.54715	8.65347	8.76175	8.70569	8.18498
9.99508	9.95276	10.0253	10.1687	10.0283	10.0193	10.0268	10.0973	10.0393	10.0613	10.0774	10.1224	10.0062	9.9858	9.97418	10.1284	10.0548	10.0142	10.0332	10.1604	10.0469	10.02	10.0671	10.185	10.0398	10.0054	9.97846	10.1538	10.044	10.0372	10.072	10.1292	10.042	10.0587	10.0701	10.1474
8.4347	8.28983	8.56593	8.51834	8.43756	8.47441	8.47312	8.39007	8.2985	8.25797	8.15948	8.2659	8.40442	8.51754	8.52551	8.2284	8.77973	8.0525	8.3092	8.44364	8.25725	8.04864	8.41392	8.33222	8.43974	8.21951	7.73535	8.14535	8.21123	8.23404	8.21418	8.35234	8.37062	8.41031	8.43038	7.91682
9.81693	9.75967	9.76529	9.75086	9.9393	9.91028	9.92607	9.86124	9.90733	9.92252	9.82793	9.77905	9.75871	9.73781	9.8028	9.71388	10.0183	9.83611	9.95072	9.88981	9.78656	9.72714	9.8894	9.90239	9.71983	9.68814	9.62231	9.72401	9.92911	9.96137	9.95505	9.85686	9.95111	9.93354	9.93485	9.82192
9.22778	9.25797	9.2809	9.80906	9.30886	9.48367	9.46422	9.78085	9.55682	9.63295	9.63029	9.94017	9.3049	9.21125	9.19117	9.80658	9.27499	9.35021	9.3799	9.84359	9.46903	9.57963	9.58388	9.84453	9.15734	9.00484	9.12018	9.82205	9.2619	9.35681	9.36931	9.92335	9.52411	9.58724	9.60542	9.82072
10.2706	10.2644	10.2989	10.2196	10.1993	10.2097	10.215	10.1458	10.2359	10.2545	10.2056	10.164	10.2542	10.2615	10.2683	10.2014	10.2549	10.215	10.223	10.1319	10.2022	10.1886	10.2508	10.167	10.2891	10.268	10.2547	10.2088	10.2427	10.2321	10.2212	10.1456	10.2039	10.248	10.267	10.1713
9.04092	8.99452	9.08969	9.12496	9.126	9.19363	9.19081	9.35207	9.01161	9.02342	9.04332	9.40408	8.99751	8.9106	8.91371	9.04536	9.08343	9.12271	9.11072	9.23012	8.9491	8.99145	9.03032	9.40615	9.00796	8.92955	8.98381	9.17327	9.15357	9.11869	9.17903	9.3938	9.00711	9.05671	8.91601	9.27478
6.3	6.3	6.3	6.3	6.3	6.3	6.3	6.3	6.91897	6.78715	6.3	6.3	6.3	7.06741	7.10404	6.3	6.88554	6.86351	6.3	6.84909	6.73678	6.3	6.3	6.3	7.07229	6.3	6.3	6.3	6.3	6.88604	6.3	6.3	6.3	6.3	7.13421	7.26571
8.0202	7.94353	8.02371	8.25607	8.02621	8.22329	8.1502	6.3	7.81457	7.85818	6.3	8.21611	8.07033	8.02812	7.96592	8.42076	7.91898	7.96698	8.03487	7.93691	6.3	7.89834	7.98646	7.94405	8.06266	8.10387	8.08365	8.30662	7.99703	7.88776	8.05369	8.1801	7.90795	7.92546	7.86902	7.87578
9.21123	9.15728	9.14411	9.05896	9.16959	9.11959	9.1697	9.14768	9.1898	9.15518	9.07784	9.01271	9.23396	9.23505	9.28414	9.20303	9.23739	9.18307	9.27128	9.25135	9.19877	9.16167	9.19623	9.14439	9.2141	9.3185	9.31389	9.18489	9.24768	9.30073	9.20884	9.08902	9.09978	9.22087	9.16524	9.12205
8.58671	8.57022	8.65835	8.6593	8.53631	8.54345	8.61381	8.6497	8.5485	8.5212	8.52048	8.57984	8.61932	8.55382	8.62892	8.58717	8.58977	8.49425	8.62652	8.65817	8.54552	8.5496	8.59936	8.62702	8.65203	8.61306	8.64734	8.67857	8.61567	8.58461	8.55376	8.72899	8.62284	8.58505	8.54902	8.5566
10.462	10.5138	10.5063	10.2781	10.5485	10.5103	10.5527	10.2606	10.3953	10.43	10.4475	10.2802	10.4654	10.4578	10.4525	10.2918	10.4763	10.49	10.4227	10.2417	10.4601	10.4682	10.4505	10.1202	10.4335	10.4953	10.4763	10.3166	10.4793	10.4767	10.4943	10.3329	10.4164	10.4136	10.3916	10.1255
10.3895	10.3715	10.3772	10.2858	10.367	10.3883	10.3728	10.19	10.3513	10.3631	10.343	10.1236	10.4209	10.3901	10.3797	10.2184	10.4029	10.406	10.4119	10.2606	10.381	10.3917	10.3687	10.221	10.4368	10.4276	10.4625	10.2651	10.4211	10.4089	10.4329	10.3349	10.3677	10.3633	10.3573	10.1634
10.4423	10.511	10.4473	10.3769	10.6138	10.6776	10.6064	10.217	10.4698	10.4986	10.5747	10.26	10.5437	10.5183	10.4012	10.3383	10.4657	10.5398	10.5741	10.1794	10.5404	10.604	10.4595	10.2069	10.4742	10.499	10.5638	10.2165	10.52	10.5361	10.5763	10.0643	10.4452	10.517	10.4563	10.1883
10.7457	10.7577	10.8096	10.6336	10.786	10.9197	10.9224	10.6074	10.6946	10.7062	10.8418	10.5485	10.8369	10.7625	10.7148	10.6495	10.7859	10.7617	10.7613	10.5421	10.7771	10.7521	10.7947	10.4907	10.8081	10.8343	10.8729	10.6853	10.7975	10.7934	10.8415	10.7838	10.7371	10.8346	10.7704	10.3558
9.55978	9.54589	9.50237	9.62109	9.43535	9.58766	9.53338	9.47708	9.41979	9.38995	9.44869	9.27089	9.48831	9.54558	9.55228	9.43502	9.61781	9.13123	9.37352	9.44554	9.48958	9.44683	9.57724	9.31262	9.75356	9.63491	9.47283	9.6209	9.50975	9.54357	9.58014	9.63198	9.45422	9.61441	9.54172	9.06502
9.90633	9.964	10.1327	10.0458	9.99389	10.0327	10.0561	9.99075	9.89645	9.98742	10.0286	10.0925	9.9386	9.87221	9.88546	9.98955	9.89099	10.1296	9.98562	10.1127	9.90316	9.96159	9.91329	9.9787	9.98763	9.95903	10.0878	10.0111	9.99914	10.0539	10.0081	10.0007	9.87739	9.93349	9.87329	10.0411
9.22968	9.17967	9.31361	9.11384	9.11012	9.13139	9.13178	9.09335	9.03806	9.09524	9.07668	9.08034	9.25501	9.18755	9.17707	9.08408	9.11677	9.04021	9.15924	9.00911	9.1294	9.0447	9.16134	9.00881	9.25909	9.24805	9.36427	9.19554	9.19825	9.1714	9.20306	9.10493	9.05053	9.13264	9.15815	8.93096
10.6635	10.7338	10.8264	10.6186	10.8525	10.8728	10.8538	10.4657	10.6654	10.7226	10.776	10.5148	10.7419	10.7321	10.6529	10.6113	10.7564	10.7163	10.6734	10.4206	10.7658	10.7777	10.6657	10.3314	10.5456	10.6916	10.7587	10.4178	10.7051	10.7338	10.7512	10.4257	10.6463	10.6722	10.6562	10.2908
9.76197	9.79605	9.98331	9.5984	9.90859	9.9727	9.82165	9.49509	9.85511	9.82583	9.99098	9.53147	9.99506	10.0737	9.98256	9.8992	10.0141	9.75846	10.0469	9.72985	10.1463	10.167	10.0632	9.57878	9.98739	10.0889	9.87757	9.86504	10.1126	10.1063	10.0934	9.81615	10.0175	10.1279	10.0465	9.48823
11.0345	11.0612	11.1067	10.8554	11.1454	11.2087	11.195	10.7906	10.988	11.0672	11.1288	10.8897	11.0854	11.0168	10.965	10.903	10.9988	11.095	11.0186	10.7284	11.0799	11.0993	11.0008	10.7125	10.9589	11.0555	11.1562	10.7867	11.084	11.0638	11.0948	10.7572	10.9789	10.9988	10.9146	10.6986
10.6391	10.7119	10.7209	10.5021	10.7304	10.7737	10.7138	10.2625	10.5949	10.6256	10.7195	10.4621	10.6614	10.7408	10.5306	10.4988	10.6324	10.653	10.6327	10.2872	10.7105	10.6611	10.5963	10.2154	10.5801	10.6125	10.6676	10.1552	10.6336	10.629	10.5941	10.2015	10.5779	10.631	10.598	10.2787
10.6957	10.7224	10.6505	10.2451	10.752	10.7251	10.6407	10.1381	10.6698	10.6766	10.7037	10.2977	10.6817	10.6983	10.6232	10.3764	10.6488	10.754	10.6773	10.1328	10.7787	10.7193	10.5351	10.1635	10.5047	10.601	10.7563	10.1396	10.5932	10.6246	10.5543	10.1139	10.5952	10.6268	10.6449	10.2779
10.6805	10.7113	10.7051	10.4435	10.7051	10.7285	10.6925	10.2101	10.6126	10.6759	10.7566	10.3489	10.7173	10.6812	10.6444	10.4212	10.6356	10.698	10.6829	10.2592	10.7258	10.7262	10.5955	10.2642	10.5809	10.6685	10.7739	10.1735	10.6697	10.6813	10.7024	10.286	10.6297	10.5993	10.6185	10.3367
9.93002	9.76765	9.94928	9.59601	9.95464	9.91471	10.006	9.60833	9.8588	9.79752	9.96278	9.49982	9.85098	9.88253	9.84566	9.59866	9.97611	9.84341	9.89598	9.47522	9.74783	9.71519	9.88243	9.38048	9.91756	9.92555	9.80826	9.52533	9.97456	9.90333	9.91681	9.67319	9.88887	9.95319	9.86645	9.27291
10.789	10.7795	10.6747	10.5084	10.8225	10.8262	10.7967	10.3914	10.7829	10.781	10.7903	10.443	10.7601	10.7754	10.7716	10.4967	10.7913	10.8018	10.8016	10.447	10.7953	10.8178	10.7777	10.3976	10.7735	10.796	10.811	10.3901	10.7967	10.8154	10.8132	10.2515	10.7767	10.7452	10.7943	10.4157
10.225	10.3066	10.3194	10.1001	10.4672	10.5462	10.458	9.9531	10.293	10.3184	10.3949	10.0864	10.3853	10.3647	10.1921	10.3049	10.2815	10.4469	10.4138	9.89932	10.5442	10.5708	10.1007	9.80425	9.92711	10.1686	10.4246	9.87952	10.2364	10.3258	10.2605	9.87356	10.2602	10.1836	10.2904	9.85598
10.6957	10.699	10.6952	10.4552	10.8331	10.853	10.8907	10.2602	10.6525	10.6772	10.7538	10.477	10.7293	10.7499	10.6864	10.4966	10.7004	10.7493	10.7121	10.4159	10.7489	10.7763	10.664	10.2998	10.6014	10.7175	10.7578	10.2869	10.737	10.7477	10.762	10.1887	10.7237	10.722	10.6626	10.4175
10.1519	10.2175	10.1219	9.98617	10.3413	10.3302	10.3198	9.82485	10.2324	10.2283	10.2139	9.92949	10.1899	10.2705	10.1755	10.0191	10.2207	10.3346	10.3021	9.94843	10.3253	10.441	10.056	9.89557	9.87941	10.1491	10.2693	9.80214	10.2031	10.3142	10.1973	9.78878	10.1344	10.1756	10.2532	9.86377
10.3701	10.5257	10.5915	10.4344	10.5423	10.7138	10.6227	10.2354	10.2942	10.4255	10.5521	10.2822	10.5569	10.4733	10.3774	10.5521	10.3999	10.1471	10.2273	10.1259	10.6708	10.6711	10.519	9.9861	10.4882	10.4084	10.5187	10.2805	10.4893	10.5143	10.4633	10.3243	10.5348	10.5686	10.4877	10.0004
10.0718	10.0543	10.0269	9.88124	10.2141	10.1959	10.1441	9.78254	10.0755	10.059	10.0755	9.87101	10.1149	10.1454	10.1156	9.95653	10.1728	10.1435	10.1221	9.78714	10.1974	10.1915	10.0921	9.74353	9.99981	10.1759	10.2116	9.90598	10.0931	10.1427	10.1562	9.91936	10.0832	10.0713	10.1341	9.77344
10.87	10.8745	10.7958	10.5609	10.8844	10.8452	10.8235	10.4891	10.8292	10.8663	10.8644	10.5067	10.9315	10.9983	10.8885	10.6312	10.9508	10.9662	10.9728	10.5693	10.9639	10.936	10.8746	10.5333	10.885	10.964	11.0496	10.5365	10.908	10.9359	10.9238	10.5378	10.873	10.8896	10.9149	10.5023
10.4548	10.4119	10.2596	10.2207	10.4782	10.5323	10.5282	10.0429	10.5048	10.4454	10.4552	10.1368	10.463	10.5828	10.5328	10.1608	10.5196	10.4648	10.5588	10.0866	10.4944	10.5683	10.4357	10.012	10.3546	10.5107	10.5191	10.0173	10.5147	10.5438	10.5041	9.84482	10.4718	10.5211	10.5373	10.1775
10.4133	10.4547	10.5526	10.2502	10.5766	10.62	10.6201	10.1897	10.5164	10.4864	10.6058	10.1559	10.505	10.4335	10.3348	10.1612	10.4599	10.2879	10.4057	10.0936	10.5227	10.5338	10.5183	9.9945	10.3696	10.4897	10.4624	10.2312	10.4729	10.4781	10.4684	10.2188	10.4778	10.4804	10.4849	9.8861
10.9953	11.0324	11.0287	10.8718	11.0997	11.1692	11.1516	10.7687	11.0101	11.0012	11.1065	10.8382	11.0507	11.0662	11.0112	10.894	11.0519	11.0532	11.0321	10.7522	11.1127	11.0707	11.0315	10.6352	11.0411	11.0626	11.0681	10.7056	11.0379	11.0716	11.0389	10.7321	11.0308	11.0276	11.0221	10.6121
10.59	10.6037	10.5957	10.3123	10.6331	10.6447	10.5894	10.2007	10.5394	10.5295	10.5877	10.2087	10.6371	10.5822	10.5915	10.2333	10.6438	10.5507	10.5896	10.1886	10.6581	10.5915	10.6036	10.2047	10.6398	10.6035	10.6637	10.301	10.6125	10.5987	10.5888	10.301	10.5469	10.569	10.5723	10.1615
10.7012	10.7219	10.6953	10.5492	10.7894	10.7826	10.8039	10.4285	10.6159	10.6948	10.6752	10.5013	10.7078	10.7302	10.7322	10.6206	10.7305	10.6471	10.6291	10.3901	10.6986	10.6898	10.6258	10.2798	10.6085	10.7746	10.7422	10.5387	10.753	10.7156	10.7608	10.4436	10.6548	10.6955	10.6768	10.3493
10.547	10.6136	10.4564	10.2055	10.6322	10.686	10.5374	10.1165	10.663	10.5355	10.6777	10.2081	10.5991	10.6111	10.6145	10.4647	10.6667	10.67	10.6883	10.3532	10.727	10.7199	10.6531	10.1707	10.6136	10.615	10.604	10.2914	10.6017	10.6526	10.6733	10.2462	10.6154	10.6181	10.6135	10.2169
10.6518	10.6831	10.7907	10.5453	10.7436	10.8471	10.8467	10.4226	10.5735	10.6765	10.7045	10.5533	10.7119	10.656	10.5408	10.523	10.6015	10.6667	10.6227	10.2624	10.6714	10.6892	10.6163	10.3119	10.5954	10.6397	10.7344	10.3721	10.6535	10.6501	10.7154	10.4109	10.5534	10.6251	10.5903	10.2319
8.81419	8.70899	8.67909	9.20629	8.69117	8.68773	9.17108	9.61305	8.86047	8.57511	8.43291	9.22118	8.89989	9.00958	9.18027	9.41502	9.2244	8.63178	9.13732	9.77253	8.70473	8.67398	9.17023	9.56663	9.35164	9.02011	8.93405	9.75677	8.98242	9.13919	9.19493	9.76257	8.99244	9.14495	9.11764	8.85169
9.70386	9.66229	9.75734	9.77477	9.68059	9.74302	9.69077	9.64216	9.68774	9.67713	9.70063	9.77568	9.73542	9.69355	9.65454	9.77058	9.70984	9.65577	9.6902	9.72397	9.69466	9.69658	9.72251	9.72608	9.78537	9.77023	9.77342	9.77801	9.70565	9.6923	9.73911	9.75787	9.656	9.69522	9.70903	9.69532
9.65119	9.60535	9.617	9.5293	9.70539	9.67281	9.61236	9.42812	9.64874	9.63056	9.61664	9.51278	9.64306	9.64528	9.59578	9.43223	9.70774	9.67421	9.64366	9.47506	9.644	9.6099	9.59887	9.46817	9.66355	9.63169	9.64201	9.48296	9.70774	9.6951	9.71106	9.34939	9.65829	9.65827	9.67113	9.49485
6.3	8.24608	8.2257	6.3	8.15643	6.3	8.48283	6.3	6.3	8.03258	8.04568	6.3	8.43773	8.35845	6.3	6.3	6.3	8.3078	6.3	6.3	6.3	6.3	6.3	6.3	6.3	8.49217	8.55736	6.3	8.49069	8.25169	6.3	6.3	6.3	6.3	6.3	6.3
9.00104	8.94614	9.13615	9.16581	9.0425	9.12727	9.11404	9.14317	8.96314	9.03599	9.06453	9.21606	9.07386	9.01674	8.95816	9.23368	8.98166	8.96975	9.02514	9.02934	8.98027	9.03759	9.03679	9.08625	9.04887	9.01051	9.03555	9.14442	9.04044	9.0571	9.12261	9.21392	8.9656	8.96194	8.93991	9.00672
9.06427	8.99336	9.07386	8.99101	8.9859	9.00685	9.06464	8.96581	8.84928	8.91121	8.90595	9.06221	9.09733	9.02296	9.05339	9.053	9.00277	8.92684	8.97598	9.01695	8.92939	8.91442	8.92706	9.00595	9.05645	8.94921	9.0728	9.06224	9.00582	8.98592	9.02882	9.13618	8.87647	8.85208	8.8274	8.85911
7.9871	7.78345	7.99273	8.13351	7.88005	8.00432	7.77554	7.94173	6.3	6.3	6.3	7.95801	7.96779	7.83698	7.93807	8.1682	7.83249	7.8146	7.72068	8.15857	7.65474	7.72208	7.781	7.97081	8.0083	7.93074	8.01127	8.04376	7.78614	7.94575	7.84133	7.92566	6.3	7.69094	6.3	7.85027
7.97892	7.80998	7.85051	7.86854	7.70738	7.49363	7.58605	7.8003	7.83464	7.7704	7.68791	7.38432	7.98992	7.79761	7.92575	7.57639	7.80022	7.58141	7.84588	7.94178	7.76724	7.70544	7.8328	7.91836	8.16747	8.37293	7.99274	7.99116	6.3	7.95162	7.90799	7.70493	6.3	6.3	7.92903	7.87607
7.90754	7.80631	7.63645	7.49474	7.54622	7.47547	7.43677	7.79757	8.05119	7.72085	7.66088	7.72869	7.89889	7.74025	7.92912	8.118	7.6926	7.67493	7.80077	7.73998	7.87457	7.79611	7.71779	7.82867	7.8427	7.89151	7.88166	7.86914	7.77469	7.73907	7.58372	7.67281	7.93434	6.3	7.61375	8.14706
8.07089	8.15833	7.93023	8.17788	8.09719	8.19482	8.2224	7.99873	8.11261	8.06655	8.07288	6.3	8.09311	8.09283	8.08583	8.11538	8.15634	8.15488	8.24949	6.3	8.14208	8.11674	8.12405	8.14591	8.22619	8.2521	8.14345	8.27418	8.30374	8.24316	8.34772	8.31404	8.09479	8.24403	8.04665	8.05142
9.46537	9.42744	9.47394	9.35399	9.39003	9.49077	9.46473	9.29669	9.38016	9.37716	9.41143	9.40049	9.4618	9.43894	9.44633	9.43407	9.42765	9.34821	9.38041	9.3841	9.42786	9.4325	9.42078	9.43791	9.4793	9.41209	9.43258	9.40168	9.40316	9.4353	9.45624	9.32795	9.37405	9.40502	9.34682	9.33758
8.31871	8.33506	8.43399	8.39093	8.30038	8.42954	8.26368	8.55678	8.42869	8.3955	8.53448	8.62135	8.42936	8.29112	8.35835	8.47226	8.34852	8.30042	8.35927	8.49777	8.41472	8.44838	8.50199	8.52033	8.35106	8.37264	8.3512	8.56729	8.34813	8.33508	8.36448	8.62583	8.45303	8.43681	8.45544	8.5284
9.18053	9.14551	9.21128	9.28445	9.15722	9.2032	9.18517	9.3072	9.09219	9.1023	9.14392	9.33419	9.2169	9.1605	9.17598	9.30371	9.18758	9.10233	9.15884	9.29486	9.1068	9.055	9.09332	9.3073	9.23361	9.19451	9.20656	9.37304	9.1954	9.15424	9.17429	9.38545	9.08543	9.11833	9.07878	9.23045
6.3	7.88442	6.3	8.07317	7.95088	8.06024	6.3	6.3	6.3	7.94011	6.3	6.3	6.3	6.3	6.3	8.13152	6.3	6.3	6.3	6.3	7.97307	6.3	7.79828	7.98967	6.3	6.3	6.3	6.3	6.3	6.3	6.3	6.3	6.3	6.3	6.3	7.90199
10.2462	10.2135	10.2209	10.1451	10.1794	10.1342	10.1532	9.96902	10.1484	10.1516	10.1074	10.0392	10.2368	10.2571	10.229	10.0177	10.1908	10.1672	10.2249	10.0834	10.1655	10.1192	10.1293	10.0533	10.206	10.2152	10.208	10.1077	10.1847	10.2057	10.1931	10.0385	10.1346	10.1288	10.1621	10.1425
9.0057	9.00898	9.09096	9.18988	8.93791	8.96367	9.00544	9.01085	8.81534	8.8544	8.98932	9.12346	9.1232	8.96451	8.92944	9.30651	8.96305	8.91149	8.78893	8.87982	8.91533	8.86538	8.85931	8.88972	9.06108	9.01995	9.0816	9.15927	8.94457	8.88869	8.97847	9.0677	8.81501	8.83741	8.73261	8.88017
9.16435	9.13491	9.18156	9.15263	9.01616	9.1411	9.09146	9.07192	8.97502	8.97247	8.9951	9.04525	9.16982	9.15017	9.08568	9.08785	9.03587	9.02259	9.02796	9.03032	9.03918	8.98028	9.02156	9.07196	9.19357	9.13082	9.14644	9.21184	9.03961	9.05587	9.11072	9.19888	9.01582	9.01343	8.93676	8.97979
9.34637	9.28122	9.33031	9.31048	9.36706	9.30539	9.31372	9.17898	9.28639	9.27841	9.28117	9.40863	9.41674	9.36541	9.34311	9.3166	9.40707	9.42215	9.40753	9.2785	9.36903	9.39758	9.36446	9.03346	9.35124	9.38787	9.54637	9.24075	9.31981	9.2876	9.37094	9.32133	9.3517	9.21315	9.30643	9.21903
7.7732	7.87059	8.0436	7.93698	7.86171	7.95181	7.91181	7.95231	7.78723	7.85538	7.9145	7.84182	8.06483	7.8239	7.83109	7.88963	7.81204	7.8163	7.95203	7.79416	6.3	7.81778	7.93489	7.90071	7.82452	7.89251	7.86469	6.3	7.82106	7.94448	7.9014	8.06292	7.88044	7.90357	7.70666	7.78793
8.40809	8.25542	8.2824	8.23535	8.26766	8.08486	8.18887	8.24425	8.31902	8.36466	8.21751	8.08246	8.37654	8.39016	8.3987	8.53893	8.44375	8.26804	8.42867	8.40627	8.2852	8.32625	8.38776	8.3286	8.3807	8.44097	8.38543	8.35116	8.47346	8.34266	8.43388	8.27161	8.29933	8.36646	8.34561	8.43069
9.65431	9.5606	9.67571	9.63861	9.61152	9.62582	9.59555	9.52726	9.56059	9.61007	9.60759	9.65871	9.66646	9.55976	9.5024	9.63094	9.62944	9.58548	9.60463	9.61444	9.63326	9.58596	9.61236	9.653	9.56825	9.59223	9.60575	9.59911	9.57496	9.56837	9.66589	9.69007	9.61676	9.59629	9.60982	9.57295
8.45205	8.32668	8.54717	8.46186	8.2923	8.36197	8.21421	8.41212	8.27745	8.29563	8.20707	8.44909	8.39881	8.4759	8.52624	8.41933	8.38475	8.19518	8.30597	8.43254	8.25537	8.18656	8.45307	8.4312	8.37628	8.4114	8.36116	8.45953	8.31137	8.26534	8.3423	8.51684	8.28439	8.30914	8.3726	8.29699
9.2082	9.1245	9.16128	9.36827	8.92195	8.97098	8.99685	9.40269	9.02514	9.093	9.06718	9.36294	9.23001	9.16474	9.26734	9.34974	9.12463	8.94212	8.88091	9.46653	9.02036	8.95801	9.10673	9.44813	9.32323	9.25472	9.25229	9.51097	8.99984	8.97956	9.04829	9.50875	9.02853	9.08232	9.09875	9.3309
9.24905	9.06307	9.2463	9.10785	9.15131	9.11959	9.23815	9.18718	9.22121	9.13004	9.0404	9.04029	9.09405	9.19501	9.25438	8.90725	9.23591	9.40639	9.2629	9.09861	9.08257	9.03007	9.23656	9.2503	9.27464	9.30088	9.19005	9.17269	9.25377	9.26155	9.23719	9.32056	9.34315	9.26076	9.27727	9.35795
7.91239	8.10782	8.05412	8.33108	7.87035	7.98038	7.81661	8.06521	6.3	7.49992	6.3	8.13255	8.08867	7.9168	7.92491	8.28158	7.80145	7.71869	7.83425	8.06254	7.65761	7.74224	6.3	8.13284	8.17984	8.15506	8.3384	8.45803	7.90773	7.65694	7.89707	8.20096	7.69276	7.70225	7.7022	7.88474
8.37703	8.35778	8.43411	8.46118	8.27349	8.35388	8.39194	8.34427	8.12156	8.19838	8.26276	8.42999	8.37774	8.3229	8.36188	8.47068	8.32455	8.27674	8.34879	8.38589	8.20333	8.26503	8.2714	8.26074	8.51431	8.48538	8.42888	8.4587	8.41484	8.28174	8.34846	8.48937	8.25734	8.26399	8.18839	8.17791
10.5555	10.4893	10.5252	10.5175	10.5203	10.5236	10.5594	10.4795	10.4791	10.502	10.4536	10.4645	10.5485	10.5253	10.518	10.5052	10.5273	10.4904	10.5349	10.5455	10.4885	10.4784	10.5156	10.5362	10.5643	10.5496	10.5438	10.562	10.5324	10.5313	10.6043	10.4737	10.4773	10.4903	10.4645	10.4721
10.8696	10.9188	10.8556	10.7375	10.9696	10.9713	10.9646	10.6589	10.9269	10.9468	10.9625	10.781	10.9616	10.9291	10.9286	10.7645	10.9952	10.9723	11.0053	10.7375	11.0246	11.0214	10.941	10.6391	10.8991	10.9443	11.0521	10.7176	10.98	10.9964	10.944	10.6681	10.981	10.9159	10.9583	10.7067
11.0133	11.0432	11.0274	10.6857	11.0937	11.0389	11.0314	10.572	10.9997	11.026	11.0636	10.6453	11.0091	11.054	10.9865	10.6551	11.027	11.0757	11.036	10.6647	11.091	11.0691	10.97	10.5904	10.9583	11.0429	11.1054	10.6145	11.0385	11.0518	11.0091	10.5497	11.0018	10.9902	11.0196	10.6503
10.4858	10.6038	10.614	10.6223	9.24286	9.33201	9.33282	9.3425	7.27464	7.28142	7.42225	7.97061	10.6062	10.5752	10.5666	10.5865	9.30423	9.21924	9.30767	9.1756	7.65238	7.99495	8.03687	8.17499	10.7277	10.74	10.8557	10.7118	9.36295	9.31456	9.42948	9.27848	7.86891	7.59436	7.91862	7.75173
6.3	6.3	6.3	8.73347	6.3	6.3	6.3	8.90616	8.85024	8.9313	6.3	8.87478	8.59243	6.3	8.4063	8.94946	6.3	8.92464	8.83554	8.86518	8.88253	8.92222	8.83542	8.91561	8.43731	8.48731	6.3	8.86894	8.78265	8.88633	8.96824	8.87272	8.79404	8.76408	8.60213	8.88083
9.3105	9.2911	9.3731	9.49045	9.33294	9.42988	9.39981	9.43951	9.2711	9.27079	9.3498	9.46138	9.39293	9.29671	9.2938	9.45837	9.34612	9.31509	9.37645	9.36429	9.35249	9.28319	9.26186	9.3327	9.27989	9.28538	9.31904	9.50691	9.33564	9.30481	9.42478	9.51932	9.25271	9.26088	9.22469	9.31161
8.07394	8.09864	7.82347	8.15643	8.00659	8.01047	8.06483	8.05572	7.98053	7.99363	8.03234	7.96125	8.11237	8.11717	8.12172	8.06438	8.12616	7.92595	7.98534	8.05319	8.14616	8.05911	8.04147	8.079	7.96039	8.0391	8.03575	8.266	7.98571	7.90779	8.00039	8.48419	7.96076	8.05725	8.07529	8.02111
8.92766	8.96387	8.99194	9.13472	8.93291	8.98575	8.97929	8.94675	8.79285	8.85787	8.84787	9.07401	8.96731	8.91302	8.84257	9.168	8.88711	8.91218	8.88937	8.901	8.84453	8.85483	8.84555	8.97669	8.96222	8.92392	8.95286	9.16212	8.93031	8.8915	8.95418	9.06356	8.69342	8.83207	8.74666	8.89647
10.4445	10.4655	10.3364	10.3123	10.4123	10.2832	10.2236	10.1258	10.4097	10.3537	10.3398	10.1159	10.3861	10.4553	10.4704	10.1965	10.4148	10.3985	10.3707	10.2283	10.3289	10.2415	10.3448	10.3057	10.3683	10.4209	10.3399	10.2228	10.3757	10.377	10.3155	9.98456	10.3716	10.2908	10.3599	10.4093
8.32726	8.27263	8.50568	8.64112	8.19098	6.3	6.3	6.3	6.3	6.3	6.3	7.84006	8.16277	8.36627	8.48457	8.52826	6.3	6.3	6.3	8.86007	6.3	6.3	6.3	6.3	8.55456	8.29488	8.3265	8.56332	6.3	6.3	6.3	6.3	6.3	6.3	6.3	6.3
7.9376	7.8131	7.94167	7.75084	6.3	6.3	7.9723	7.78447	6.3	6.3	6.3	7.83599	7.69271	6.3	7.47609	7.75835	6.3	7.65822	6.3	7.69242	6.3	6.3	6.3	7.68707	6.3	6.3	6.3	7.76184	6.3	6.3	7.69711	7.81893	6.3	6.3	6.3	7.69217
8.76873	8.73795	8.71428	8.71246	8.75782	8.76336	8.81419	8.74371	9.07306	9.04037	8.95703	9.03467	8.92887	8.9431	8.92088	8.94279	9.07544	9.00886	9.03902	8.97128	9.04712	8.96495	9.07744	9.02111	8.77613	8.71266	8.63998	8.577	8.90761	8.93777	8.95051	8.95327	9.0327	8.99037	9.04033	8.86258
10.163	10.1628	10.1052	10.1011	10.1215	10.1487	10.1503	10.1073	10.1237	10.1102	10.1136	10.0192	10.1735	10.1604	10.1448	10.0911	10.1813	10.1089	10.1756	10.1344	10.1399	10.1354	10.1919	10.0871	10.2895	10.2335	10.2745	10.2823	10.1864	10.1772	10.2216	10.24	10.1218	10.157	10.1557	9.98816
7.49541	6.3	7.50235	7.43513	7.5874	6.3	6.3	6.3	6.3	6.3	6.3	6.3	7.49182	7.45729	7.55009	6.3	7.50883	7.5153	7.66306	7.62446	6.3	6.3	6.3	7.66375	7.68758	7.76415	7.70181	7.60041	7.55598	7.52278	7.57405	6.3	6.3	7.52061	6.3	7.53632
7.8167	7.62685	7.81275	6.3	7.87891	6.3	7.83191	7.83542	7.79777	7.83181	7.77728	7.62603	6.3	7.70974	6.3	6.3	6.3	7.96199	6.3	6.3	6.3	7.81121	7.8005	7.6949	7.7699	6.3	6.3	6.3	7.72351	7.82558	6.3	6.3	7.75388	7.83117	7.8067	7.96541
8.10806	8.07515	8.09604	8.17895	8.0916	8.25423	8.13133	8.07788	8.07423	7.99974	8.27985	8.188	8.23563	8.10367	8.07733	8.04505	8.04261	7.95193	8.08938	8.13386	8.21953	8.08792	8.08095	8.1456	8.14616	8.0535	8.15256	8.12564	8.06941	8.12652	8.15909	8.24773	8.06677	8.15628	8.17661	8.07115
6.3	7.69462	6.3	7.73892	7.70175	6.3	6.3	6.3	6.3	7.73394	7.80864	7.69582	6.3	6.3	7.70601	6.3	6.3	6.3	7.69005	6.3	6.3	6.3	7.78093	7.75831	6.3	7.68093	6.3	6.3	7.73325	6.3	6.3	6.3	7.72148	7.76919	6.3	6.3
9.21232	9.18027	9.06119	9.07151	9.13586	9.11428	9.1176	9.11106	9.18064	9.16518	9.04005	8.91289	9.18058	9.25477	9.20542	9.25648	9.2893	9.12405	9.19139	9.20131	9.13146	9.09015	9.19866	9.26611	9.24529	9.27302	9.11491	9.06819	9.18446	9.19307	9.21651	9.04485	9.27098	9.27724	9.27648	9.19923
9.1997	9.16146	9.20553	9.0849	9.15712	9.20339	9.17684	9.12205	9.22554	9.18653	9.20409	9.11454	9.26017	9.15779	9.20844	9.13884	9.20211	9.13912	9.22608	9.21269	9.23714	9.22079	9.28691	9.1707	9.32091	9.21992	9.22131	9.17319	9.2447	9.22279	9.2736	9.09857	9.28756	9.25689	9.21482	9.13653
8.10599	8.20906	8.16417	8.70152	7.78847	7.82035	7.85392	8.92832	7.49838	7.74723	7.95122	9.02559	8.18789	8.2334	8.28798	8.83054	7.98924	7.76717	7.83494	8.97818	7.90643	7.1733	8.03814	9.17586	8.22316	8.31785	8.27238	9.14048	8.03346	7.53774	7.5312	9.03141	7.81035	7.48389	8.18438	9.01106
7.87009	7.81371	8.01199	8.10027	7.92209	6.3	7.92417	6.3	7.82683	6.3	7.89624	8.08952	7.92479	6.3	7.78087	8.00385	7.87951	7.8776	7.91228	8.02111	7.92837	7.9255	8.01858	6.3	7.90568	7.7941	7.84874	8.15715	7.88416	8.00363	8.00026	8.15131	7.97816	7.93187	7.98813	6.3
8.14734	8.19134	8.18673	8.28364	8.20202	8.17664	8.14029	8.3387	8.25852	8.16791	8.25686	8.49224	8.35187	8.14965	8.2055	8.38831	8.1978	8.10476	8.23203	8.47283	8.33359	8.24689	8.22391	8.50239	8.33548	8.15296	8.26562	8.44059	8.32259	8.17944	8.31061	8.53481	8.25741	8.17569	8.19761	8.46217
8.34303	8.43526	8.47044	8.25101	8.50505	8.66572	8.59345	8.52649	8.67166	8.69904	8.67901	8.4825	8.41516	8.39697	8.29662	8.31603	8.6031	8.52297	8.58343	8.40064	8.65831	8.66505	8.70776	8.55861	8.51789	8.45524	8.46449	8.24586	8.46642	8.5471	8.60886	8.50561	8.72483	8.68039	8.6628	8.40674
8.79349	8.73822	8.79212	8.86171	8.6786	8.75319	8.74687	8.91232	8.81303	8.81821	8.81723	8.99385	8.81825	8.76943	8.75715	8.83321	8.73711	8.714	8.69036	8.89215	8.78571	8.84259	8.83136	8.87295	8.72634	8.72656	8.75352	8.86697	8.72173	8.68484	8.7176	8.96234	8.77259	8.81483	8.806	8.91092
6.3	8.04139	6.3	8.39238	6.3	6.3	6.3	6.3	8.02366	8.37557	8.50751	8.77985	6.3	6.3	6.3	8.57557	6.3	6.3	6.3	8.28382	6.3	8.30294	8.33094	8.51565	6.3	6.3	6.3	8.61187	6.3	6.3	6.3	8.94842	8.2711	8.42359	8.47861	8.30636									+	MG stat_Ev3 stat
8.29603	8.45375	8.39601	8.06558	8.1815	8.22727	8.22157	8.14826	8.17251	8.20823	8.10884	8.34372	8.33484	8.33347	8.35089	8.25976	8.28122	8.18616	6.3	8.29927	8.10442	6.3	8.0916	6.3	8.28805	8.34616	8.31266	8.25749	8.22513	6.3	6.3	8.25669	8.14715	8.26278	8.1304	8.16397
10.0798	10.2278	10.291	9.9608	10.1456	10.307	10.2445	9.92317	10.1761	10.1125	10.209	9.83874	10.1547	10.126	10.1711	9.94017	10.2479	10.1441	10.1574	9.88681	10.1804	10.1895	10.2429	9.75113	10.1503	10.1841	10.2624	9.98584	10.1341	10.2411	10.2102	10.016	10.1987	10.2859	10.2469	9.669
9.46163	9.48075	9.52164	9.43786	9.44529	9.54098	9.51077	9.35359	9.42864	9.44894	9.48792	9.3995	9.51626	9.40922	9.41958	9.26651	9.41164	9.54793	9.49318	9.33806	9.43898	9.52034	9.39471	9.39335	9.44985	9.43156	9.46034	9.30758	9.50412	9.47963	9.49882	9.47771	9.36695	9.37758	9.37513	9.3166
10.3087	10.2751	10.0324	9.7749	10.2429	10.0814	10.1299	9.72141	10.3754	10.2594	10.079	9.71171	10.1612	10.3575	10.442	9.70571	10.4328	10.3747	10.4292	9.82523	10.2127	10.22	10.1972	9.79283	10.2108	10.3755	10.2128	9.64571	10.3473	10.3561	10.2197	9.89489	10.3729	10.2864	10.4261	10.0959
8.8703	8.84354	8.94429	8.73884	8.89776	8.93646	8.98795	8.64141	8.56375	8.6208	8.63641	8.56167	8.88391	8.74902	8.51132	8.82595	8.73551	8.83651	8.8476	8.61946	8.7275	8.66685	8.60666	8.42779	8.86028	8.89685	8.96608	8.69269	8.96312	8.97004	9.01465	8.88852	8.63143	8.63483	8.59583	8.27376
9.23042	9.14622	9.23704	9.45066	9.06303	9.12313	9.109	9.48687	8.94968	8.98588	8.98716	9.48266	9.27717	9.14724	9.14041	9.55789	9.13098	9.03242	9.11631	9.51673	8.99726	9.00056	9.03619	9.48063	9.24465	9.20298	9.19915	9.65814	9.12133	9.04953	9.10826	9.60689	9.03918	9.03941	9.00531	9.38666
8.83038	8.79866	8.7052	8.95984	8.74843	8.68033	8.68676	8.91701	8.90426	8.80077	8.72667	8.95064	8.72235	8.80791	8.76662	8.89016	8.71109	8.68504	8.75582	8.97086	8.67279	8.63973	8.80788	8.93851	8.81117	8.75805	8.68197	9.06763	8.72919	8.71204	8.72048	8.89745	8.84144	8.81348	8.8562	9.11234
8.90036	8.87533	8.97162	9.34138	9.00121	8.90582	8.92439	9.04724	8.98605	8.9254	8.89709	9.42729	8.94835	8.90769	9.01191	9.08955	9.0604	8.88349	9.05922	9.27811	8.97667	8.96596	8.95989	9.27393	9.02531	9.02991	8.98974	9.3746	8.95134	8.98937	9.05104	8.98685	8.924	8.90088	8.90315	9.0904
8.32131	8.34227	8.21521	8.34254	8.22711	8.34641	8.338	8.33431	8.30374	8.2183	8.36968	8.35286	8.35245	8.27579	8.2285	8.27814	8.25142	8.17557	8.25725	8.39176	8.3723	8.29361	8.26916	8.38593	8.35868	8.36212	8.36425	8.48352	8.3848	8.36014	8.38669	8.58156	8.3276	8.34475	8.26145	8.34425
9.49124	9.4396	9.32123	9.72655	9.51158	9.56388	9.59723	9.79715	9.73716	9.7194	9.6702	9.71874	9.39915	9.37583	9.46903	9.63487	9.60941	9.58374	9.61253	9.89934	9.45116	9.54652	9.69177	9.81887	9.45148	9.42331	9.34541	9.79956	9.56784	9.61223	9.62269	9.87067	9.68336	9.74118	9.73005	9.88871
8.86434	8.5932	8.22807	8.49982	8.70041	8.46627	8.79072	9.09328	9.05972	8.86921	8.30146	8.04999	8.47053	8.85456	8.99494	8.20447	9.00587	8.73815	8.89635	9.22118	8.51022	8.4814	9.14148	9.02788	9.11681	9.05208	8.49118	9.34246	8.99986	8.95775	9.01144	8.94085	9.05246	9.16462	9.09321	9.13091
10.3539	10.3793	10.3317	10.1146	10.3105	10.3009	10.2528	10.0056	10.363	10.3937	10.3084	10.2091	10.4261	10.4317	10.4537	10.0526	10.4021	10.4059	10.4137	10.1275	10.4087	10.393	10.4121	10.1509	10.5115	10.5196	10.4886	10.1296	10.3486	10.3526	10.4084	10.0723	10.3421	10.3564	10.3462	10.261
8.48077	8.48955	8.52021	8.41862	8.39044	8.52506	8.43342	8.37763	8.37186	8.34758	8.4432	8.54079	8.51548	8.47331	8.38936	8.48772	8.37601	8.33248	8.3352	8.43265	8.31063	8.3689	8.3858	8.42899	8.49382	8.58906	8.61702	8.58626	8.43672	8.47336	8.43578	8.53909	8.45414	8.38338	8.34659	8.49375
7.92185	7.99352	8.03993	8.08066	6.3	7.55799	6.3	7.88735	6.3	7.81655	7.83035	8.10877	8.09896	7.99552	7.89853	7.97237	7.62803	7.6904	7.51411	8.12985	7.83176	6.3	7.61559	8.08012	8.13453	8.13408	8.09244	8.17292	7.70167	7.6907	6.3	8.10216	7.73951	7.81319	6.3	8.11975
8.75748	8.77778	8.82334	8.82882	8.73871	8.75212	8.75259	8.81717	8.74218	8.69843	8.70313	8.80157	8.74779	8.75737	8.72292	8.73369	8.72639	8.78118	8.77109	8.93041	8.76465	8.70579	8.66245	8.88556	8.77651	8.75041	8.72267	9.02015	8.71404	8.76699	8.81631	8.86366	8.64047	8.66867	8.62838	8.88145
8.2895	8.12061	8.32547	8.24137	8.13827	8.04895	8.05941	8.20401	8.11982	8.17038	8.05729	7.9723	8.29172	8.29848	8.29979	8.22303	8.36639	8.16906	8.24326	8.32783	8.13814	8.00869	8.22958	8.2895	8.41164	8.28101	8.35122	8.45122	8.29299	8.20325	8.24097	8.41624	8.05645	8.1651	8.14226	8.19036
9.46706	9.42022	9.51095	9.70135	9.42157	9.46446	9.47586	9.58588	9.36586	9.41128	9.39888	9.69323	9.52012	9.44498	9.42024	9.73362	9.39257	9.41374	9.40434	9.54601	9.44248	9.41722	9.41835	9.61922	9.46852	9.471	9.5083	9.79547	9.43735	9.3906	9.4508	9.71092	9.38353	9.40671	9.36814	9.56543
9.05189	9.10606	9.10588	9.38751	9.0177	9.12798	9.14944	9.33718	8.64654	8.81856	8.95912	9.46141	9.11484	8.91699	8.89933	9.37003	8.95126	9.0026	8.84363	9.26508	8.81684	8.80359	8.91728	9.19612	8.98549	8.84747	8.84731	9.41661	8.97622	8.90895	9.00436	9.43273	8.79392	8.86016	8.75725	8.98442
8.96412	8.96803	8.90543	9.00565	8.83905	8.75178	8.83376	9.08246	8.9038	8.83735	8.73952	9.16047	9.05599	9.01038	9.09015	9.1557	8.92408	8.91368	8.97872	9.10575	8.86211	8.85444	8.95016	9.14214	9.06696	8.99781	9.00642	9.2274	8.96156	8.89727	8.96727	9.25164	8.96249	8.88743	8.8071	9.22212
6.3	6.3	6.3	7.95851	6.3	6.3	6.3	8.30068	6.3	7.83877	6.3	8.1004	6.3	6.3	8.08048	7.92298	6.3	6.3	6.3	8.35199	6.3	6.3	7.88223	8.3609	8.02735	7.84271	6.3	8.38602	6.3	6.3	6.3	6.3	7.73936	6.3	6.3	8.26243
9.39035	9.42729	9.46324	9.85751	9.50189	9.49699	9.50807	9.68767	9.4935	9.57996	9.60151	9.80574	9.36371	9.34244	9.31158	9.86414	9.47745	9.44445	9.49177	9.7353	9.51335	9.4892	9.56848	9.86242	9.39104	9.37638	9.34768	9.81765	9.48731	9.46938	9.51557	9.88912	9.57789	9.56915	9.5608	9.86065
8.75691	8.79562	8.94925	9.46978	8.80001	9.03563	8.93715	9.46102	8.74986	8.76956	8.91344	9.52201	8.83019	8.69751	8.65768	9.46117	8.75818	8.69978	8.76313	9.35013	8.74302	8.8098	8.8019	9.32885	8.76532	8.78693	8.82243	9.5253	8.84752	8.85482	8.91596	9.59131	8.75345	8.85436	8.78131	9.20407
8.3782	8.44243	8.4729	8.50539	8.43772	8.43388	8.45515	8.58715	8.13874	8.34768	8.30529	8.60371	8.47059	8.26141	8.45968	8.47537	8.49981	8.30918	8.33662	8.61195	8.33116	8.212	8.40066	8.53069	8.56913	8.36231	8.4893	8.68597	8.51762	8.45215	8.5195	8.81749	8.28641	8.26977	8.2236	8.18721
8.36127	8.56598	8.58871	8.39657	8.29418	8.66303	8.28529	8.56373	8.49716	8.3892	8.66826	8.69028	8.60082	8.3072	8.5408	8.52462	8.61852	6.3	8.16607	8.33554	8.71592	8.44289	8.51103	8.43699	8.55178	8.50072	6.3	8.72628	8.50069	8.38918	8.31084	8.65027	8.785	8.84227	8.90908	8.0899
9.96116	9.91809	9.94501	10.0668	9.99454	9.96355	10.0295	10.0981	9.999	9.98658	9.99812	10.1605	9.9571	9.97521	9.94228	10.0192	10.023	9.97064	9.96519	10.1364	9.95104	9.92186	10.008	10.0992	9.94203	9.92482	9.94742	10.0645	10.0164	10.0085	9.99647	10.2556	10.0092	10.0058	10.0262	10.1453
8.94162	8.95685	8.99332	9.26088	8.90899	8.96916	8.9022	9.07456	8.91421	8.86846	8.96154	9.25198	8.92559	8.89923	8.95875	9.18273	8.87758	8.87775	8.87236	9.079	8.95066	8.93989	8.90601	9.21002	8.89776	8.75887	8.94223	9.10728	8.92192	8.87941	8.90358	9.23767	8.93966	8.79711	8.93079	9.19092
9.52014	9.64918	9.78912	9.61346	9.51326	9.58395	9.52536	9.54898	9.50244	9.56793	9.62597	9.66566	9.6696	9.5658	9.51532	9.60513	9.56396	9.48139	9.51534	9.46042	9.6169	9.57915	9.61242	9.44248	9.60271	9.58409	9.6523	9.53209	9.60006	9.50304	9.55089	9.7198	9.54674	9.6112	9.54094	9.37654
9.2836	9.22909	9.33453	9.44881	9.27563	9.30428	9.35618	9.52411	9.23081	9.28405	9.27045	9.60796	9.29086	9.2294	9.25909	9.52697	9.27326	9.23792	9.26628	9.41476	9.22742	9.2415	9.27683	9.52944	9.32773	9.23487	9.24716	9.44293	9.28296	9.27552	9.33262	9.61788	9.27853	9.23676	9.27905	9.42081
9.30455	9.26703	9.41991	9.2893	9.27614	9.24561	9.20189	9.17921	9.22978	9.21317	9.18167	9.30389	9.40482	9.31345	9.2953	9.30494	9.30982	9.26155	9.284	9.28735	9.30572	9.19324	9.2717	9.31054	9.34455	9.30593	9.33544	9.19123	9.21882	9.25212	9.22663	9.18932	9.22866	9.21344	9.17603	9.19396
9.69899	9.6375	9.71431	9.6436	9.57963	9.53319	9.58836	9.56901	9.49333	9.55127	9.48512	9.56422	9.68059	9.69156	9.73083	9.61595	9.6878	9.66418	9.66491	9.65453	9.53107	9.52261	9.59419	9.65621	9.77829	9.82777	9.74081	9.75345	9.62415	9.64759	9.64403	9.71862	9.50039	9.54195	9.53251	9.61685
9.00766	9.00082	9.00881	9.17606	8.95277	8.99129	8.98925	9.14038	8.93561	8.91004	8.89703	9.21091	9.05169	9.04017	9.03778	9.1637	8.95688	8.89036	8.97262	9.18656	8.90557	8.87159	9.00488	9.17138	9.12424	9.08181	9.04856	9.27476	8.98554	8.97929	9.02206	9.28124	8.93433	8.96097	8.93651	9.06989
8.44472	8.53883	8.55113	8.52135	8.62971	8.62058	8.51875	8.25705	8.55852	8.68648	8.6881	8.5342	8.55138	8.65604	8.53273	8.4673	8.56151	8.49475	8.502	8.42429	8.60371	8.60668	8.5881	8.41056	8.56329	8.59574	8.62099	8.29914	8.65234	8.50243	8.50178	8.25842	8.68784	8.56296	8.66423	8.47283
8.7836	8.81383	8.86769	9.31148	8.93549	8.98096	8.9619	9.22868	8.98495	8.99118	8.99867	9.36226	8.86634	8.85646	8.77732	9.28432	8.90718	8.90434	8.97391	9.22482	8.95774	9.00625	8.99818	9.20268	8.99705	8.96294	8.97374	9.36352	8.89918	8.96261	8.98221	9.28923	9.00381	9.00962	8.9874	9.28883
9.37548	9.24507	9.25054	9.00368	9.0794	8.93037	8.93576	8.9576	8.81413	8.68591	8.61593	8.79515	9.30404	9.3622	9.4494	9.1231	9.16256	9.10346	9.14408	8.81239	8.77181	8.67119	8.76052	8.76678	9.52982	9.47451	9.35299	8.8337	9.13833	9.1384	9.13469	8.86298	8.8295	8.79443	8.80156	8.73881
6.3	8.40188	8.82457	6.3	6.3	6.3	8.38934	6.3	6.3	6.3	6.3	6.3	6.3	8.34143	6.3	6.3	6.3	6.3	6.3	6.3	6.3	6.3	6.3	6.3	6.3	6.3	6.3	6.3	6.3	6.3	6.3	6.3	6.3	6.3	6.3	6.3
10.1988	10.1851	10.1402	9.99096	10.0507	10.0419	10.0486	9.61879	8.42594	8.5741	8.26581	8.6961	10.2731	10.2022	10.2363	9.84262	10.0132	9.93243	9.98503	9.56727	8.43681	8.3922	8.38428	8.8071	10.1959	10.2228	10.2271	9.77165	10.0604	10.0194	10.0424	9.27464	8.38698	8.5858	8.58024	8.60809
8.45039	8.65314	9.13874	8.58939	8.69408	8.80863	8.55356	6.3	6.3	6.3	6.3	6.3	8.28854	8.40173	8.43262	6.3	8.3307	8.18475	8.27846	6.3	6.3	6.3	6.3	6.3	8.39088	8.57769	8.23404	6.3	8.5263	8.42857	8.47679	6.3	6.3	6.3	6.3	6.3
9.17745	8.68828	8.76323	9.27275	8.07159	7.68686	6.3	8.08174	6.3	7.52033	8.08789	7.95102	9.18797	9.26385	9.18038	8.9919	8.02412	8.26773	8.01402	7.92755	8.20096	8.04926	8.21727	7.82493	9.13017	9.00783	8.89994	9.07828	8.24701	8.07958	8.04167	6.3	8.20704	8.20769	8.32377	6.3
7.97503	8.02938	8.35108	7.90289	7.9539	6.3	8.14485	6.3	6.3	6.3	6.3	6.3	7.99681	8.01945	7.99933	7.53979	6.3	6.3	6.3	6.3	6.3	6.3	6.3	7.55783	8.10809	8.00398	7.96607	7.92215	6.3	6.3	6.3	6.3	6.3	6.3	6.3	7.64556
8.89702	8.9127	8.98162	9.02837	8.83163	8.90206	8.8057	9.0593	8.79319	8.78666	8.7624	9.06423	8.93083	8.95616	8.88409	9.05782	8.80168	8.69219	8.7629	9.00907	8.7746	8.75865	8.78703	9.0291	8.93832	8.90275	8.97912	9.13982	8.819	8.78784	8.80903	9.16628	8.75613	8.78766	8.78073	9.01632
8.9586	8.88133	9.01123	8.99625	8.92006	8.98434	8.90884	9.06092	8.85803	8.7198	8.81547	8.83097	9.00817	8.8883	8.92473	8.92994	8.96634	8.84081	8.88551	9.02164	8.86594	8.79284	8.87575	8.91644	9.09694	9.0383	8.95193	9.12271	9.03403	8.90787	8.9616	9.17961	8.86674	8.83937	8.81198	8.88016
9.28697	9.21056	9.19092	9.12054	9.29166	9.30524	9.30876	9.21152	9.26874	9.19835	9.17754	9.07148	9.23817	9.22678	9.25825	9.12979	9.384	9.26626	9.35189	9.11754	9.28445	9.27432	9.26564	9.17947	9.38945	9.31082	9.32096	9.19234	9.36871	9.31433	9.41409	9.19943	9.26937	9.249	9.21764	9.04836
6.3	7.67262	6.3	7.71439	7.58845	6.3	6.3	7.92704	6.3	6.3	6.3	6.3	7.55734	6.3	7.28637	7.79396	7.49507	6.3	6.3	6.3	6.3	6.3	6.3	7.81287	7.6177	7.74269	7.6616	7.96178	6.3	7.46981	7.52153	7.98484	6.3	6.3	6.3	6.3
8.57302	8.56298	8.64929	8.7715	8.52649	8.55117	8.51574	8.77669	8.53354	8.48029	8.44154	8.7905	8.61516	8.58041	8.56047	8.75693	8.49719	8.41111	8.51218	8.75747	8.48691	8.4804	8.50794	8.78355	8.62481	8.57036	8.6629	8.84597	8.48958	8.49625	8.56089	8.86125	8.43265	8.45825	8.46043	8.75417
8.77212	8.68891	8.75692	8.70588	8.73254	8.72614	8.72558	8.74614	8.6753	8.651	8.64343	8.71764	8.82871	8.75618	8.7312	8.87457	8.74791	8.62755	8.68713	8.76442	8.79546	8.67493	8.73888	8.75315	8.8618	8.79245	8.84217	8.88292	8.77231	8.69334	8.74192	8.96188	8.68867	8.75259	8.72113	8.68533
8.13944	8.02861	8.03926	8.29356	8.03519	8.09809	7.88612	8.36979	8.13223	7.96524	8.16649	8.38238	8.02449	8.10934	7.93808	8.27868	8.17345	8.18735	8.14082	8.21846	8.05034	8.09216	8.07943	8.20723	8.22173	8.15299	7.98407	8.43521	8.15812	8.11767	8.23744	8.34299	8.12843	8.069	8.15776	8.1178
11.5224	11.4753	11.3966	11.7829	11.5467	11.5636	11.5934	11.6284	11.4246	11.5217	11.5636	11.8872	11.4909	11.541	11.4809	11.8541	11.4577	11.6194	11.5469	11.7141	11.4652	11.5501	11.4673	11.7657	11.3812	11.5132	11.5504	11.5682	11.5233	11.5186	11.5334	11.5385	11.4999	11.4404	11.4323	11.8686
9.48779	9.45558	9.42659	9.35938	9.34908	9.41165	9.34846	9.32938	9.42338	9.33955	9.32707	9.29374	9.52437	9.49198	9.54505	9.48172	9.46875	9.38814	9.43898	9.39492	9.34378	9.28305	9.43527	9.38718	9.63411	9.5667	9.51573	9.59061	9.44447	9.41409	9.44711	9.58898	9.48022	9.42085	9.40589	9.36107
7.98369	8.02342	8.13808	6.3	8.05645	6.3	8.08799	6.3	6.3	8.05412	8.15109	6.3	8.07221	8.02156	7.95879	8.14566	6.3	6.3	6.3	8.08293	6.3	6.3	6.3	8.02551	6.3	8.00424	6.3	8.13168	6.3	6.3	8.14839	6.3	7.99238	8.12297	8.06134	8.01406
10.6158	10.6582	10.7922	10.5137	10.8226	10.8266	10.9374	10.4544	10.6789	10.7197	10.7601	10.5285	10.5721	10.5978	10.5805	10.4709	10.6546	10.7755	10.6656	10.3003	10.7076	10.7283	10.6714	10.3124	10.5916	10.6415	10.6104	10.4571	10.7317	10.7389	10.7796	10.5156	10.6217	10.7162	10.6458	10.3473
10.7406	10.8121	10.7924	10.5666	10.824	10.7678	10.7796	10.3492	10.7482	10.7616	10.871	10.5256	10.8495	10.8253	10.7559	10.5678	10.801	10.813	10.7918	10.4271	10.8471	10.8535	10.6785	10.3175	10.5869	10.8141	10.9221	10.5038	10.7832	10.7978	10.7678	10.4469	10.7389	10.7336	10.7543	10.4117
9.14467	9.11641	9.11271	9.17731	9.1758	9.15076	9.20235	9.24373	9.34727	9.30283	9.25873	9.21136	9.14916	9.14236	9.2237	9.31574	9.29066	9.21219	9.24425	9.41721	9.20439	9.22894	9.31603	9.4057	9.09632	9.09882	9.01072	9.26977	9.22217	9.23393	9.22458	9.09625	9.23274	9.30989	9.21632	9.41152
9.03028	9.03326	9.15582	9.34906	9.1661	9.24714	9.21846	9.31054	9.08962	9.21331	9.21471	9.22394	9.13062	8.93395	8.99736	9.34424	9.05435	9.12463	9.10728	9.23469	9.04532	9.05671	9.03715	9.2493	9.06536	8.90925	8.98043	9.28556	9.10144	9.12808	9.16053	9.29743	9.14569	9.24736	9.23414	9.19604
8.45498	8.37663	8.56228	8.51985	8.39791	8.3115	8.31309	8.43583	8.26818	8.33933	8.21002	8.50684	8.48801	8.4298	8.31737	8.55611	8.33618	8.26019	8.31763	8.56055	8.55637	8.32071	8.30151	8.51489	8.55443	8.46102	8.50286	8.62506	8.38139	8.45538	8.44124	8.58196	8.25351	8.36478	8.33674	8.17263
8.90826	9.11568	9.22675	9.34207	9.15005	9.24219	9.1817	9.20906	8.84095	8.8737	9.11856	9.40398	9.22199	9.11578	9.10934	9.35702	9.13306	8.52775	8.8415	9.33201	9.08824	8.90671	9.16044	9.29272	9.13997	8.87783	8.71024	9.24035	8.99133	8.83213	8.86672	9.4063	9.11737	9.15609	9.07386	8.81169
11.2167	11.2136	11.114	10.9364	11.2711	11.2051	11.1684	10.7945	11.2134	11.2194	11.2082	10.8813	11.1861	11.2724	11.2236	10.9739	11.2375	11.2498	11.2252	10.8557	11.2669	11.2352	11.146	10.8907	11.1543	11.2423	11.2242	10.9166	11.2115	11.2276	11.1828	10.8534	11.2127	11.1666	11.2098	11.0003
10.6742	10.6746	10.8164	10.5261	10.7382	10.8269	10.8194	10.3231	10.5967	10.7062	10.7678	10.4846	10.7412	10.6976	10.6517	10.5446	10.6982	10.6723	10.6853	10.336	10.6919	10.7042	10.719	10.3538	10.7558	10.761	10.7952	10.4038	10.7094	10.7518	10.768	10.393	10.7105	10.7334	10.6924	10.2867
10.8613	10.9438	11.0683	10.9201	11.0393	11.1595	11.1645	10.933	10.7805	10.8628	10.9718	10.9532	10.9338	10.8406	10.7934	11.0117	10.8637	10.9917	10.8728	10.834	10.9129	10.9717	10.9036	10.642	10.698	10.9359	10.9381	10.8252	10.9695	10.9665	10.9911	11.0109	10.8353	10.9317	10.8149	10.5034
8.94333	8.98925	9.05546	9.19198	8.86388	8.95516	8.91544	9.05778	8.75299	8.7528	8.85485	9.07671	9.02028	8.88198	8.90511	9.1702	8.85793	8.71789	8.76643	8.90607	8.81746	8.73306	8.82043	8.91614	8.98978	9.00329	9.05442	9.1922	8.88173	8.8938	8.93437	9.13437	8.75195	8.79461	8.80188	8.83516
8.20033	8.21139	8.31178	8.39305	8.33778	8.25681	8.31886	8.2809	8.33288	8.37322	8.36905	8.58276	8.3055	8.22853	8.2917	8.18324	8.31406	8.2752	8.3134	8.46898	8.35197	8.35143	8.4404	8.5022	8.28106	8.30012	8.37958	8.23019	8.25389	8.30077	8.22225	8.24438	8.31103	8.35511	8.41415	8.56912
7.46802	7.6312	7.77071	8.12094	6.3	6.3	6.3	7.85468	6.3	7.3843	6.3	8.12001	7.65792	6.3	7.49427	8.09674	6.3	6.3	6.3	6.3	6.3	7.44417	7.34288	6.3	7.36892	7.65223	7.68073	8.15128	6.3	6.3	6.3	7.73982	6.3	7.34797	6.3	7.84543
10.0813	10.123	10.2001	10.4202	10.1442	10.3086	10.2839	10.542	9.97167	9.98472	10.197	10.4022	10.3078	10.3592	10.2378	10.4767	10.1827	10.0724	10.195	10.4239	10.1445	10.3054	10.1925	10.3325	10.1866	10.286	10.2505	10.3967	10.2527	10.2736	10.3219	10.6454	10.0981	10.2063	10.1286	10.1299			+
7.95141	8.29285	8.35742	8.68145	7.80575	8.22484	8.74846	9.04403	7.72923	8.5238	7.94426	8.22681	7.82927	7.93179	8.06863	7.66092	6.3	6.3	7.50908	7.99339	6.3	7.63669	7.88558	8.02755	6.3	8.13341	7.47601	8.40547	7.84066	7.91454	6.3	8.0571	7.70557	8.11052	7.92195	8.05431			+
8.25861	8.25669	8.1574	8.1831	8.09854	8.21906	8.23857	8.35015	8.38762	8.54809	8.32098	6.3	8.34386	8.32035	8.45621	6.3	8.19432	8.14709	8.27307	8.03254	8.23414	8.39389	8.35753	6.3	8.21516	8.36114	8.32997	6.3	8.26621	8.34864	8.37227	8.2096	8.2169	8.31683	8.3349	8.57402			+
9.72461	9.93604	9.74071	10.0969	9.54516	9.86846	10.2279	10.61	9.71791	10.0427	9.64735	9.95018	9.59197	9.49105	9.9316	9.76594	9.47273	9.57999	9.68386	10.1733	9.39106	9.38392	9.82997	10.1174	9.77585	10.0437	9.51038	10.3608	9.74857	9.85459	9.90839	10.303	9.59504	9.62184	9.60595	9.81995			+
9.01005	9.09614	9.04618	9.4	8.74866	9.03814	9.403	10.071	8.73135	9.24182	8.89407	9.33778	8.79239	8.66376	8.90144	9.05438	8.53377	8.58341	8.7689	9.14734	8.38435	8.67236	8.91337	9.11056	8.90794	9.03149	8.57281	9.41078	8.75584	8.86856	8.90496	9.26654	8.65145	8.68805	8.89148	8.87989			+
9.10741	9.42392	9.33435	9.85852	8.88277	9.31025	9.67345	10.1872	9.08336	9.41742	9.1049	9.63336	9.01691	8.87241	9.28874	9.42447	8.83916	8.90428	9.1651	9.7311	8.78785	8.67653	9.30775	9.5	9.20115	9.31216	9.04265	9.86282	9.07766	9.09601	9.09708	9.75269	8.82916	8.77346	8.98463	9.12408			+
8.39101	8.6524	8.58012	9.09499	8.09489	8.58242	9.01225	9.61397	8.17365	8.62205	8.1926	8.79764	8.24162	7.94951	8.19482	8.46919	8.14764	8.25322	7.6716	8.82648	7.96757	7.95909	8.27293	8.45419	8.1182	8.45372	8.34502	8.97268	8.17047	8.17522	8.31662	8.84666	8.05637	6.3	7.91104	8.24596			+
7.69866	6.3	7.83146	7.9626	6.3	6.3	8.05019	7.97534	7.71604	7.86342	6.3	7.81029	6.3	6.3	7.73853	6.3	7.75442	6.3	6.3	6.3	6.3	6.3	7.74151	6.3	7.72899	7.66185	7.6581	6.3	6.3	6.3	6.3	6.3	6.3	6.3	8.01444	8.00454			+
9.60148	9.89348	9.847	10.0113	9.45788	9.90942	10.1005	10.4208	9.59562	9.96432	9.69985	9.8885	9.60242	9.34268	9.85934	9.72651	9.30425	9.48972	9.55376	10.077	9.37969	9.24876	9.6869	9.99911	9.71884	9.93426	9.46348	10.2363	9.61845	9.79493	9.80982	10.093	9.50973	9.56456	9.45169	9.79662			+
8.82437	9.36329	9.11863	9.8418	8.7925	9.16167	9.4447	9.74192	8.81333	9.36154	8.94368	9.41779	9.03707	8.75726	9.11008	9.26881	8.59624	8.65716	9.01431	9.32599	8.81252	8.72324	9.20265	9.21152	9.09433	9.02946	8.97301	9.4281	8.89888	8.98561	8.81184	9.24381	8.68788	8.68975	8.82544	8.79353			+
8.10863	7.94747	8.31854	8.36812	7.80635	8.14016	8.38842	9.28312	7.63824	8.29447	7.90841	8.2655	6.3	7.99975	7.50602	6.3	6.3	6.3	6.3	8.18901	6.3	7.84264	6.3	7.84836	8.00441	7.66751	6.3	8.32881	7.62826	7.98953	7.4839	8.16444	6.3	7.56219	7.73438	7.91473			+
8.22534	8.63812	8.14544	8.10466	8.16447	8.26304	9.45515	7.70641	8.32397	8.44886	8.03226	8.53719	8.67046	8.15305	8.52471	8.57579	6.3	8.4322	6.3	8.38003	8.44196	8.55856	8.44637	8.45094	8.27328	8.22539	8.29783	8.3947	8.44847	8.41586	8.54407	8.52853	8.3921	8.46632	6.3	7.70066			+
8.90486	8.95231	8.92843	9.14622	8.82059	8.93019	8.89039	8.68388	8.80772	8.73576	8.91885	9.07401	8.98958	8.98373	8.78596	8.81887	8.93819	8.77587	9.02955	8.94318	8.894	8.91036	8.72944	8.8893	6.3	9.00467	9.08764	9.03334	8.88467	8.94376	8.88978	8.87187	8.76133	8.82504	8.81661	8.77986			+
6.3	7.80386	7.65979	7.89709	6.3	7.6594	6.3	6.3	6.3	7.74836	8.04902	6.3	6.3	6.3	6.3	6.3	6.3	6.3	7.93246	7.61414	6.3	6.3	7.60568	7.71236	6.3	6.3	6.3	8.01845	6.3	7.92726	6.3	7.76293	6.3	6.3	7.92305	7.65678			+
6.3	6.3	6.3	6.3	6.3	6.3	6.3	6.3	7.98034	6.3	8.11431	6.3	6.3	8.04879	6.3	6.3	6.3	8.1817	8.01068	6.3	8.11059	8.06848	6.3	6.3	6.3	6.3	6.3	6.3	6.3	6.3	6.3	6.3	6.3	6.3	8.06982	6.3
8.36538	8.36752	8.17788	8.1406	8.1936	8.34811	8.29246	8.22503	8.2833	8.38333	8.29195	8.24868	8.40734	8.41745	8.41105	8.52199	8.3079	8.23411	8.35694	8.41979	8.31213	8.25888	8.3412	8.36569	8.3656	8.42375	8.44923	8.34086	8.25604	8.32006	8.35793	8.38428	8.31915	8.3977	8.36508	8.4221
8.71344	8.69249	8.75476	8.9994	8.75724	8.81711	8.88374	9.13878	8.77402	8.75562	8.77506	9.04716	8.76793	8.71218	8.70939	8.99113	8.81734	8.72202	8.76051	9.09555	8.76238	8.76673	8.81707	9.03579	8.81584	8.7537	8.76445	9.06315	8.85635	8.8274	8.8959	9.27809	8.78207	8.84546	8.79862	8.88921
9.17394	9.10054	9.19103	9.39146	9.3323	9.47056	9.46328	9.68666	9.61157	9.66594	9.65176	9.76017	9.22363	9.11707	9.11062	9.43713	9.38324	9.39101	9.44326	9.74321	9.60358	9.66491	9.77355	9.78853	9.17667	9.08185	9.08289	9.58195	9.35955	9.40023	9.4792	9.87529	9.69286	9.71231	9.76424	9.76221
10.5998	10.5945	10.5989	10.2765	10.4909	10.5219	10.5611	10.4205	10.4242	10.39	10.3756	10.5255	10.6265	10.6159	10.6016	10.3256	10.6098	10.5321	10.5343	10.4552	10.425	10.3868	10.4712	10.5143	10.7204	10.7176	10.7119	10.367	10.5446	10.508	10.5735	10.5518	10.3443	10.3839	10.3787	10.5108
10.3163	10.2035	10.2989	10.2195	9.84978	9.86771	9.90455	10.051	10.4109	10.5078	10.5098	10.4342	10.3573	10.2604	10.2822	10.2489	9.90773	9.85325	9.90642	10.1026	10.3195	10.4738	10.5429	10.5252	10.4258	10.3401	10.3492	10.3608	9.87074	9.88477	9.90523	10.1625	10.4467	10.5262	10.5231	10.4683
9.80143	9.74391	9.76552	9.8144	9.84324	9.78485	9.81072	9.88958	9.8477	9.86	9.794	9.94733	9.76145	9.75716	9.79164	9.83884	9.8507	9.80942	9.84561	9.97804	9.83179	9.78447	9.84707	10.0202	9.7884	9.73598	9.69096	9.84787	9.83138	9.82162	9.83705	9.97894	9.83408	9.8458	9.86275	10.0406
9.39122	9.39664	9.49631	9.24398	9.63694	9.69703	9.66654	9.48084	9.54688	9.59959	9.63672	9.47669	9.41862	9.34895	9.33941	9.17713	9.59432	9.57237	9.56033	9.35365	9.59121	9.58835	9.572	9.34596	9.37225	9.3689	9.38678	9.12892	9.61532	9.609	9.61902	9.53116	9.55041	9.60234	9.53965	9.29486
10.1639	10.1413	10.1572	10.5578	10.1881	10.2255	10.277	10.5964	10.3181	10.3296	10.3173	10.7148	10.1408	10.147	10.1654	10.63	10.2274	10.2251	10.2566	10.5891	10.2288	10.254	10.3105	10.6733	10.2021	10.1322	10.1627	10.6398	10.2055	10.2202	10.2748	10.6345	10.2823	10.3216	10.3343	10.6947
10.0258	10.1134	10.0484	10.401	10.0872	10.1358	10.1468	10.2985	10.0536	10.0796	10.1392	10.5246	10.1734	10.1538	10.2038	10.4741	10.1623	9.89963	9.71429	10.4933	10.0999	10.0388	10.1108	10.437	10.1292	9.98923	9.74481	10.5091	9.99875	9.95564	9.77068	10.374	10.0869	10.1437	10.1739	10.3542
9.8431	9.81819	9.79918	9.86481	9.86149	9.90377	9.85835	9.82584	9.82562	9.84049	9.84576	9.84243	9.88954	9.86547	9.85772	9.85488	9.91373	9.86662	9.90252	9.9238	9.90722	9.86808	9.8621	9.88314	9.92081	9.90137	9.95284	9.85375	9.91205	9.92611	9.94134	9.77666	9.82771	9.86925	9.85806	9.87374
10.6263	10.6209	10.6092	10.6064	10.4858	10.6312	10.6245	10.607	10.5843	10.5548	10.5716	10.7013	10.6381	10.6	10.5935	10.6391	10.5158	10.5797	10.5988	10.6244	10.6263	10.6459	10.6678	10.7911	10.6236	10.6079	10.6461	10.6549	10.5345	10.6184	10.6369	10.6487	10.5964	10.5971	10.5742	10.6926
9.43167	9.50823	9.51399	6.3	9.55517	9.59666	9.48074	6.3	9.49312	9.51255	9.57968	6.3	9.47703	9.4508	9.46568	6.3	9.51167	9.51541	9.52843	6.3	9.61332	9.5695	9.50848	6.3	9.59198	9.62883	9.65964	6.3	9.55983	9.51933	9.55373	6.3	9.55846	9.54117	9.49466	6.3									+	MG stat_Ev3 stat
10.1944	10.1648	10.2033	9.96547	10.224	10.4389	10.4606	9.96094	10.539	10.6309	10.5837	10.0808	10.252	10.2022	10.1872	9.9709	10.2614	10.4121	10.4388	9.99419	10.5605	10.6671	10.6914	9.97533	10.1552	10.147	10.1766	9.93967	10.1933	10.4204	10.4306	10.0865	10.5656	10.6075	10.6621	10.0287
10.2016	10.2399	10.271	10.2396	10.1665	10.2334	10.188	10.1744	10.1273	10.1708	10.2636	10.3146	10.2946	10.2477	10.1814	10.2184	10.1323	10.1652	10.1387	10.0874	10.1918	10.2303	10.1746	10.1904	10.2389	10.217	10.3065	10.1645	10.1709	10.1507	10.1648	10.2739	10.126	10.139	10.144	10.1983
10.1008	10.1464	10.2404	10.3124	10.1767	10.3055	10.2997	10.2921	10.0007	9.99487	10.082	10.2196	10.1517	10.1054	10.0448	10.3575	10.045	10.1308	10.0974	10.1703	9.99776	10.0472	10.0393	10.0585	10.1185	10.1765	10.2009	10.3178	10.1661	10.1799	10.1891	10.2307	9.95609	10.0566	9.94891	9.9206
9.57266	9.54407	9.60512	9.66592	9.44195	9.51943	9.50865	9.5797	9.49669	9.54319	9.5091	9.5762	9.63753	9.58726	9.56663	9.71849	9.51231	9.47376	9.53602	9.65987	9.51654	9.4957	9.56501	9.69338	9.65246	9.6305	9.62033	9.69821	9.51595	9.54612	9.62608	9.68444	9.5552	9.55194	9.51589	9.60348
11.0164	10.9696	10.9613	11.0304	10.9462	11.0513	11.1129	11.0305	11.0471	11.1086	11.0869	10.9957	11.004	10.9896	10.9898	11.047	10.9847	11.0427	11.0585	10.9926	11.021	11.0845	11.1603	11.0135	11.0689	11.054	11.1024	11.0881	11.0071	11.0545	11.1235	11.0371	11.0477	11.0942	11.0635	10.9292
9.26611	9.23167	9.24788	8.05296	9.15241	9.13424	9.17187	7.6509	9.23001	9.29667	9.18949	8.20863	9.2835	9.22063	9.32893	7.91176	9.25032	9.14239	9.30535	7.69863	9.26496	9.24682	9.30967	8.44078	9.28448	9.34838	9.38061	8.40417	9.2663	9.22201	9.17289	7.74421	9.33642	9.2283	9.29623	8.38949									+	MG stat_Ev3 stat
9.54502	9.51493	9.33296	9.32302	9.5669	9.48363	9.60819	9.577	10.0355	9.94839	9.8684	9.4202	9.33141	9.57193	9.5696	9.37107	9.7962	10.0335	9.91972	9.82668	9.69011	9.87388	10.0759	9.78173	9.5435	9.55328	9.43347	9.78188	9.75416	9.85087	9.80114	9.73056	10.0108	10.0139	10.1019	10.0791
9.16465	9.11903	9.23093	9.05269	9.25725	9.28233	9.26759	9.08117	9.24549	9.24846	9.24393	9.07671	9.23857	9.15912	9.17295	9.02572	9.31129	9.17088	9.26583	9.04143	9.30871	9.2349	9.2847	9.03595	9.2804	9.21746	9.28901	8.96845	9.30608	9.2331	9.30805	9.15317	9.25568	9.2909	9.26727	8.91418
6.3	6.3	6.3	6.3	6.3	6.3	6.3	6.3	6.3	6.3	6.3	6.3	7.67024	7.71802	7.70989	6.3	6.3	6.3	7.75061	7.52141	6.3	6.3	6.3	6.3	6.3	7.80951	7.7875	6.3	7.71206	7.71177	7.7736	6.3	7.45722	7.67801	6.3	6.3
6.3	7.5212	7.46321	7.37291	7.4916	7.52406	7.41266	7.31182	7.68345	6.3	7.5005	7.28069	7.48266	7.60373	7.66403	7.09573	7.59871	7.54003	7.49788	7.4635	6.3	6.3	7.43556	7.44939	7.51372	7.55313	7.41687	7.3999	7.56202	7.54102	7.59867	7.50672	7.68122	7.6654	7.59291	7.73935
7.32344	7.33455	7.2266	8.28115	10.7296	10.6432	10.8378	10.9146	10.5983	10.4296	10.4942	10.6822	8.03699	7.2679	7.16438	9.05702	10.6335	10.458	10.7177	11.0108	10.6041	10.1532	9.93396	10.5275	7.72794	7.33082	7.15354	8.12294	10.6929	10.7327	10.8093	10.9022	10.6436	10.6841	10.5956	10.4162
10.2513	10.2047	10.3205	10.2964	10.1125	10.2601	10.2671	10.2625	10.1774	10.2958	10.3036	10.3954	10.2664	10.1585	10.1009	10.3811	10.15	10.1551	10.1604	10.1531	10.2475	10.2714	10.2853	10.2322	10.2548	10.2693	10.294	10.3273	10.1842	10.1556	10.2401	10.3009	10.1989	10.2869	10.205	10.1437
8.82816	8.81132	8.94555	9.04096	8.57571	8.6608	8.74055	9.01995	8.49712	8.57145	8.53391	8.953	8.86238	8.82857	8.84972	9.001	8.5929	8.47996	8.51676	8.9686	8.61265	8.4599	8.54776	8.95746	8.8646	8.92962	8.94223	9.02804	8.60284	8.48868	8.49985	9.08246	8.44226	8.47858	8.49783	8.7375
8.68099	8.61255	8.79743	8.80764	8.75429	8.78741	8.8473	8.83731	8.62475	8.7234	8.68809	8.90671	8.7089	8.59992	8.54882	8.8614	8.71609	8.74896	8.67298	8.80464	8.63796	8.71292	8.64642	8.77898	8.72044	8.65312	8.69863	8.77722	8.77521	8.72585	8.79595	8.8442	8.66222	8.66757	8.66788	8.77141
9.2443	9.28348	9.31192	9.19167	9.35966	9.46184	9.36607	9.22196	9.28165	9.34461	9.35677	9.33276	9.31511	9.24785	9.24697	9.16823	9.3146	9.30816	9.35889	9.24115	9.36318	9.38349	9.3312	9.313	9.32972	9.25739	9.28666	9.13421	9.37714	9.34945	9.41699	9.34439	9.29986	9.33367	9.31197	9.22068
7.80435	7.88439	7.61471	6.3	7.84182	7.7784	7.80607	7.88077	7.86236	7.88093	7.89583	6.3	7.95382	7.9438	7.87803	6.3	7.8875	7.8971	7.90427	7.81579	7.98242	7.99799	7.83196	7.74349	7.85264	7.93131	7.98904	7.79433	7.94678	7.87079	7.82159	6.3	7.8549	7.86224	7.88928	7.93008
8.03177	8.23223	8.10762	6.3	8.10941	8.06281	8.08066	7.88069	8.24846	8.13149	7.93166	7.88707	7.9274	8.28765	8.12924	8.05587	8.21288	8.03117	8.23785	7.83744	8.13754	8.05706	8.17673	7.98657	8.19986	8.03165	8.07419	6.3	8.10178	8.17231	7.95765	7.88566	8.24697	8.16912	8.22621	8.11631
9.61523	9.55719	9.48256	9.31639	9.49023	9.59647	9.60748	9.33236	9.51578	9.50424	9.36764	9.39002	9.68084	9.67915	9.67349	9.21455	9.68111	9.42726	9.60634	9.42966	9.54856	9.48127	9.59787	9.43433	9.80381	9.72733	9.71082	9.30688	9.5564	9.54872	9.60806	9.32451	9.4766	9.52807	9.51822	9.3223
10.0186	10.0024	9.83504	10.0997	9.95504	9.91556	9.90094	9.94007	9.93621	9.91318	9.96655	10.1721	9.96969	10.0474	10.0383	10.0973	9.99166	10.0037	10.0207	10.0977	9.94047	9.90859	9.97377	10.1338	10.1003	10.1151	10.0636	10.1269	9.98062	9.93407	9.946	10.0951	9.87369	9.92941	9.89787	10.2515
9.03667	9.0746	9.21413	8.62044	9.00877	9.0436	9.0106	8.8908	8.94396	8.88658	8.98427	8.9741	9.20745	9.13284	9.08102	8.7067	9.10295	9.06183	9.0197	8.91449	9.02119	8.89546	8.95959	8.85217	9.14233	9.01733	9.07284	8.41189	9.0128	9.01795	9.04899	8.93805	8.85812	8.88763	8.86739	8.85535
8.99872	8.95913	9.22554	8.50423	8.56672	8.67492	8.63549	8.39424	8.56095	8.47126	8.62936	8.75558	9.09128	9.05542	9.04887	8.63545	8.89227	8.57544	8.66576	8.55099	8.76517	8.6277	8.82004	8.67655	9.28845	9.20363	9.14016	8.8008	8.65569	8.7308	8.66589	8.62419	8.68443	8.69539	8.5677	8.52338
8.34023	8.50107	8.68284	8.34516	8.32997	6.3	6.3	6.3	6.3	6.3	6.3	8.15302	8.43979	8.49363	8.49368	8.32031	8.36031	6.3	6.3	6.3	8.25195	6.3	6.3	8.27305	8.53261	8.52605	8.63188	8.19393	8.41256	6.3	8.44801	6.3	8.38516	6.3	8.39971	8.21698
8.8932	8.77881	8.50817	8.75606	8.82619	8.72558	8.77994	8.67302	9.01991	8.88269	8.90512	8.52324	8.72604	8.96189	9.083	7.92315	8.96904	9.12061	9.07078	8.90519	8.87799	8.97443	8.86121	8.85747	8.67262	8.71237	8.79683	8.75203	8.79335	8.84774	8.86046	8.92442	8.85386	8.85477	8.96266	9.08611
10.2409	10.2096	10.3233	10.4182	10.258	10.2521	10.2863	10.3504	10.2959	10.3369	10.2887	10.4104	10.286	10.2336	10.2196	10.3754	10.2866	10.1811	10.2183	10.3591	10.2975	10.2769	10.3412	10.3542	10.305	10.2771	10.2665	10.4675	10.2553	10.226	10.2515	10.3669	10.3061	10.3179	10.3387	10.3154
8.30974	8.27073	8.40953	8.34333	8.27768	8.25756	8.19223	8.15887	8.25285	8.18963	8.2108	8.28001	8.34526	8.25249	8.25645	8.33494	8.24615	8.14823	8.18264	8.17354	8.44279	8.29301	8.29653	8.41291	8.39712	8.38621	8.37818	8.34351	8.30341	8.26527	8.3441	8.14588	8.16575	8.21701	8.18296	8.14161
8.06367	8.16014	6.3	6.3	6.3	6.3	8.18662	8.01343	6.3	8.18724	6.3	8.11311	6.3	7.97641	6.3	6.3	6.3	8.1172	6.3	6.3	6.3	6.3	6.3	6.3	6.3	6.3	6.3	6.3	6.3	6.3	6.3	6.3	6.3	6.3	6.3	6.3
6.3	6.3	7.67225	6.3	6.3	6.3	6.3	6.3	6.3	6.3	6.3	8.16465	6.3	6.3	7.59357	8.18517	6.3	6.3	6.3	6.3	6.3	6.3	6.3	6.3	6.3	6.3	7.6646	8.07624	6.3	6.3	6.3	6.3	6.3	6.3	6.3	6.3
9.78779	9.89122	9.94337	10.3244	9.63721	9.70942	9.6398	9.84607	9.60436	9.53816	9.72009	10.314	9.57894	9.47819	9.46826	10.1414	9.38819	8.90254	9.06371	9.61631	9.53041	9.29524	9.3492	10.08	9.46397	9.52704	9.35413	9.99156	9.14548	9.12833	9.10278	9.73906	9.35717	9.35892	9.29288	10.0257
8.50244	8.68159	8.53508	8.98313	9.02772	8.86776	8.79097	8.56337	9.03635	8.94603	9.03953	8.69592	8.31488	8.46881	8.51246	8.96107	8.94374	8.33098	8.60073	8.56831	8.8412	8.91587	8.82629	8.53387	8.42495	8.49801	8.20036	8.82457	8.73975	8.62609	8.4434	8.31712	8.96268	8.86949	8.95966	8.41194
8.73866	8.79947	8.87953	9.29117	9.09054	9.10127	9.13919	9.39641	8.97907	9.03687	9.06789	9.33153	8.92359	8.85017	8.73312	9.34947	9.14392	9.13535	9.11035	9.33236	9.09468	9.11244	9.02967	9.20812	8.78179	8.69884	8.87137	9.321	9.11069	9.11787	9.09545	9.53925	9.0721	9.06468	9.11461	9.30655
10.3201	10.304	10.3798	9.58626	9.91566	9.86413	10.0022	9.06722	10.3145	10.2518	10.2091	9.08422	10.3079	10.281	10.2776	9.3827	10.0503	9.91983	9.91858	8.93473	10.2378	10.241	10.2591	8.99897	10.3453	10.3374	10.4001	9.38586	9.75203	9.67612	9.76295	9.05763	10.1888	10.1584	10.2394	8.87455
8.56013	8.483	8.38421	8.72523	8.38924	8.53826	8.62712	8.84565	8.50278	8.52031	8.58611	8.89186	8.57081	8.56012	8.37236	8.91862	8.20175	8.39139	8.3112	8.79039	8.58999	8.64505	8.51368	8.9101	8.52999	8.3558	8.55962	8.88537	8.31127	8.34719	8.47243	9.00264	8.4927	8.58118	8.43404	8.71368
9.2446	9.20599	9.31052	9.35478	9.28441	9.29942	9.298	9.38425	9.2478	9.29794	9.21208	9.46232	9.28142	9.20577	9.1482	9.29389	9.28807	9.25409	9.25105	9.34211	9.29585	9.24334	9.26954	9.39712	9.28655	9.21056	9.29449	9.33191	9.32044	9.26021	9.3019	9.4828	9.25322	9.28963	9.26839	9.33688
9.89335	9.83226	9.83402	9.96755	9.86831	9.87245	9.88705	9.93892	9.79245	9.83739	9.82191	9.99481	9.92648	9.87367	9.87149	10.0573	9.89341	9.84736	9.86704	10.0144	9.85285	9.84828	9.89577	10.0155	9.86597	9.84885	9.86141	10.0551	9.92798	9.8933	9.93559	9.99934	9.8588	9.88168	9.85123	9.9285
10.8948	10.872	10.8008	10.9685	10.8277	10.8592	10.8708	10.7985	10.9124	10.9457	10.8921	10.8129	10.8405	10.8576	10.8395	10.9647	10.8071	10.8671	10.8581	10.7839	10.8695	10.9546	10.9115	10.8149	10.8167	10.8754	10.8655	10.9288	10.7813	10.8305	10.8426	10.8293	10.871	10.8729	10.9084	10.8398
9.98912	9.96527	10.0615	10.03	9.87099	10.0403	10.0132	9.99692	10.0486	9.99232	10.0289	9.99754	9.89028	9.88304	9.92777	10.0118	9.87029	10.0057	9.98117	9.88345	9.93339	10.0487	10.076	9.87001	10.0064	10.0136	9.95111	10.1137	9.96091	10.0056	10.0272	10.1015	10.0188	10.1129	10.082	9.98032
8.97718	8.98303	9.01284	9.0975	8.9517	8.9795	9.05858	9.18568	9.02206	9.00191	8.98898	9.2749	9.04817	8.95938	8.8939	9.09978	9.02477	8.97543	8.97137	9.19794	9.05496	9.01699	9.04544	9.1821	8.98251	8.99741	9.04171	9.20344	9.07518	9.05793	9.05077	9.28049	8.97548	9.02296	9.00255	9.08636
11.3397	11.3626	11.3418	11.3099	11.3205	11.3097	11.3793	10.9827	11.4125	11.5039	11.5079	10.9782	11.3128	11.3695	11.3036	11.1924	11.2289	11.2966	11.2192	10.9333	11.4042	11.4553	11.4067	10.8459	11.1695	11.259	11.3049	11.0843	11.2086	11.2677	11.2435	11.0148	11.3612	11.3831	11.4597	10.9032
11.2068	11.1772	11.0863	11.0379	11.0634	11.0708	11.1005	10.8454	11.4094	11.3912	11.3543	10.7599	11.1391	11.2204	11.2125	10.9553	11.1515	11.0269	11.1232	10.8981	11.2314	11.3201	11.3817	10.813	11.2098	11.2057	11.146	11.0326	11.0434	11.0969	11.133	10.8567	11.3165	11.3727	11.4062	10.8713
9.53442	9.54219	9.57124	9.19734	9.49468	9.3766	9.38398	9.30893	9.38727	9.3297	9.33461	9.2717	9.52106	9.55053	9.51068	9.10343	9.46839	9.48189	9.44375	9.24841	9.394	9.37284	9.33262	9.39737	9.526	9.51895	9.52724	9.20287	9.43995	9.42364	9.36267	9.27701	9.27809	9.27494	9.24711	9.46217
9.81854	9.84879	9.82465	9.47229	9.74619	9.74403	9.70089	9.50144	9.6668	9.66004	9.75636	9.81133	9.89855	9.90428	9.87393	9.63553	9.83241	9.76121	9.86198	9.71615	9.73074	9.68773	9.67874	9.7052	9.91888	9.99417	10.0206	9.57699	9.7257	9.73713	9.79089	9.72282	9.62996	9.64552	9.67404	9.81802
10.35	10.26	10.1701	9.83438	10.2735	10.2034	10.2941	10.0341	10.2341	10.2048	10.1457	10.06	10.2972	10.327	10.2894	9.83754	10.3578	10.343	10.3376	10.0834	10.1599	10.162	10.2486	10.1239	10.3882	10.4765	10.4001	9.93564	10.3123	10.2695	10.3106	9.99798	10.1222	10.2032	10.2131	10.1711
9.09527	9.08493	9.13472	9.19711	9.11965	9.11594	9.01068	9.04642	9.07335	9.1114	9.15168	9.23699	9.17921	9.15406	9.15752	9.26982	9.1465	9.08881	9.12808	9.15679	9.20246	9.17371	9.11146	9.22019	9.08091	9.085	9.18653	9.0778	9.14845	9.11767	9.14501	8.9478	9.10161	9.14888	9.14076	9.2304
9.30886	9.40073	9.61759	9.49252	9.38751	9.45899	9.46966	9.42825	9.23063	9.31773	9.30702	9.39259	9.33951	9.32333	9.27307	9.67091	9.21421	9.38778	9.41337	9.34461	9.24546	9.31566	9.09774	9.25806	9.24706	9.36107	9.29848	9.41091	9.32752	9.29319	9.37734	9.2878	9.24596	9.22624	9.21606	9.26307
9.8706	9.86439	9.95999	9.8908	9.86826	9.95781	9.93865	9.77501	9.7275	9.79146	9.83251	9.82091	9.98314	9.88801	9.86387	9.9185	9.83052	9.78361	9.82167	9.751	9.79142	9.79714	9.80967	9.67459	9.93328	9.9018	9.89721	9.87669	9.87822	9.85736	9.88489	9.84792	9.77379	9.7942	9.76271	9.65202
8.72675	8.66136	8.71999	8.96639	8.68317	8.72191	8.72226	8.852	8.629	8.69318	8.62594	8.88188	8.71882	8.72735	8.63523	8.90014	8.73321	8.699	8.71313	8.87408	8.71853	8.58508	8.70665	8.94697	8.72019	8.66737	8.69786	9.02106	8.71327	8.68406	8.71795	8.98776	8.66142	8.69514	8.67584	8.83134
10.4003	10.3877	10.382	10.5348	10.3758	10.5084	10.5165	10.588	10.5633	10.5928	10.5736	10.6064	10.4327	10.3948	10.3739	10.5895	10.3941	10.4271	10.4807	10.6632	10.5168	10.6117	10.6638	10.6662	10.42	10.3568	10.3664	10.5886	10.396	10.4835	10.5397	10.6961	10.5384	10.6104	10.59	10.633
9.59715	9.5391	9.50985	8.97176	9.70983	9.77051	9.80467	9.48094	9.8747	9.91535	9.81531	9.35077	9.59481	9.54511	9.6364	8.6454	9.78687	9.7957	9.88105	9.30533	9.76533	9.86711	9.9561	9.38894	9.53581	9.44623	9.3811	7.83643	9.70446	9.7998	9.83437	9.2668	9.97604	9.96093	10.0168	8.9985
8.87329	8.71693	8.94855	8.09286	8.9817	9.17214	9.20639	8.64921	9.22508	9.30116	9.28499	8.13694	8.98464	8.79164	8.82757	7.8323	9.0214	9.02531	8.88233	8.06104	9.139	9.04716	9.32722	8.06848	8.72894	8.74681	8.66806	7.78755	8.95249	8.94394	9.10534	8.36369	9.21835	9.21969	9.23719	7.69038
9.9456	9.96604	9.94008	10.0481	9.93867	9.92363	9.86834	10.0768	9.89562	9.86989	9.84885	10.0547	9.95833	9.88	9.94541	10.0404	9.90419	9.8885	9.88738	9.97904	9.89441	9.86638	9.89391	9.98523	9.94795	9.91269	9.99048	10.0772	9.88845	9.93626	9.92618	10.1666	9.84308	9.86128	9.82823	10.0485
10.3231	10.3163	10.3233	10.5526	10.3476	10.3239	10.2692	10.343	10.3418	10.3336	10.3153	10.5113	10.3578	10.3623	10.3018	10.5231	10.3635	10.2866	10.3128	10.4631	10.3823	10.3462	10.3484	10.4748	10.3761	10.2939	10.3618	10.4761	10.3297	10.33	10.3309	10.3772	10.3636	10.3626	10.355	10.5053
10.2065	10.1335	10.1675	10.2563	10.11	10.1965	10.2333	10.1948	10.1495	10.1718	10.1232	10.1801	10.1411	10.1181	10.093	10.1843	10.1535	10.1869	10.1692	10.1847	10.061	10.1079	10.2418	10.1787	10.2026	10.2283	10.1381	10.2537	10.1965	10.1985	10.1894	10.2719	10.1694	10.159	10.1092	10.0829
9.60875	9.67646	9.67018	9.57501	9.62204	9.75461	9.65313	9.60934	9.6242	9.60645	9.66072	9.73681	9.79477	9.63225	9.68172	9.7416	9.65377	9.61373	9.67803	9.66537	9.67846	9.6752	9.62741	9.63718	9.71106	9.69803	9.7204	9.63007	9.67312	9.70923	9.68942	9.68253	9.6066	9.64882	9.61078	9.55324
[truncated: 166 more columns]

## Sheet: 2020-09-02_proteinGroups_filter
id	Protein IDs	Majority protein IDs	Peptide counts all	Peptide counts razor unique	Peptide counts unique	Fasta headers	Number of proteins	Peptides	Razor unique peptides	Unique peptides	Peptides TA232_1	Peptides TA233_2	Peptides TA234_3	Peptides TA235_4	Peptides TA236_5	Peptides TA237_6	Peptides TA238_7	Peptides TA239_8	Peptides TA240_9	Peptides TA241_10	Peptides TA242_11	Peptides TA243_12	Peptides TA244_13	Peptides TA245_14	Peptides TA246_15	Peptides TA247_16	Peptides TA248_17	Peptides TA249_18	Peptides TA250_19	Peptides TA251_20	Peptides TA252_21	Peptides TA253_22	Peptides TA254_23	Peptides TA255_24	Peptides TA256_25	Peptides TA257_26	Peptides TA258_27	Peptides TA259_28	Peptides TA260_29	Peptides TA261_30	Peptides TA262_31	Peptides TA263_32	Peptides TA264_33	Peptides TA265_34	Peptides TA266_35	Peptides TA267_36	Razor unique peptides TA232_1	Razor unique peptides TA233_2	Razor unique peptides TA234_3
#!{Type}N	T	T				T	N	N		N
0	A2RH74	A2RH74	36	36	36	sp|A2RH74|DNAA_LACLM Chromosomal replication initiator protein DnaA OS=Lactococcus lactis subsp. cremoris (strain MG1363) GN=dnaA PE=3 SV=1	1	36	36	36	26	21	24	23	28	23	25	23	28	26	26	22	26	27	26	18	25	26	27	23	26	23	23	24	22	24	23	18	26	26	22	17	25	24	25	30	26	21	24
1	A2RH76	A2RH76	39	39	39	sp|A2RH76|ADDB_LACLM ATP-dependent helicase/deoxyribonuclease subunit B OS=Lactococcus lactis subsp. cremoris (strain MG1363) GN=rexB PE=1 SV=1	1	39	39	39	19	20	17	21	16	17	16	20	17	17	15	23	18	17	22	18	21	23	22	24	19	17	17	22	19	16	17	21	20	20	16	22	17	18	17	22	19	20	17
2	A2RH77	A2RH77	47	47	47	sp|A2RH77|ADDA_LACLM ATP-dependent helicase/nuclease subunit A OS=Lactococcus lactis subsp. cremoris (strain MG1363) GN=addA PE=1 SV=1	1	47	47	47	25	23	18	18	20	21	18	25	22	23	19	22	23	19	28	19	26	25	26	32	20	19	19	30	25	21	20	19	22	18	20	30	23	20	27	30	25	23	18
3	A2RH78	A2RH78	5	5	5	tr|A2RH78|A2RH78_LACLM Uncharacterized protein OS=Lactococcus lactis subsp. cremoris (strain MG1363) GN=llmg_0005 PE=4 SV=1	1	5	5	5	3	3	4	4	5	5	5	5	2	4	5	5	3	5	4	4	4	4	5	4	4	4	5	4	2	3	4	3	4	4	3	3	4	5	5	5	3	3	4
4	A2RH79	A2RH79	3	3	3	tr|A2RH79|A2RH79_LACLM Putative HTH-type transcriptional regulator OS=Lactococcus lactis subsp. cremoris (strain MG1363) GN=llmg_0006 PE=4 SV=1	1	3	3	3	2	3	1	3	0	1	1	2	1	0	0	2	3	2	1	3	0	1	1	1	0	0	1	2	2	2	2	1	1	1	0	2	0	1	1	3	2	3	1
5	A2RH80	A2RH80	45	45	45	tr|A2RH80|A2RH80_LACLM Ribosome-binding ATPase YchF OS=Lactococcus lactis subsp. cremoris (strain MG1363) GN=ychF PE=3 SV=1	1	45	45	45	37	36	30	32	38	36	35	31	38	38	41	35	35	39	41	31	38	42	35	34	38	37	32	32	31	34	39	30	36	41	33	27	37	36	38	38	37	36	30
6	A2RH81	A2RH81	1	1	1	tr|A2RH81|A2RH81_LACLM Putative HTH-type transcriptional regulator OS=Lactococcus lactis subsp. cremoris (strain MG1363) GN=llmg_0008 PE=4 SV=1	1	1	1	1	1	0	1	1	1	1	1	1	0	1	1	1	1	0	1	1	0	1	0	1	0	0	1	1	0	0	1	1	1	1	1	1	0	0	0	1	1	0	1
7	A2RH85	A2RH85	12	12	12	sp|A2RH85|PTH_LACLM Peptidyl-tRNA hydrolase OS=Lactococcus lactis subsp. cremoris (strain MG1363) GN=pth PE=3 SV=1	1	12	12	12	7	5	5	5	10	6	8	7	9	9	10	5	8	8	8	6	9	10	8	8	9	8	6	6	7	6	6	6	9	8	8	5	10	9	8	9	7	5	5
8	A2RH86	A2RH86	46	46	46	tr|A2RH86|A2RH86_LACLM Transcription-repair-coupling factor OS=Lactococcus lactis subsp. cremoris (strain MG1363) GN=mfd PE=3 SV=1	1	46	46	46	25	21	23	19	24	23	24	16	30	22	24	18	21	21	28	19	30	26	25	21	28	25	28	25	29	23	21	15	28	27	25	16	32	29	33	25	25	21	23
9	A2RH87	A2RH87	8	8	8	tr|A2RH87|A2RH87_LACLM Putative RNA binding protein OS=Lactococcus lactis subsp. cremoris (strain MG1363) GN=llmg_0015 PE=4 SV=1	1	8	8	8	8	8	7	7	8	7	7	7	7	7	6	8	8	6	8	8	6	7	7	8	6	5	5	7	6	6	7	5	5	6	6	5	6	6	6	7	8	8	7
10	A2RH88	A2RH88	8	8	8	tr|A2RH88|A2RH88_LACLM Uncharacterized protein OS=Lactococcus lactis subsp. cremoris (strain MG1363) GN=llmg_0016 PE=4 SV=1	1	8	8	8	2	0	2	2	1	0	2	1	3	1	2	2	2	2	1	2	2	2	0	0	2	3	3	3	0	4	1	0	1	1	2	0	3	2	5	1	2	0	2
11	A2RH89	A2RH89	6	6	6	tr|A2RH89|A2RH89_LACLM Putative RNA binding protein OS=Lactococcus lactis subsp. cremoris (strain MG1363) GN=llmg_0017 PE=4 SV=1	1	6	6	6	3	3	2	4	4	4	2	2	3	4	5	4	3	3	5	4	4	3	2	4	3	2	1	3	3	4	3	2	4	3	4	3	4	3	3	2	3	3	2
12	A2RH91	A2RH91	8	8	8	tr|A2RH91|A2RH91_LACLM tRNA(Ile)-lysidine synthase OS=Lactococcus lactis subsp. cremoris (strain MG1363) GN=mesJ PE=3 SV=1	1	8	8	8	2	4	2	1	2	2	1	2	4	1	1	0	1	2	1	1	2	1	1	2	2	3	1	2	3	1	2	1	1	1	1	1	2	1	1	2	2	4	2
13	A2RH92	A2RH92	23	23	23	tr|A2RH92|A2RH92_LACLM Hpt protein OS=Lactococcus lactis subsp. cremoris (strain MG1363) GN=hpt PE=4 SV=1	1	23	23	23	19	19	17	17	17	18	17	17	18	17	16	18	17	20	19	17	17	19	16	19	17	18	17	18	15	17	18	17	15	16	16	16	16	15	15	20	19	19	17
14	A2RH93	A2RH93	69	69	69	tr|A2RH93|A2RH93_LACLM ATP-dependent zinc metalloprotease FtsH OS=Lactococcus lactis subsp. cremoris (strain MG1363) GN=ftsH PE=3 SV=1	1	69	69	69	52	57	50	49	53	51	51	46	49	47	53	51	51	53	54	49	55	55	53	50	51	53	51	53	52	54	56	46	49	53	48	50	46	52	51	60	52	57	50
15	A2RH94	A2RH94	19	19	19	tr|A2RH94|A2RH94_LACLM PTS system, mannitol-specific IIBC component OS=Lactococcus lactis subsp. cremoris (strain MG1363) GN=mtlA PE=4 SV=1	1	19	19	19	15	15	10	16	11	9	6	13	7	7	6	12	13	13	13	15	10	10	7	10	6	6	5	13	11	8	13	11	5	8	8	12	6	5	4	14	15	15	10
16	A2RH95	A2RH95	29	29	29	tr|A2RH95|A2RH95_LACLM Transcriptional regulator mtl operon mtlR OS=Lactococcus lactis subsp. cremoris (strain MG1363) GN=mtlR PE=4 SV=1	1	29	29	29	15	17	17	23	13	9	16	21	7	10	3	22	14	14	14	22	15	11	11	20	7	4	4	20	13	14	15	21	10	10	13	24	9	6	4	19	15	17	17
17	A2RH96	A2RH96	11	11	11	tr|A2RH96|A2RH96_LACLM PTS system, mannitol-specific IIA component OS=Lactococcus lactis subsp. cremoris (strain MG1363) GN=mtlF PE=4 SV=1	1	11	11	11	8	6	7	9	6	4	5	6	3	3	2	5	6	7	6	8	4	6	4	7	5	6	3	7	5	5	6	6	4	4	5	4	5	4	3	8	8	6	7
18	A2RH97	A2RH97	15	15	15	sp|A2RH97|MTLD_LACLM Mannitol-1-phosphate 5-dehydrogenase OS=Lactococcus lactis subsp. cremoris (strain MG1363) GN=mtlD PE=3 SV=1	1	15	15	15	11	8	10	11	7	6	6	8	10	9	9	7	9	8	10	9	10	6	5	7	7	8	8	7	9	7	7	7	9	7	7	5	11	9	12	9	11	8	10
19	A2RHA2;A2RP50	A2RHA2;A2RP50	4;2	3;1	3;1	tr|A2RHA2|A2RHA2_LACLM Putative DNA primase OS=Lactococcus lactis subsp. cremoris (strain MG1363) GN=ps126 PE=4 SV=1;tr|A2RP50|A2RP50_LACLM Uncharacterized protein OS=Lactococcus lactis subsp. cremoris (strain MG1363) GN=ps610 PE=4 SV=1	2	4	3	3	0	0	1	2	1	1	0	1	0	1	1	3	2	0	1	0	1	1	0	2	1	1	2	1	0	1	2	2	1	1	1	2	2	2	1	0	0	0	1
20	A2RHB3	A2RHB3	6	6	6	tr|A2RHB3|A2RHB3_LACLM Phage repressor OS=Lactococcus lactis subsp. cremoris (strain MG1363) GN=ps115 PE=4 SV=1	1	6	6	6	4	5	4	3	4	4	3	4	3	3	3	4	2	3	3	2	3	4	2	4	3	2	4	4	2	4	3	2	4	4	3	2	3	3	3	5	4	5	4
21	A2RHB7	A2RHB7	4	4	4	tr|A2RHB7|A2RHB7_LACLM Uncharacterized protein OS=Lactococcus lactis subsp. cremoris (strain MG1363) GN=ps111 PE=4 SV=1	1	4	4	4	0	0	1	3	1	1	1	3	2	2	2	4	0	2	0	3	0	2	1	3	0	1	3	2	2	1	1	3	0	1	2	3	3	2	3	3	0	0	1
22	A2RHC2	A2RHC2	5	5	5	tr|A2RHC2|A2RHC2_LACLM Putative transposase helper protein for IS712A OS=Lactococcus lactis subsp. cremoris (strain MG1363) GN=llmg_0050 PE=4 SV=1	1	5	5	5	0	0	2	2	2	0	0	2	1	2	2	2	2	2	1	2	1	2	1	2	2	2	2	1	1	1	4	3	0	0	1	2	1	2	3	1	0	0	2
23	A2RHC8	A2RHC8	17	17	17	tr|A2RHC8|A2RHC8_LACLM Uncharacterized protein OS=Lactococcus lactis subsp. cremoris (strain MG1363) GN=llmg_0056 PE=4 SV=1	1	17	17	17	11	10	13	11	11	11	8	8	9	9	8	12	8	8	11	10	12	9	12	8	9	7	9	11	7	9	11	6	12	10	8	9	8	7	9	12	11	10	13
24	A2RHC9	A2RHC9	10	10	10	tr|A2RHC9|A2RHC9_LACLM Uncharacterized protein OS=Lactococcus lactis subsp. cremoris (strain MG1363) GN=llmg_0057 PE=4 SV=1	1	10	10	10	6	6	6	6	4	4	4	7	3	2	3	6	5	5	5	5	3	4	1	9	3	5	7	7	8	7	6	7	4	5	4	5	4	5	4	10	6	6	6
25	A2RHD4	A2RHD4	3	3	3	tr|A2RHD4|A2RHD4_LACLM Putative sulphate transporter OS=Lactococcus lactis subsp. cremoris (strain MG1363) GN=llmg_0063 PE=3 SV=1	1	3	3	3	1	1	1	0	0	0	0	1	0	1	0	1	1	1	2	1	0	1	0	0	0	0	0	0	1	2	2	0	1	1	0	0	0	0	1	1	1	1	1
26	A2RHD6	A2RHD6	10	10	10	tr|A2RHD6|A2RHD6_LACLM Putative acetyltransferase, GNAT family OS=Lactococcus lactis subsp. cremoris (strain MG1363) GN=llmg_0065 PE=4 SV=1	1	10	10	10	6	6	4	6	5	6	5	6	6	6	5	6	5	6	7	5	7	6	6	7	4	6	6	8	7	7	8	6	6	6	6	6	6	5	6	7	6	6	4
27	A2RHD7	A2RHD7	31	31	31	tr|A2RHD7|A2RHD7_LACLM Aromatic amino acid aminotransferase OS=Lactococcus lactis subsp. cremoris (strain MG1363) GN=araT PE=3 SV=1	1	31	31	31	28	25	22	22	30	24	21	25	28	26	24	23	22	24	25	21	27	27	27	25	25	23	23	26	24	25	23	22	26	27	25	22	25	24	28	28	28	25	22
28	A2RHD8	A2RHD8	4	4	4	sp|A2RHD8|RECO_LACLM DNA repair protein RecO OS=Lactococcus lactis subsp. cremoris (strain MG1363) GN=recO PE=3 SV=1	1	4	4	4	2	2	2	3	0	0	2	2	1	2	1	4	1	1	1	3	1	1	1	3	1	1	1	3	2	1	0	2	0	1	2	3	0	1	1	3	2	2	2
29	A2RHE1	A2RHE1	47	47	47	tr|A2RHE1|A2RHE1_LACLM Dihydrolipoyl dehydrogenase OS=Lactococcus lactis subsp. cremoris (strain MG1363) GN=pdhD PE=4 SV=1	1	47	47	47	39	39	29	23	40	34	31	27	41	40	38	23	35	39	36	22	39	43	40	28	40	41	36	32	31	33	35	25	36	36	33	26	37	36	39	41	39	39	29
30	A2RHE2	A2RHE2	50	50	50	tr|A2RHE2|A2RHE2_LACLM Pyruvate dehydrogenase complex E2 component OS=Lactococcus lactis subsp. cremoris (strain MG1363) GN=pdhC PE=3 SV=1	1	50	50	50	44	39	36	34	45	44	46	39	43	44	46	43	38	37	37	38	42	43	39	39	44	41	40	36	31	36	33	33	41	43	41	36	45	44	43	42	44	39	36
31	A2RHE3	A2RHE3	43	43	43	tr|A2RHE3|A2RHE3_LACLM Pyruvate dehydrogenase E1 component beta subunit OS=Lactococcus lactis subsp. cremoris (strain MG1363) GN=pdhB PE=4 SV=1	1	43	43	43	37	36	33	33	38	33	32	31	35	37	36	30	35	33	37	30	34	39	35	30	36	36	35	34	34	32	34	30	35	33	34	28	35	33	34	39	37	36	33
32	A2RHE4	A2RHE4	42	42	42	tr|A2RHE4|A2RHE4_LACLM Pyruvate dehydrogenase E1 component alpha subunit OS=Lactococcus lactis subsp. cremoris (strain MG1363) GN=pdhA PE=4 SV=1	1	42	42	42	34	34	32	29	35	31	29	30	32	32	36	27	30	33	31	25	31	35	33	25	35	31	31	30	28	30	27	26	27	30	30	21	34	31	34	35	34	34	32
33	A2RHE5	A2RHE5	26	26	26	tr|A2RHE5|A2RHE5_LACLM Lipoate--protein ligase OS=Lactococcus lactis subsp. cremoris (strain MG1363) GN=lplL PE=4 SV=1	1	26	26	26	19	17	15	11	18	17	17	14	21	21	21	17	18	17	20	10	24	21	25	18	20	21	21	22	16	19	20	12	20	20	21	12	19	22	23	22	19	17	15
34	A2RHE7	A2RHE7	8	8	8	tr|A2RHE7|A2RHE7_LACLM Putative phosphohydrolase OS=Lactococcus lactis subsp. cremoris (strain MG1363) GN=llmg_0077 PE=4 SV=1	1	8	8	8	6	5	4	4	1	2	1	4	3	3	5	4	5	5	7	4	1	1	1	6	4	2	3	7	3	5	3	5	1	2	1	4	3	3	4	6	6	5	4
35	A2RHE9	A2RHE9	29	29	29	tr|A2RHE9|A2RHE9_LACLM Tryptophan--tRNA ligase OS=Lactococcus lactis subsp. cremoris (strain MG1363) GN=trpS PE=3 SV=1	1	29	29	29	24	21	21	19	23	20	19	18	25	23	19	18	19	22	23	16	21	24	22	18	22	19	19	17	21	22	19	16	23	22	20	14	21	18	22	21	24	21	21
36	A2RHF0	A2RHF0	14	14	14	tr|A2RHF0|A2RHF0_LACLM Osmotically inducible protein C OS=Lactococcus lactis subsp. cremoris (strain MG1363) GN=osmC PE=4 SV=1	1	14	14	14	7	8	4	6	10	9	8	7	10	9	8	9	4	6	8	4	8	11	11	8	8	12	8	9	4	4	1	5	8	8	8	6	7	7	9	11	7	8	4
37	A2RHF1	A2RHF1	2	2	2	tr|A2RHF1|A2RHF1_LACLM Putative amino-acid permease OS=Lactococcus lactis subsp. cremoris (strain MG1363) GN=llmg_0081 PE=4 SV=1	1	2	2	2	1	1	2	2	1	0	1	1	0	1	1	1	1	1	1	1	1	1	1	1	1	0	1	1	1	1	1	1	1	1	1	1	1	1	1	1	1	1	2
38	A2RHF3	A2RHF3	32	32	32	sp|A2RHF3|PLSX_LACLM Phosphate acyltransferase OS=Lactococcus lactis subsp. cremoris (strain MG1363) GN=plsX PE=3 SV=1	1	32	32	32	26	27	22	20	26	24	23	18	23	23	23	17	23	26	26	15	25	25	24	20	25	26	21	22	19	19	24	17	23	25	24	16	20	22	20	26	26	27	22
39	A2RHF4	A2RHF4	14	14	14	tr|A2RHF4|A2RHF4_LACLM Putative hydrolase OS=Lactococcus lactis subsp. cremoris (strain MG1363) GN=llmg_0084 PE=4 SV=1	1	14	14	14	9	11	9	6	10	7	5	6	9	9	7	6	10	10	8	7	9	9	7	9	7	7	8	12	9	8	8	5	7	8	7	7	11	7	7	10	9	11	9
40	A2RHF5	A2RHF5	48	48	48	tr|A2RHF5|A2RHF5_LACLM Putative ABC transporter ATP binding protein OS=Lactococcus lactis subsp. cremoris (strain MG1363) GN=llmg_0085 PE=4 SV=1	1	48	48	48	45	42	39	31	44	39	38	31	41	41	42	31	37	39	39	31	41	43	39	32	42	38	34	36	35	41	36	30	41	40	36	28	40	36	43	43	45	42	39
41	A2RHG0	A2RHG0	4	4	4	tr|A2RHG0|A2RHG0_LACLM Putative HTH-type transcriptional regulator OS=Lactococcus lactis subsp. cremoris (strain MG1363) GN=llmg_0089 PE=4 SV=1	1	4	4	4	3	1	2	1	0	1	1	0	0	1	0	0	1	1	3	1	0	0	1	2	0	1	0	3	3	2	0	2	1	1	1	0	1	1	1	2	3	1	2
42	A2RHG2	A2RHG2	20	20	20	tr|A2RHG2|A2RHG2_LACLM O-acetylhomoserine sulfhydrylase OS=Lactococcus lactis subsp. cremoris (strain MG1363) GN=cysD PE=3 SV=1	1	20	20	20	13	11	10	7	16	14	14	14	17	16	15	15	13	14	14	9	17	17	17	13	16	17	15	15	11	9	12	6	17	17	15	13	17	16	17	17	13	11	10
43	A2RHG3	A2RHG3	32	32	32	tr|A2RHG3|A2RHG3_LACLM Putative short-chain type dehydrogenase OS=Lactococcus lactis subsp. cremoris (strain MG1363) GN=llmg_0092 PE=3 SV=1	1	32	32	32	23	25	21	24	24	21	22	20	24	23	28	18	21	23	24	20	23	20	18	17	21	25	23	18	19	20	22	15	22	19	20	13	23	23	22	23	23	25	21
44	A2RHG4	A2RHG4	24	24	24	tr|A2RHG4|A2RHG4_LACLM Uncharacterized protein OS=Lactococcus lactis subsp. cremoris (strain MG1363) GN=llmg_0093 PE=4 SV=1	1	24	24	24	20	17	11	16	17	14	15	18	21	21	23	17	13	14	16	15	17	21	19	18	22	20	19	18	15	16	13	17	17	16	15	14	18	19	20	23	20	17	11
45	A2RHG7	A2RHG7	9	9	9	tr|A2RHG7|A2RHG7_LACLM Putatve glyoxylase protein OS=Lactococcus lactis subsp. cremoris (strain MG1363) GN=llmg_0096 PE=4 SV=1	1	9	9	9	2	2	2	4	1	2	2	5	3	3	3	5	2	1	1	2	3	3	3	5	2	1	3	6	1	2	3	3	1	2	1	3	2	3	2	7	2	2	2
46	A2RHG9	A2RHG9	13	13	13	sp|A2RHG9|RL331_LACLM 50S ribosomal protein L33 1 OS=Lactococcus lactis subsp. cremoris (strain MG1363) GN=rpmG1 PE=3 SV=1	1	13	13	13	12	12	10	9	13	11	11	10	11	11	11	10	9	12	12	11	12	12	13	10	11	12	11	9	10	10	10	9	11	12	12	9	12	11	11	10	12	12	10
47	A2RHH0	A2RHH0	8	8	8	sp|A2RHH0|RL32_LACLM 50S ribosomal protein L32 OS=Lactococcus lactis subsp. cremoris (strain MG1363) GN=rpmF PE=3 SV=1	1	8	8	8	7	8	5	5	8	7	7	6	8	8	8	5	6	8	8	5	7	8	8	7	8	8	6	4	5	8	7	5	8	8	5	5	7	8	8	8	7	8	5
48	A2RHH1	A2RHH1	5	5	5	tr|A2RHH1|A2RHH1_LACLM Cation-transporting ATPase OS=Lactococcus lactis subsp. cremoris (strain MG1363) GN=cadA PE=3 SV=1	1	5	5	5	0	1	1	2	0	1	0	0	1	1	1	0	3	0	1	1	1	0	1	2	0	1	0	1	0	2	0	4	0	1	0	1	0	0	1	1	0	1	1
[truncated: 1,571 more rows]
[truncated: 310 more columns]

## Sheet: proteinGroups
Protein IDs	Majority protein IDs	Peptide counts (all)	Peptide counts (razor+unique)	Peptide counts (unique)	Fasta headers	Number of proteins	Peptides	Razor + unique peptides	Unique peptides	Peptides TA232_1	Peptides TA233_2	Peptides TA234_3	Peptides TA235_4	Peptides TA236_5	Peptides TA237_6	Peptides TA238_7	Peptides TA239_8	Peptides TA240_9	Peptides TA241_10	Peptides TA242_11	Peptides TA243_12	Peptides TA244_13	Peptides TA245_14	Peptides TA246_15	Peptides TA247_16	Peptides TA248_17	Peptides TA249_18	Peptides TA250_19	Peptides TA251_20	Peptides TA252_21	Peptides TA253_22	Peptides TA254_23	Peptides TA255_24	Peptides TA256_25	Peptides TA257_26	Peptides TA258_27	Peptides TA259_28	Peptides TA260_29	Peptides TA261_30	Peptides TA262_31	Peptides TA263_32	Peptides TA264_33	Peptides TA265_34	Peptides TA266_35	Peptides TA267_36	Razor + unique peptides TA232_1	Razor + unique peptides TA233_2	Razor + unique peptides TA234_3	Razor + unique peptides TA235_4
[truncated: 1,620 more rows]
[truncated: 309 more columns]

[truncated: 2 more sheets: parameters, summary]
